# Supplementary material for: devCellPy is a machine learning-enabled pipeline for automated annotation of complex multilayered single-cell transcriptomic data
Source: Nat Commun. 2022 Sep 7;13:5271. doi: 10.1038/s41467-022-33045-x (PMC9452519; doi:10.1038/s41467-022-33045-x)
Supplement: Supplementary file 4 — Supplementary Data 1 [file 41467_2022_33045_MOESM4_ESM.xlsx]

## Sheet: general_cell_markers_combined
General Cell Type DEG
gene	p_val	avg_log2FC	pct.1	pct.2	p_val_adj	cluster
Crabp1	0	1.83099	0.821	0.172	0	aSHF Progenitors
Arg1	0	1.71938	0.526	0.037	0	aSHF Progenitors
Prrx2	0	1.70318	0.941	0.278	0	aSHF Progenitors
H2afz	0	1.59796	1	0.665	0	aSHF Progenitors
Prtg	0	1.54647	0.89	0.28	0	aSHF Progenitors
Cd24a	0	1.54094	0.998	0.632	0	aSHF Progenitors
Hmga2	0	1.52387	0.976	0.423	0	aSHF Progenitors
Nnat	0	1.52242	0.963	0.362	0	aSHF Progenitors
Isl1	0	1.44562	0.752	0.079	0	aSHF Progenitors
H2afy	0	1.4296	0.982	0.366	0	aSHF Progenitors
Sox11	0	1.41584	0.951	0.468	0	aSHF Progenitors
Mdk	0	1.40898	0.999	0.816	0	aSHF Progenitors
3632451O06Rik	0	1.39038	0.588	0.204	0	aSHF Progenitors
H2afx	0	1.36238	0.961	0.359	0	aSHF Progenitors
Basp1	0	1.30878	0.936	0.428	0	aSHF Progenitors
Hmgb3	0	1.27351	0.988	0.728	0	aSHF Progenitors
H2afy2	0	1.26696	0.957	0.298	0	aSHF Progenitors
Rgs5	0	1.21066	0.678	0.109	0	aSHF Progenitors
Bex3	0	1.18614	0.999	0.915	0	aSHF Progenitors
Alyref	0	1.14936	0.955	0.633	0	aSHF Progenitors
Peg3	0	1.1331	0.979	0.594	0	aSHF Progenitors
Meis2	0	1.13122	0.954	0.4	0	aSHF Progenitors
H1fx	0	1.10567	0.873	0.251	0	aSHF Progenitors
H2afv	0	1.09656	0.998	0.583	0	aSHF Progenitors
Gm266	0	1.09388	0.63	0.05	0	aSHF Progenitors
Nasp	0	1.07306	0.987	0.687	0	aSHF Progenitors
Crabp2	0	1.06739	0.738	0.146	0	aSHF Progenitors
Igdcc3	0	1.06111	0.752	0.085	0	aSHF Progenitors
Id1	0	1.06045	0.897	0.431	0	aSHF Progenitors
Fam60a	0	1.05138	0.905	0.273	0	aSHF Progenitors
Eno1	0	1.04472	0.991	0.776	0	aSHF Progenitors
Gpc3	0	1.00417	0.98	0.588	0	aSHF Progenitors
Irx3	0	0.988876	0.681	0.107	0	aSHF Progenitors
Ccnd2	0	0.961727	0.966	0.64	0	aSHF Progenitors
Smarcc1	0	0.961517	0.972	0.622	0	aSHF Progenitors
Hmgn2	0	0.931636	0.995	0.846	0	aSHF Progenitors
Hsd11b2	0	0.916251	0.63	0.078	0	aSHF Progenitors
Tbx1	0	0.911611	0.57	0.036	0	aSHF Progenitors
Erh	0	0.909855	0.97	0.666	0	aSHF Progenitors
Marcksl1	0	0.905832	1	0.847	0	aSHF Progenitors
Dlk1	0	0.885389	0.712	0.184	0	aSHF Progenitors
Asb4	0	0.881757	0.698	0.244	0	aSHF Progenitors
Sfpq	0	0.859751	0.987	0.787	0	aSHF Progenitors
Marcks	0	0.845573	0.978	0.696	0	aSHF Progenitors
Stmn1	0	0.84149	0.996	0.855	0	aSHF Progenitors
Fam213a	0	0.840673	0.747	0.223	0	aSHF Progenitors
Ncl	0	0.8384	0.999	0.896	0	aSHF Progenitors
Hist1h1b	0	0.836474	0.522	0.11	0	aSHF Progenitors
Hnrnpd	0	0.834951	0.961	0.675	0	aSHF Progenitors
Hnrnpu	0	0.832602	0.997	0.878	0	aSHF Progenitors
Id2	0	0.821751	0.977	0.555	0	aSHF Progenitors
Hoxb2	0	0.814938	0.67	0.103	0	aSHF Progenitors
Rdx	0	0.814082	0.985	0.764	0	aSHF Progenitors
Meis1	0	0.809503	0.805	0.243	0	aSHF Progenitors
Acvr2b	0	0.808953	0.832	0.343	0	aSHF Progenitors
Supt16	0	0.806912	0.911	0.498	0	aSHF Progenitors
Mpped2	0	0.804238	0.783	0.306	0	aSHF Progenitors
Scaf11	0	0.79732	0.939	0.559	0	aSHF Progenitors
Ezh2	0	0.796548	0.944	0.568	0	aSHF Progenitors
Irx1	0	0.789061	0.569	0.074	0	aSHF Progenitors
Ankrd11	0	0.787094	0.914	0.515	0	aSHF Progenitors
Igfbpl1	0	0.778881	0.445	0.156	0	aSHF Progenitors
Pnn	0	0.771887	0.952	0.608	0	aSHF Progenitors
Krt18	0	0.771792	0.658	0.332	0	aSHF Progenitors
Nucks1	0	0.769018	0.977	0.74	0	aSHF Progenitors
Top2a	0	0.766868	0.83	0.511	0	aSHF Progenitors
Pclaf	0	0.765302	0.95	0.637	0	aSHF Progenitors
Hist1h2ap	0	0.760676	0.592	0.273	0	aSHF Progenitors
Wls	0	0.757258	0.874	0.48	0	aSHF Progenitors
Ssb	0	0.753936	0.997	0.81	0	aSHF Progenitors
Srrm2	0	0.749482	0.995	0.824	0	aSHF Progenitors
Ppp1r14b	0	0.749337	0.925	0.687	0	aSHF Progenitors
Smarca5	0	0.747527	0.963	0.644	0	aSHF Progenitors
Smc3	0	0.740963	0.968	0.657	0	aSHF Progenitors
Fubp1	0	0.740613	0.991	0.76	0	aSHF Progenitors
Igf2bp1	0	0.740583	0.926	0.51	0	aSHF Progenitors
Hmgb1	0	0.739824	0.999	0.947	0	aSHF Progenitors
Irx5	0	0.733757	0.608	0.099	0	aSHF Progenitors
Smc2	0	0.726819	0.928	0.589	0	aSHF Progenitors
Fam103a1	0	0.726194	0.845	0.29	0	aSHF Progenitors
Cbx1	0	0.721333	0.991	0.743	0	aSHF Progenitors
Tceal9	0	0.721102	1	0.961	0	aSHF Progenitors
2810474O19Rik	0	0.719216	0.762	0.205	0	aSHF Progenitors
Thrap3	0	0.700198	0.922	0.579	0	aSHF Progenitors
Cenpf	0	0.699914	0.801	0.479	0	aSHF Progenitors
Ttc3	0	0.699692	0.986	0.732	0	aSHF Progenitors
Hmgn1	0	0.699112	1	0.946	0	aSHF Progenitors
Maged1	0	0.699024	0.986	0.742	0	aSHF Progenitors
Meg3	0	0.695351	0.965	0.644	0	aSHF Progenitors
Arl6ip1	0	0.691278	0.966	0.742	0	aSHF Progenitors
Ubb	0	0.687872	1	0.945	0	aSHF Progenitors
Smarce1	0	0.685815	0.975	0.683	0	aSHF Progenitors
Hmgb2	0	0.682277	0.995	0.829	0	aSHF Progenitors
Npm3	0	0.681507	0.949	0.673	0	aSHF Progenitors
Prrx1	0	0.679752	0.519	0.11	0	aSHF Progenitors
Srsf3	0	0.675938	1	0.902	0	aSHF Progenitors
Nt5dc2	0	0.675756	0.969	0.709	0	aSHF Progenitors
Zfp503	0	0.674397	0.558	0.082	0	aSHF Progenitors
Lix1	0	0.673145	0.512	0.06	0	aSHF Progenitors
Atxn7l3b	0	0.671359	0.985	0.764	0	aSHF Progenitors
Smc1a	0	0.670392	0.91	0.526	0	aSHF Progenitors
Sf3b2	0	0.668944	0.985	0.752	0	aSHF Progenitors
Tlx1	0	0.664655	0.407	0.014	0	aSHF Progenitors
Hsp90aa1	0	0.661683	1	0.933	0	aSHF Progenitors
Prrc2c	0	0.660661	0.961	0.663	0	aSHF Progenitors
Ilf2	0	0.659584	0.981	0.688	0	aSHF Progenitors
Ppp2ca	0	0.659207	0.968	0.769	0	aSHF Progenitors
Tcf3	0	0.656645	0.93	0.553	0	aSHF Progenitors
Ctcf	0	0.656237	0.876	0.496	0	aSHF Progenitors
Tpr	0	0.65564	0.982	0.746	0	aSHF Progenitors
Tshz2	0	0.652813	0.62	0.139	0	aSHF Progenitors
Hnrnpm	0	0.646081	0.989	0.763	0	aSHF Progenitors
Dusp9	0	0.644619	0.655	0.219	0	aSHF Progenitors
Tmeff1	0	0.644457	0.818	0.385	0	aSHF Progenitors
Ptges3	0	0.643479	0.987	0.809	0	aSHF Progenitors
Zfp422	0	0.643116	0.903	0.527	0	aSHF Progenitors
Dbn1	0	0.641681	0.814	0.367	0	aSHF Progenitors
Baz1b	0	0.641082	0.837	0.379	0	aSHF Progenitors
Fscn1	0	0.639799	0.967	0.611	0	aSHF Progenitors
Mbd3	0	0.638172	0.967	0.704	0	aSHF Progenitors
Ddx39b	0	0.637157	0.992	0.762	0	aSHF Progenitors
Tpm4	0	0.636232	0.997	0.721	0	aSHF Progenitors
Cdv3	0	0.635836	0.958	0.716	0	aSHF Progenitors
Cdk4	0	0.635555	0.999	0.863	0	aSHF Progenitors
Ndn	0	0.631051	0.864	0.437	0	aSHF Progenitors
Cct3	0	0.630764	0.989	0.774	0	aSHF Progenitors
Srsf2	0	0.629291	0.999	0.857	0	aSHF Progenitors
Cald1	0	0.623628	0.946	0.569	0	aSHF Progenitors
Vcp	0	0.620888	0.993	0.78	0	aSHF Progenitors
Hnrnpc	0	0.618563	0.999	0.845	0	aSHF Progenitors
Cenpe	0	0.618446	0.685	0.341	0	aSHF Progenitors
Actg1	0	0.614236	1	0.919	0	aSHF Progenitors
Hspa5	0	0.613312	0.996	0.866	0	aSHF Progenitors
Bcat1	0	0.6117	0.737	0.343	0	aSHF Progenitors
Anp32b	0	0.61065	0.999	0.877	0	aSHF Progenitors
Akirin2	0	0.609111	0.914	0.622	0	aSHF Progenitors
Mtch1	0	0.608239	0.964	0.72	0	aSHF Progenitors
Ktn1	0	0.607978	0.92	0.577	0	aSHF Progenitors
Serpinh1	0	0.607975	0.998	0.887	0	aSHF Progenitors
Ddah2	0	0.606319	0.958	0.606	0	aSHF Progenitors
Cadm1	0	0.604839	0.735	0.364	0	aSHF Progenitors
Taf10	0	0.604048	0.906	0.577	0	aSHF Progenitors
Igf2bp3	0	0.601939	0.892	0.488	0	aSHF Progenitors
AC160336.1	0	0.601589	0.562	0.134	0	aSHF Progenitors
2021-03-05	0	0.597706	0.876	0.377	0	aSHF Progenitors
Sssca1	0	0.596142	0.827	0.341	0	aSHF Progenitors
Nap1l1	0	0.595997	0.998	0.873	0	aSHF Progenitors
Mest	0	0.593655	0.975	0.692	0	aSHF Progenitors
Lmnb1	0	0.593262	0.944	0.624	0	aSHF Progenitors
Bex2	0	0.590766	0.902	0.501	0	aSHF Progenitors
Nono	0	0.588188	0.996	0.839	0	aSHF Progenitors
Khdrbs1	0	0.588098	0.976	0.728	0	aSHF Progenitors
Hnrnpr	0	0.587186	0.967	0.722	0	aSHF Progenitors
Pcbp4	0	0.587117	0.932	0.601	0	aSHF Progenitors
Mcm7	0	0.585917	0.906	0.539	0	aSHF Progenitors
Aplnr	0	0.585263	0.37	0.095	0	aSHF Progenitors
Pkm	0	0.584342	0.999	0.929	0	aSHF Progenitors
Rpl15	0	0.584182	1	0.998	0	aSHF Progenitors
Cks1b	0	0.582519	0.993	0.785	0	aSHF Progenitors
Hmga1	0	0.581701	0.797	0.393	0	aSHF Progenitors
Nmral1	0	0.580392	0.762	0.364	0	aSHF Progenitors
1110008F13Rik	0	0.577992	0.965	0.519	0	aSHF Progenitors
Cdh6	0	0.571324	0.39	0.05	0	aSHF Progenitors
Fzd2	0	0.570862	0.749	0.313	0	aSHF Progenitors
Magoh	0	0.568331	0.966	0.688	0	aSHF Progenitors
Igfbp4	0	0.565433	0.953	0.446	0	aSHF Progenitors
Rrm2	0	0.565274	0.912	0.602	0	aSHF Progenitors
Eif5	0	0.563743	0.996	0.843	0	aSHF Progenitors
Pgrmc1	0	0.562241	0.959	0.655	0	aSHF Progenitors
Myh10	0	0.561694	0.872	0.509	0	aSHF Progenitors
Hnrnpa3	0	0.561585	0.997	0.894	0	aSHF Progenitors
H3f3a	0	0.557317	1	0.992	0	aSHF Progenitors
Parp1	0	0.554934	0.884	0.535	0	aSHF Progenitors
Pdia6	0	0.553678	0.994	0.801	0	aSHF Progenitors
Bod1	0	0.551817	0.785	0.378	0	aSHF Progenitors
Rdh10	0	0.551736	0.416	0.06	0	aSHF Progenitors
Hsp90ab1	0	0.549945	1	0.993	0	aSHF Progenitors
Ssrp1	0	0.549687	0.966	0.694	0	aSHF Progenitors
2610318N02Rik	0	0.549361	0.727	0.319	0	aSHF Progenitors
Tpx2	0	0.549133	0.726	0.398	0	aSHF Progenitors
Arid3a	0	0.548262	0.621	0.159	0	aSHF Progenitors
Chd4	0	0.546707	0.927	0.631	0	aSHF Progenitors
Cnn3	0	0.545533	0.994	0.782	0	aSHF Progenitors
Mcm3	0	0.544459	0.863	0.496	0	aSHF Progenitors
Col26a1	0	0.543815	0.493	0.078	0	aSHF Progenitors
Dynlt1f	0	0.541726	0.792	0.393	0	aSHF Progenitors
Calr	0	0.54147	0.995	0.869	0	aSHF Progenitors
Rcn2	0	0.539064	0.952	0.646	0	aSHF Progenitors
Amot	0	0.539019	0.581	0.137	0	aSHF Progenitors
Ddx46	0	0.538851	0.894	0.543	0	aSHF Progenitors
Hnrnpa1	0	0.534756	1	0.967	0	aSHF Progenitors
Nop56	0	0.534594	0.954	0.632	0	aSHF Progenitors
Polr2m	0	0.534101	0.994	0.825	0	aSHF Progenitors
Hist1h2ae	0	0.533042	0.479	0.111	0	aSHF Progenitors
Zcchc3	0	0.533015	0.85	0.478	0	aSHF Progenitors
Psmd2	0	0.531446	0.952	0.656	0	aSHF Progenitors
Eif3a	0	0.531439	0.988	0.816	0	aSHF Progenitors
Srrm1	0	0.52867	0.954	0.675	0	aSHF Progenitors
Hist1h1e	0	0.528455	0.496	0.123	0	aSHF Progenitors
Ube2e1	0	0.52706	0.923	0.592	0	aSHF Progenitors
Zcchc11	0	0.525096	0.787	0.295	0	aSHF Progenitors
Mki67	0	0.523938	0.676	0.301	0	aSHF Progenitors
Ubqln2	0	0.523758	0.795	0.42	0	aSHF Progenitors
Set	0	0.522939	0.997	0.875	0	aSHF Progenitors
Cdk2ap1	0	0.522871	0.817	0.457	0	aSHF Progenitors
Skp2	0	0.522131	0.73	0.32	0	aSHF Progenitors
Anp32e	0	0.522021	0.971	0.752	0	aSHF Progenitors
Ptov1	0	0.521356	0.996	0.842	0	aSHF Progenitors
Bbx	0	0.520672	0.777	0.373	0	aSHF Progenitors
Rcc2	0	0.520145	0.794	0.421	0	aSHF Progenitors
Prpf40a	0	0.520136	0.961	0.69	0	aSHF Progenitors
Ywhaq	0	0.519524	0.999	0.892	0	aSHF Progenitors
Srrt	0	0.51938	0.835	0.467	0	aSHF Progenitors
Igf2bp2	0	0.51791	0.8	0.413	0	aSHF Progenitors
Ccdc34	0	0.516228	0.94	0.66	0	aSHF Progenitors
Mpp6	0	0.515353	0.779	0.427	0	aSHF Progenitors
Tubb5	0	0.515287	1	0.964	0	aSHF Progenitors
Pdia4	0	0.513933	0.901	0.557	0	aSHF Progenitors
Hdgfl3	0	0.513773	0.75	0.328	0	aSHF Progenitors
Dnaja1	0	0.513545	0.998	0.833	0	aSHF Progenitors
Pafah1b3	0	0.512465	0.937	0.615	0	aSHF Progenitors
Hnrnpab	0	0.511844	0.994	0.869	0	aSHF Progenitors
Zbtb12	0	0.511287	0.619	0.188	0	aSHF Progenitors
Brd3	0	0.510842	0.906	0.567	0	aSHF Progenitors
Fus	0	0.510726	0.984	0.79	0	aSHF Progenitors
Tyms	0	0.510001	0.896	0.543	0	aSHF Progenitors
Tsn	0	0.508425	0.978	0.754	0	aSHF Progenitors
Eif4g1	0	0.508368	0.9	0.593	0	aSHF Progenitors
Dcakd	0	0.50815	0.942	0.612	0	aSHF Progenitors
Npm1	0	0.506913	1	0.981	0	aSHF Progenitors
Actb	0	0.506594	1	0.785	0	aSHF Progenitors
Hnrnph1	0	0.505323	0.971	0.728	0	aSHF Progenitors
Smc4	0	0.504607	0.892	0.632	0	aSHF Progenitors
Hnrnph3	0	0.504215	0.907	0.579	0	aSHF Progenitors
Hsp90b1	0	0.503502	0.994	0.881	0	aSHF Progenitors
Dek	0	0.501681	0.976	0.74	0	aSHF Progenitors
Lig1	0	0.498928	0.848	0.491	0	aSHF Progenitors
Bmp4	0	0.498328	0.456	0.108	0	aSHF Progenitors
Pdcd4	0	0.496332	0.556	0.18	0	aSHF Progenitors
Dnajc9	0	0.495545	0.936	0.603	0	aSHF Progenitors
Eml4	0	0.495252	0.776	0.379	0	aSHF Progenitors
Hnrnpk	0	0.494956	1	0.95	0	aSHF Progenitors
Hand2	0	0.494755	0.583	0.238	0	aSHF Progenitors
Casp8ap2	0	0.493608	0.704	0.309	0	aSHF Progenitors
Rbbp7	0	0.4927	0.977	0.809	0	aSHF Progenitors
Zwint	0	0.492254	0.965	0.706	0	aSHF Progenitors
Nolc1	0	0.490225	0.87	0.542	0	aSHF Progenitors
Ywhae	0	0.48996	1	0.958	0	aSHF Progenitors
Hspa8	0	0.488886	1	0.977	0	aSHF Progenitors
Trp53	0	0.487912	0.943	0.606	0	aSHF Progenitors
Smarca4	0	0.485705	0.888	0.549	0	aSHF Progenitors
Top1	0	0.48402	0.981	0.797	0	aSHF Progenitors
Bzw1	0	0.483819	0.985	0.78	0	aSHF Progenitors
Cct8	0	0.483517	0.993	0.815	0	aSHF Progenitors
Cbx5	0	0.48341	0.961	0.711	0	aSHF Progenitors
Uaca	0	0.482576	0.53	0.157	0	aSHF Progenitors
Lsm3	0	0.482393	0.97	0.691	0	aSHF Progenitors
Ccar1	0	0.481521	0.91	0.611	0	aSHF Progenitors
Vars	0	0.479879	0.699	0.343	0	aSHF Progenitors
Ptbp1	0	0.479672	0.872	0.493	0	aSHF Progenitors
Evl	0	0.479305	0.77	0.367	0	aSHF Progenitors
Tcerg1	0	0.479068	0.835	0.49	0	aSHF Progenitors
Fbl	0	0.477854	0.967	0.702	0	aSHF Progenitors
Arl3	0	0.477627	0.917	0.609	0	aSHF Progenitors
Mtdh	0	0.47646	0.953	0.722	0	aSHF Progenitors
Trim28	0	0.47548	0.97	0.678	0	aSHF Progenitors
Hnrnpa2b1	0	0.474894	1	0.955	0	aSHF Progenitors
Smchd1	0	0.472693	0.847	0.518	0	aSHF Progenitors
Pbx1	0	0.470427	0.89	0.57	0	aSHF Progenitors
Acin1	0	0.468898	0.938	0.636	0	aSHF Progenitors
Arglu1	0	0.468777	0.907	0.63	0	aSHF Progenitors
Snw1	0	0.467168	0.928	0.623	0	aSHF Progenitors
Orc6	0	0.466596	0.888	0.55	0	aSHF Progenitors
Hoxb3os	0	0.465202	0.461	0.076	0	aSHF Progenitors
Mtf2	0	0.463603	0.849	0.503	0	aSHF Progenitors
Cct7	0	0.463516	0.996	0.811	0	aSHF Progenitors
G3bp1	0	0.462958	0.992	0.777	0	aSHF Progenitors
Phgdh	0	0.462887	0.847	0.509	0	aSHF Progenitors
Tead2	0	0.462831	0.964	0.661	0	aSHF Progenitors
Metrn	0	0.462666	0.577	0.183	0	aSHF Progenitors
Afdn	0	0.460122	0.705	0.347	0	aSHF Progenitors
Txnrd1	0	0.459364	0.822	0.489	0	aSHF Progenitors
Eif3c	0	0.458522	0.957	0.716	0	aSHF Progenitors
Zfp326	0	0.458064	0.788	0.427	0	aSHF Progenitors
Tkt	0	0.457942	0.923	0.563	0	aSHF Progenitors
Incenp	0	0.456873	0.611	0.286	0	aSHF Progenitors
Rbmxl1	0	0.456725	0.961	0.626	0	aSHF Progenitors
Wbp11	0	0.455575	0.891	0.57	0	aSHF Progenitors
Gmnn	0	0.454798	0.917	0.596	0	aSHF Progenitors
Bclaf1	0	0.454758	0.924	0.652	0	aSHF Progenitors
U2af1	0	0.454504	0.993	0.796	0	aSHF Progenitors
Kdm1a	0	0.454189	0.77	0.401	0	aSHF Progenitors
Rbms1	0	0.453994	0.912	0.558	0	aSHF Progenitors
Rhobtb3	0	0.451378	0.688	0.257	0	aSHF Progenitors
Tpm3	0	0.451035	0.963	0.624	0	aSHF Progenitors
Srsf1	0	0.449599	0.963	0.738	0	aSHF Progenitors
Gspt1	0	0.449408	0.94	0.674	0	aSHF Progenitors
Vcan	0	0.448206	0.828	0.344	0	aSHF Progenitors
Actn1	0	0.447776	0.839	0.472	0	aSHF Progenitors
Acat2	0	0.446765	0.805	0.452	0	aSHF Progenitors
Vgll4	0	0.44597	0.707	0.264	0	aSHF Progenitors
Caprin1	0	0.445276	0.937	0.688	0	aSHF Progenitors
Fndc3a	0	0.444637	0.603	0.197	0	aSHF Progenitors
Rbbp4	0	0.444542	0.968	0.72	0	aSHF Progenitors
Chd7	0	0.444493	0.723	0.347	0	aSHF Progenitors
Mettl9	0	0.444183	0.965	0.715	0	aSHF Progenitors
Smarcb1	0	0.443192	0.922	0.599	0	aSHF Progenitors
Snx6	0	0.44282	0.929	0.621	0	aSHF Progenitors
Phip	0	0.442048	0.86	0.507	0	aSHF Progenitors
Prpf19	0	0.441919	0.93	0.663	0	aSHF Progenitors
Bin1	0	0.441736	0.604	0.195	0	aSHF Progenitors
Shisa2	0	0.440358	0.565	0.168	0	aSHF Progenitors
Gnb1	0	0.440183	0.974	0.782	0	aSHF Progenitors
Rfc4	0	0.440017	0.856	0.515	0	aSHF Progenitors
Hist1h4i	0	0.44001	0.52	0.117	0	aSHF Progenitors
Sf3b1	0	0.438878	0.978	0.764	0	aSHF Progenitors
Rcbtb2	0	0.438547	0.797	0.426	0	aSHF Progenitors
Gjc1	0	0.438358	0.747	0.34	0	aSHF Progenitors
Mcm5	0	0.437982	0.819	0.479	0	aSHF Progenitors
Pkdcc	0	0.437886	0.539	0.16	0	aSHF Progenitors
Zfp292	0	0.435736	0.77	0.398	0	aSHF Progenitors
Snrnp70	0	0.433937	0.961	0.727	0	aSHF Progenitors
Rcor2	0	0.433689	0.615	0.283	0	aSHF Progenitors
Tra2b	0	0.4336	0.98	0.804	0	aSHF Progenitors
Atrx	0	0.431868	0.923	0.652	0	aSHF Progenitors
Yaf2	0	0.430651	0.911	0.593	0	aSHF Progenitors
Psmc6	0	0.429874	0.983	0.766	0	aSHF Progenitors
Uhrf1	0	0.428761	0.751	0.413	0	aSHF Progenitors
Mex3a	0	0.427787	0.661	0.282	0	aSHF Progenitors
Yeats4	0	0.426898	0.903	0.59	0	aSHF Progenitors
Fgf8	0	0.426517	0.481	0.211	0	aSHF Progenitors
Hspa4	0	0.426459	0.899	0.619	0	aSHF Progenitors
Kdm5b	0	0.426417	0.797	0.458	0	aSHF Progenitors
Knop1	0	0.426296	0.87	0.542	0	aSHF Progenitors
Trim59	0	0.425655	0.724	0.382	0	aSHF Progenitors
Slc38a1	0	0.425014	0.833	0.506	0	aSHF Progenitors
Clspn	0	0.423884	0.603	0.253	0	aSHF Progenitors
Fignl1	0	0.423867	0.689	0.324	0	aSHF Progenitors
Cdc34	0	0.423848	0.859	0.565	0	aSHF Progenitors
Hnrnpf	0	0.423779	0.998	0.89	0	aSHF Progenitors
Thoc3	0	0.423762	0.906	0.565	0	aSHF Progenitors
Srsf9	0	0.423398	0.92	0.569	0	aSHF Progenitors
Cul1	0	0.423317	0.873	0.565	0	aSHF Progenitors
Cdk12	0	0.42314	0.759	0.409	0	aSHF Progenitors
Cdk9	0	0.422049	0.735	0.387	0	aSHF Progenitors
Ddx5	0	0.421608	0.999	0.921	0	aSHF Progenitors
Alx1	0	0.42099	0.34	0.039	0	aSHF Progenitors
Tmem167	0	0.420824	0.983	0.81	0	aSHF Progenitors
Snrpb2	0	0.418376	0.957	0.709	0	aSHF Progenitors
Tspan12	0	0.418003	0.614	0.237	0	aSHF Progenitors
Dnmt1	0	0.417976	0.713	0.344	0	aSHF Progenitors
Chaf1a	0	0.416655	0.638	0.281	0	aSHF Progenitors
Rest	0	0.416574	0.822	0.475	0	aSHF Progenitors
Lsm8	0	0.415728	0.957	0.691	0	aSHF Progenitors
Pimreg	0	0.414616	0.634	0.328	0	aSHF Progenitors
Rbm4b	0	0.413603	0.802	0.428	0	aSHF Progenitors
Hnrnpa0	0	0.412608	0.828	0.492	0	aSHF Progenitors
Eva1b	0	0.412334	0.739	0.317	0	aSHF Progenitors
Tdg	0	0.412011	0.819	0.495	0	aSHF Progenitors
Kcnq1ot1	0	0.410794	0.86	0.506	0	aSHF Progenitors
Nr2f6	0	0.41072	0.708	0.33	0	aSHF Progenitors
Tmpo	0	0.410515	0.958	0.728	0	aSHF Progenitors
Tacc3	0	0.410441	0.763	0.433	0	aSHF Progenitors
Dusp14	0	0.41028	0.338	0.041	0	aSHF Progenitors
Fndc3c1	0	0.409182	0.446	0.099	0	aSHF Progenitors
Usp1	0	0.409138	0.792	0.462	0	aSHF Progenitors
Kif15	0	0.408116	0.583	0.231	0	aSHF Progenitors
Ubtf	0	0.407887	0.764	0.454	0	aSHF Progenitors
Hoxa1	0	0.406805	0.291	0.036	0	aSHF Progenitors
Tmem55a	0	0.406798	0.749	0.312	0	aSHF Progenitors
Senp6	0	0.406623	0.842	0.517	0	aSHF Progenitors
Hp1bp3	0	0.404808	0.806	0.385	0	aSHF Progenitors
Pcm1	0	0.403895	0.778	0.406	0	aSHF Progenitors
Ncbp2	0	0.403149	0.886	0.586	0	aSHF Progenitors
Pfn2	0	0.402952	0.733	0.362	0	aSHF Progenitors
Ehmt1	0	0.402852	0.743	0.379	0	aSHF Progenitors
Ptprf	0	0.402432	0.654	0.321	0	aSHF Progenitors
Nap1l4	0	0.401132	0.933	0.664	0	aSHF Progenitors
Plat	0	0.401102	0.522	0.127	0	aSHF Progenitors
Dicer1	0	0.400915	0.722	0.355	0	aSHF Progenitors
Srsf10	0	0.400491	0.954	0.692	0	aSHF Progenitors
Sf3b6	0	0.40043	0.972	0.761	0	aSHF Progenitors
Hmmr	0	0.400305	0.624	0.312	0	aSHF Progenitors
2021-09-11	0	0.399892	0.762	0.29	0	aSHF Progenitors
Pnisr	0	0.399852	0.896	0.584	0	aSHF Progenitors
Twist1	0	0.399171	0.433	0.108	0	aSHF Progenitors
Nkx2-6	0	0.398026	0.261	0.006	0	aSHF Progenitors
Rfc1	0	0.397446	0.843	0.527	0	aSHF Progenitors
Arl2bp	0	0.397244	0.876	0.572	0	aSHF Progenitors
Hsph1	0	0.397195	0.717	0.402	0	aSHF Progenitors
Kmt5a	0	0.397114	0.764	0.434	0	aSHF Progenitors
Pim1	0	0.39611	0.599	0.262	0	aSHF Progenitors
Cdc16	0	0.39525	0.851	0.505	0	aSHF Progenitors
Rpl22l1	0	0.394344	1	0.98	0	aSHF Progenitors
Mad2l1	0	0.394033	0.779	0.473	0	aSHF Progenitors
Txn1	0	0.393457	0.998	0.902	0	aSHF Progenitors
Rab34	0	0.393441	0.786	0.43	0	aSHF Progenitors
Tex30	0	0.392815	0.801	0.463	0	aSHF Progenitors
Fen1	0	0.392344	0.796	0.454	0	aSHF Progenitors
Fxyd6	0	0.392014	0.723	0.364	0	aSHF Progenitors
Rtf1	0	0.391411	0.897	0.603	0	aSHF Progenitors
Man1a2	0	0.391201	0.715	0.346	0	aSHF Progenitors
Lpar6	0	0.390292	0.591	0.225	0	aSHF Progenitors
Arid3b	0	0.389665	0.532	0.218	0	aSHF Progenitors
Kif20b	0	0.38926	0.605	0.302	0	aSHF Progenitors
Prpf4b	0	0.388825	0.807	0.462	0	aSHF Progenitors
Rfc3	0	0.388212	0.765	0.434	0	aSHF Progenitors
Sumo2	0	0.387469	1	0.97	0	aSHF Progenitors
Tgfb2	0	0.387224	0.691	0.282	0	aSHF Progenitors
BC005561	0	0.38685	0.638	0.216	0	aSHF Progenitors
Sf3a3	0	0.38683	0.884	0.545	0	aSHF Progenitors
Bora	0	0.386743	0.561	0.213	0	aSHF Progenitors
Mcm4	0	0.386632	0.755	0.432	0	aSHF Progenitors
Ormdl1	0	0.386555	0.675	0.319	0	aSHF Progenitors
Mtap	0	0.386382	0.793	0.484	0	aSHF Progenitors
Ift74	0	0.386337	0.651	0.302	0	aSHF Progenitors
Smo	0	0.384805	0.643	0.259	0	aSHF Progenitors
Vezf1	0	0.38449	0.704	0.32	0	aSHF Progenitors
Slc39a10	0	0.383489	0.638	0.279	0	aSHF Progenitors
Epop	0	0.383014	0.535	0.193	0	aSHF Progenitors
E2f5	0	0.382993	0.685	0.336	0	aSHF Progenitors
Efna2	0	0.382858	0.497	0.134	0	aSHF Progenitors
Pja1	0	0.382041	0.783	0.467	0	aSHF Progenitors
Dhx9	0	0.381991	0.731	0.366	0	aSHF Progenitors
Tiparp	0	0.38181	0.603	0.26	0	aSHF Progenitors
Atad2	0	0.381562	0.667	0.322	0	aSHF Progenitors
Noc2l	0	0.381508	0.658	0.331	0	aSHF Progenitors
Ptch1	0	0.380919	0.458	0.18	0	aSHF Progenitors
6330403K07Rik	0	0.380245	0.644	0.281	0	aSHF Progenitors
Cenpk	0	0.379469	0.685	0.339	0	aSHF Progenitors
Rasl11a	0	0.379316	0.582	0.259	0	aSHF Progenitors
Ash2l	0	0.378908	0.792	0.473	0	aSHF Progenitors
Spred1	0	0.378112	0.582	0.226	0	aSHF Progenitors
Dab2	0	0.377865	0.538	0.212	0	aSHF Progenitors
Mars	0	0.377734	0.559	0.175	0	aSHF Progenitors
Eef1g	0	0.377356	1	0.972	0	aSHF Progenitors
Dnttip1	0	0.377317	0.647	0.298	0	aSHF Progenitors
Mum1	0	0.37682	0.595	0.181	0	aSHF Progenitors
Prkra	0	0.376226	0.74	0.401	0	aSHF Progenitors
Rbm26	0	0.375298	0.673	0.302	0	aSHF Progenitors
Rad50	0	0.374396	0.615	0.284	0	aSHF Progenitors
Prpf38b	0	0.373889	0.842	0.541	0	aSHF Progenitors
Rrm1	0	0.373056	0.847	0.523	0	aSHF Progenitors
Cdc5l	0	0.372891	0.819	0.502	0	aSHF Progenitors
Calm1	0	0.372709	1	0.922	0	aSHF Progenitors
Rnf219	0	0.372444	0.563	0.216	0	aSHF Progenitors
Dkk1	0	0.372299	0.209	0.055	0	aSHF Progenitors
Pwwp2a	0	0.372224	0.609	0.248	0	aSHF Progenitors
Snrpe	0	0.37103	0.996	0.909	0	aSHF Progenitors
Snrnp48	0	0.369783	0.802	0.461	0	aSHF Progenitors
Il17rd	0	0.368571	0.389	0.06	0	aSHF Progenitors
Peg10	0	0.368559	0.396	0.087	0	aSHF Progenitors
Ccdc88a	0	0.367217	0.75	0.377	0	aSHF Progenitors
Nsd1	0	0.366993	0.784	0.436	0	aSHF Progenitors
Hirip3	0	0.36606	0.598	0.274	0	aSHF Progenitors
Asap1	0	0.365715	0.659	0.294	0	aSHF Progenitors
Clmp	0	0.365665	0.514	0.124	0	aSHF Progenitors
Cdo1	0	0.363626	0.309	0.108	0	aSHF Progenitors
Kif20a	0	0.361788	0.636	0.343	0	aSHF Progenitors
Ap1ar	0	0.361467	0.662	0.346	0	aSHF Progenitors
Nxn	0	0.3612	0.575	0.234	0	aSHF Progenitors
Zc3h13	0	0.360091	0.76	0.43	0	aSHF Progenitors
Homer3	0	0.359077	0.553	0.166	0	aSHF Progenitors
Ssbp3	0	0.358177	0.756	0.452	0	aSHF Progenitors
Plpp3	0	0.358078	0.523	0.176	0	aSHF Progenitors
Ptbp2	0	0.357329	0.71	0.385	0	aSHF Progenitors
Hjurp	0	0.357315	0.639	0.309	0	aSHF Progenitors
Luzp1	0	0.357277	0.788	0.465	0	aSHF Progenitors
Fam216a	0	0.354903	0.73	0.385	0	aSHF Progenitors
Arid4b	0	0.352774	0.789	0.46	0	aSHF Progenitors
Kif2c	0	0.350056	0.545	0.249	0	aSHF Progenitors
Runx1t1	0	0.34946	0.587	0.263	0	aSHF Progenitors
Mzt1	0	0.349063	0.784	0.459	0	aSHF Progenitors
Top2b	0	0.349055	0.783	0.404	0	aSHF Progenitors
Fn1	0	0.348974	0.882	0.446	0	aSHF Progenitors
Ilf3	0	0.347764	0.748	0.431	0	aSHF Progenitors
Tgs1	0	0.347128	0.741	0.396	0	aSHF Progenitors
2610524H06Rik	0	0.347089	0.578	0.195	0	aSHF Progenitors
Safb	0	0.34591	0.735	0.407	0	aSHF Progenitors
Kif2a	0	0.345755	0.715	0.377	0	aSHF Progenitors
Tpbg	0	0.345447	0.495	0.166	0	aSHF Progenitors
2021-09-09	0	0.345145	0.621	0.214	0	aSHF Progenitors
Wapl	0	0.345008	0.723	0.395	0	aSHF Progenitors
Hotairm1	0	0.343734	0.291	0.042	0	aSHF Progenitors
Ncapg	0	0.343655	0.603	0.295	0	aSHF Progenitors
Rpsa	0	0.343542	1	0.995	0	aSHF Progenitors
Ikbkap	0	0.343355	0.54	0.173	0	aSHF Progenitors
Ppm1a	0	0.34303	0.765	0.449	0	aSHF Progenitors
Tspan6	0	0.342339	0.922	0.612	0	aSHF Progenitors
Sema3c	0	0.340914	0.286	0.072	0	aSHF Progenitors
Zdbf2	0	0.340759	0.478	0.164	0	aSHF Progenitors
Mme	0	0.340693	0.298	0.057	0	aSHF Progenitors
Crls1	0	0.340023	0.561	0.239	0	aSHF Progenitors
Bod1l	0	0.339096	0.738	0.396	0	aSHF Progenitors
Skiv2l2	0	0.337527	0.544	0.176	0	aSHF Progenitors
Fbxl7	0	0.337264	0.492	0.129	0	aSHF Progenitors
Uhrf2	0	0.336772	0.771	0.413	0	aSHF Progenitors
Phlda1	0	0.336721	0.65	0.315	0	aSHF Progenitors
Brca2	0	0.336547	0.468	0.148	0	aSHF Progenitors
Baz1a	0	0.334131	0.521	0.205	0	aSHF Progenitors
B3galnt1	0	0.333465	0.408	0.105	0	aSHF Progenitors
Mpzl1	0	0.333077	0.849	0.504	0	aSHF Progenitors
Gata5	0	0.332199	0.403	0.126	0	aSHF Progenitors
Jam3	0	0.331881	0.743	0.402	0	aSHF Progenitors
Ddx42	0	0.331493	0.718	0.402	0	aSHF Progenitors
Phf3	0	0.330804	0.701	0.372	0	aSHF Progenitors
Myef2	0	0.329787	0.708	0.355	0	aSHF Progenitors
Cdk11b	0	0.329304	0.735	0.422	0	aSHF Progenitors
Rhou	0	0.328243	0.489	0.148	0	aSHF Progenitors
Cdc25a	0	0.32769	0.602	0.295	0	aSHF Progenitors
Setd5	0	0.326908	0.809	0.486	0	aSHF Progenitors
Efna4	0	0.326843	0.514	0.192	0	aSHF Progenitors
Pard6g	0	0.32597	0.517	0.164	0	aSHF Progenitors
Hdgfl2	0	0.32525	0.747	0.433	0	aSHF Progenitors
Topors	0	0.324641	0.702	0.388	0	aSHF Progenitors
Zfp553	0	0.324529	0.546	0.232	0	aSHF Progenitors
Ier5l	0	0.324191	0.382	0.068	0	aSHF Progenitors
Atg5	0	0.322651	0.68	0.375	0	aSHF Progenitors
Suv39h2	0	0.320122	0.587	0.289	0	aSHF Progenitors
Ckap5	0	0.319957	0.649	0.342	0	aSHF Progenitors
Arhgap28	0	0.319103	0.44	0.113	0	aSHF Progenitors
C530008M17Rik	0	0.318744	0.462	0.168	0	aSHF Progenitors
Lin28a	0	0.316269	0.495	0.232	0	aSHF Progenitors
Auts2	0	0.316245	0.656	0.348	0	aSHF Progenitors
Dach1	0	0.315324	0.365	0.07	0	aSHF Progenitors
Rpgrip1	0	0.315163	0.461	0.156	0	aSHF Progenitors
Meis3	0	0.312905	0.473	0.16	0	aSHF Progenitors
Cdh11	0	0.311936	0.636	0.189	0	aSHF Progenitors
Flywch1	0	0.311602	0.623	0.322	0	aSHF Progenitors
Rsf1	0	0.310793	0.685	0.356	0	aSHF Progenitors
Wnt5a	0	0.310721	0.471	0.161	0	aSHF Progenitors
Rif1	0	0.310294	0.661	0.358	0	aSHF Progenitors
Rbm6	0	0.309986	0.7	0.385	0	aSHF Progenitors
Tmem57	0	0.309335	0.543	0.184	0	aSHF Progenitors
Foxf1	0	0.308222	0.226	0.063	0	aSHF Progenitors
Amph	0	0.307618	0.259	0.047	0	aSHF Progenitors
Nrg1	0	0.307284	0.28	0.05	0	aSHF Progenitors
Lzts2	0	0.306	0.658	0.316	0	aSHF Progenitors
Pdxp	0	0.305938	0.528	0.185	0	aSHF Progenitors
Twist2	0	0.305491	0.292	0.054	0	aSHF Progenitors
Irx2	0	0.305415	0.334	0.056	0	aSHF Progenitors
Rnf26	0	0.305335	0.584	0.287	0	aSHF Progenitors
Sart1	0	0.304619	0.595	0.291	0	aSHF Progenitors
Zc3h18	0	0.303922	0.558	0.261	0	aSHF Progenitors
Rbm10	0	0.303483	0.589	0.292	0	aSHF Progenitors
Iqcb1	0	0.302724	0.531	0.221	0	aSHF Progenitors
Plk4	0	0.301737	0.598	0.296	0	aSHF Progenitors
Iws1	0	0.300303	0.664	0.357	0	aSHF Progenitors
Nectin3	0	0.298387	0.528	0.214	0	aSHF Progenitors
Nsd2	0	0.297732	0.664	0.321	0	aSHF Progenitors
Ddx6	0	0.297051	0.73	0.399	0	aSHF Progenitors
Ppp1r14a	0	0.295537	0.542	0.183	0	aSHF Progenitors
Pnp	0	0.295122	0.532	0.176	0	aSHF Progenitors
Ccar2	0	0.291268	0.491	0.177	0	aSHF Progenitors
Fbln1	0	0.290236	0.837	0.433	0	aSHF Progenitors
Epb41l5	0	0.290199	0.445	0.167	0	aSHF Progenitors
Smc5	0	0.289969	0.581	0.269	0	aSHF Progenitors
Hoxb4	0	0.288244	0.269	0.04	0	aSHF Progenitors
Clint1	0	0.287882	0.686	0.364	0	aSHF Progenitors
Rlf	0	0.287656	0.555	0.234	0	aSHF Progenitors
Mis12	0	0.287616	0.503	0.205	0	aSHF Progenitors
Timeless	0	0.28752	0.536	0.26	0	aSHF Progenitors
Zfp462	0	0.287091	0.483	0.186	0	aSHF Progenitors
Dact1	0	0.286859	0.425	0.131	0	aSHF Progenitors
Rnd3	0	0.283717	0.481	0.185	0	aSHF Progenitors
Stra6	0	0.282473	0.288	0.025	0	aSHF Progenitors
Faf2	0	0.281858	0.603	0.305	0	aSHF Progenitors
Hip1	0	0.281467	0.511	0.22	0	aSHF Progenitors
Rps6ka6	0	0.281344	0.486	0.226	0	aSHF Progenitors
Spin2c	0	0.280847	0.395	0.141	0	aSHF Progenitors
Efna5	0	0.280305	0.511	0.173	0	aSHF Progenitors
Sdc1	0	0.279913	0.612	0.307	0	aSHF Progenitors
Spry1	0	0.279759	0.39	0.128	0	aSHF Progenitors
Dzip3	0	0.279094	0.544	0.225	0	aSHF Progenitors
Paip1	0	0.278974	0.579	0.235	0	aSHF Progenitors
Ntng1	0	0.276956	0.229	0.022	0	aSHF Progenitors
Tpm2	0	0.27576	0.779	0.444	0	aSHF Progenitors
Cecr2	0	0.275496	0.402	0.142	0	aSHF Progenitors
Atat1	0	0.275374	0.566	0.263	0	aSHF Progenitors
Ociad2	0	0.275359	0.428	0.181	0	aSHF Progenitors
Tlk1	0	0.274439	0.578	0.283	0	aSHF Progenitors
Nrm	0	0.273474	0.567	0.284	0	aSHF Progenitors
Cxxc4	0	0.272418	0.349	0.087	0	aSHF Progenitors
Tcf12	0	0.271551	0.712	0.38	0	aSHF Progenitors
Cntfr	0	0.271436	0.349	0.096	0	aSHF Progenitors
Hoxb1	0	0.270278	0.226	0.04	0	aSHF Progenitors
Ndc80	0	0.268248	0.463	0.206	0	aSHF Progenitors
Ing4	0	0.267584	0.638	0.329	0	aSHF Progenitors
Fgf10	0	0.266702	0.261	0.032	0	aSHF Progenitors
Riok2	0	0.266001	0.476	0.161	0	aSHF Progenitors
Xrcc5	0	0.264794	0.51	0.238	0	aSHF Progenitors
Polr2a	0	0.26369	0.576	0.288	0	aSHF Progenitors
Mark3	0	0.263493	0.679	0.346	0	aSHF Progenitors
Cspp1	0	0.262603	0.568	0.26	0	aSHF Progenitors
1810022K09Rik	0	0.262344	0.705	0.336	0	aSHF Progenitors
Taf5	0	0.26069	0.42	0.151	0	aSHF Progenitors
Slf1	0	0.260626	0.467	0.187	0	aSHF Progenitors
Papd4	0	0.26048	0.609	0.242	0	aSHF Progenitors
Serpinf1	0	0.259116	0.36	0.102	0	aSHF Progenitors
Cdk5rap2	0	0.258794	0.428	0.155	0	aSHF Progenitors
Atad5	0	0.258166	0.392	0.126	0	aSHF Progenitors
Wdr86	0	0.258115	0.373	0.108	0	aSHF Progenitors
Foxp2	0	0.258094	0.33	0.102	0	aSHF Progenitors
Slf2	0	0.257384	0.548	0.243	0	aSHF Progenitors
C330027C09Rik	0	0.257187	0.486	0.167	0	aSHF Progenitors
Lpar1	0	0.256597	0.396	0.136	0	aSHF Progenitors
Eme1	0	0.256482	0.452	0.2	0	aSHF Progenitors
Impact	0	0.256363	0.466	0.17	0	aSHF Progenitors
Lsm14b	0	0.255782	0.497	0.206	0	aSHF Progenitors
Knl1	0	0.255412	0.445	0.17	0	aSHF Progenitors
Slc39a6	0	0.254919	0.476	0.173	0	aSHF Progenitors
Pfas	0	0.254456	0.409	0.154	0	aSHF Progenitors
Zmym4	0	0.25177	0.525	0.224	0	aSHF Progenitors
Spsb4	0	0.250497	0.454	0.174	0	aSHF Progenitors
Pkn2	4.63482e-308	0.335085	0.837	0.523	1.41079e-303	aSHF Progenitors
2021-09-07	4.65703e-308	0.378	0.989	0.598	1.41755e-303	aSHF Progenitors
Rbm14	1.09211e-307	0.287599	0.629	0.334	3.32427e-303	aSHF Progenitors
Chtf8	3.20631e-307	0.280993	0.628	0.333	9.75968e-303	aSHF Progenitors
Bub1b	3.87116e-307	0.267552	0.527	0.255	1.17834e-302	aSHF Progenitors
Morf4l2	4.71844e-307	0.382785	0.996	0.864	1.43625e-302	aSHF Progenitors
Flna	5.07263e-307	0.266461	0.642	0.331	1.54406e-302	aSHF Progenitors
Ska2	2.78903e-306	0.274859	0.63	0.329	8.48952e-302	aSHF Progenitors
Stag1	1.27174e-305	0.252948	0.622	0.319	3.87106e-301	aSHF Progenitors
Cenph	1.59004e-305	0.30195	0.628	0.332	4.83993e-301	aSHF Progenitors
Etaa1	1.59995e-305	0.254309	0.512	0.243	4.87009e-301	aSHF Progenitors
Strbp	2.69618e-305	0.307769	0.671	0.373	8.20691e-301	aSHF Progenitors
Mat2a	1.16583e-303	0.431408	0.966	0.758	3.54866e-299	aSHF Progenitors
Pfkl	3.78088e-302	0.462671	0.899	0.622	1.15086e-297	aSHF Progenitors
Pold3	2.1345e-301	0.315542	0.654	0.356	6.49722e-297	aSHF Progenitors
Srsf4	2.65905e-301	0.313713	0.753	0.44	8.09388e-297	aSHF Progenitors
Ybx3	9.077e-301	0.422933	0.821	0.555	2.76295e-296	aSHF Progenitors
Ewsr1	1.42624e-300	0.394507	0.982	0.774	4.34133e-296	aSHF Progenitors
Sumo1	2.06832e-300	0.358445	0.998	0.88	6.29574e-296	aSHF Progenitors
Gstp1	3.16708e-300	0.265722	0.531	0.256	9.64028e-296	aSHF Progenitors
Ogfr	2.23095e-299	0.305612	0.722	0.411	6.7908e-295	aSHF Progenitors
Eef1b2	7.11926e-299	0.346929	0.999	0.95	2.16703e-294	aSHF Progenitors
Chd1	7.52911e-299	0.36001	0.795	0.469	2.29178e-294	aSHF Progenitors
Rabl2	1.05401e-298	0.26167	0.56	0.283	3.2083e-294	aSHF Progenitors
Cks2	1.49597e-298	0.495311	0.942	0.691	4.55359e-294	aSHF Progenitors
Rfxap	2.31813e-298	0.262629	0.555	0.277	7.05615e-294	aSHF Progenitors
Vps72	2.8702e-298	0.360762	0.835	0.526	8.73659e-294	aSHF Progenitors
Adrm1	5.74649e-298	0.402665	0.88	0.567	1.74917e-293	aSHF Progenitors
Zfp428	6.04054e-298	0.332039	0.742	0.437	1.83868e-293	aSHF Progenitors
Gon4l	1.19733e-296	0.265776	0.628	0.333	3.64454e-292	aSHF Progenitors
Plk1	2.96244e-296	0.448436	0.651	0.366	9.01737e-292	aSHF Progenitors
Bub1	5.21079e-296	0.306228	0.598	0.316	1.58611e-291	aSHF Progenitors
Adprh	5.48717e-296	0.32227	0.858	0.511	1.67024e-291	aSHF Progenitors
Rpl18	8.63564e-296	0.286176	1	0.994	2.6286e-291	aSHF Progenitors
Ythdf1	3.17124e-295	0.294652	0.664	0.367	9.65295e-291	aSHF Progenitors
Srp72	1.06804e-294	0.334602	0.829	0.52	3.25099e-290	aSHF Progenitors
Rad51ap1	1.98425e-294	0.279647	0.548	0.273	6.03985e-290	aSHF Progenitors
Kif22	3.16423e-294	0.376435	0.684	0.388	9.63159e-290	aSHF Progenitors
Kin	3.95837e-294	0.252246	0.555	0.28	1.20489e-289	aSHF Progenitors
Zfp131	4.80395e-294	0.25876	0.572	0.29	1.46227e-289	aSHF Progenitors
Srpk1	6.28546e-294	0.384017	0.856	0.545	1.91323e-289	aSHF Progenitors
Polr2b	7.93992e-294	0.272305	0.594	0.312	2.41683e-289	aSHF Progenitors
Nktr	1.67114e-293	0.295797	0.821	0.482	5.08677e-289	aSHF Progenitors
Zfp638	4.38206e-293	0.280019	0.691	0.382	1.33386e-288	aSHF Progenitors
Yy1	6.04636e-293	0.337867	0.807	0.504	1.84045e-288	aSHF Progenitors
Snrpd1	2.59254e-292	0.41499	0.995	0.818	7.89145e-288	aSHF Progenitors
Rexo1	1.82077e-291	0.259376	0.595	0.311	5.54224e-287	aSHF Progenitors
Tia1	1.66347e-290	0.346527	0.881	0.591	5.06345e-286	aSHF Progenitors
Ap1s2	3.90227e-290	0.260792	0.389	0.162	1.18781e-285	aSHF Progenitors
Brd8	4.44753e-290	0.279308	0.686	0.385	1.35378e-285	aSHF Progenitors
Csnk1e	4.51628e-290	0.310922	0.76	0.453	1.37471e-285	aSHF Progenitors
Mfge8	5.72913e-290	0.25475	0.713	0.37	1.74389e-285	aSHF Progenitors
Zfp207	1.56973e-289	0.394726	0.961	0.713	4.77811e-285	aSHF Progenitors
Rbm25	4.97324e-289	0.391875	0.979	0.793	1.5138e-284	aSHF Progenitors
Tardbp	7.3613e-289	0.381299	0.92	0.658	2.24071e-284	aSHF Progenitors
Calm2	8.68837e-289	0.374722	0.999	0.916	2.64465e-284	aSHF Progenitors
Fkbp4	1.19033e-288	0.416663	0.991	0.768	3.62323e-284	aSHF Progenitors
Pgls	1.25175e-288	0.378758	0.959	0.733	3.81019e-284	aSHF Progenitors
Mcm6	3.57588e-288	0.427696	0.846	0.537	1.08846e-283	aSHF Progenitors
Pcbp1	4.57239e-288	0.392315	0.992	0.859	1.39179e-283	aSHF Progenitors
Luc7l3	4.80386e-288	0.400425	0.952	0.7	1.46225e-283	aSHF Progenitors
Traf4	9.93599e-287	0.304166	0.687	0.386	3.02442e-282	aSHF Progenitors
Wsb1	3.69193e-286	0.283714	0.795	0.478	1.12379e-281	aSHF Progenitors
Eprs	6.2713e-286	0.39672	0.917	0.647	1.90892e-281	aSHF Progenitors
Pum1	1.18627e-284	0.297455	0.747	0.442	3.61089e-280	aSHF Progenitors
Usp34	3.30296e-284	0.286005	0.758	0.444	1.00539e-279	aSHF Progenitors
Hspd1	4.32321e-284	0.473748	0.994	0.874	1.31594e-279	aSHF Progenitors
Nelfcd	4.75685e-284	0.303902	0.716	0.412	1.44794e-279	aSHF Progenitors
Clns1a	9.23824e-283	0.398813	0.947	0.629	2.81203e-278	aSHF Progenitors
Exo1	4.65975e-282	0.258045	0.494	0.239	1.41838e-277	aSHF Progenitors
Nipbl	6.17655e-282	0.301856	0.757	0.453	1.88008e-277	aSHF Progenitors
Tgif2	1.67696e-281	0.265433	0.566	0.297	5.10451e-277	aSHF Progenitors
Sox4	9.263e-281	0.365271	0.931	0.72	2.81957e-276	aSHF Progenitors
Ube2v2	1.15169e-280	0.361761	0.93	0.624	3.50563e-276	aSHF Progenitors
Tbl1x	1.20471e-280	0.301108	0.778	0.47	3.66703e-276	aSHF Progenitors
Eftud2	1.76925e-280	0.296338	0.694	0.398	5.38542e-276	aSHF Progenitors
Nubp1	2.1648e-280	0.288939	0.674	0.381	6.58943e-276	aSHF Progenitors
Rpl13a	2.61085e-280	0.375622	0.999	0.91	7.94716e-276	aSHF Progenitors
Bptf	3.61342e-280	0.302114	0.774	0.469	1.09989e-275	aSHF Progenitors
Mllt10	7.68741e-280	0.314737	0.726	0.431	2.33997e-275	aSHF Progenitors
Nelfb	8.37645e-280	0.25865	0.637	0.348	2.54971e-275	aSHF Progenitors
Atp2b1	2.1825e-279	0.397319	0.883	0.587	6.6433e-275	aSHF Progenitors
Mageh1	3.95387e-279	0.26048	0.652	0.354	1.20352e-274	aSHF Progenitors
Hnrnph2	1.00022e-278	0.356843	0.869	0.579	3.04457e-274	aSHF Progenitors
Smu1	1.8515e-278	0.350389	0.859	0.541	5.63579e-274	aSHF Progenitors
Pole3	1.94463e-278	0.344475	0.834	0.535	5.91927e-274	aSHF Progenitors
Id3	1.28968e-277	0.367155	0.979	0.686	3.92567e-273	aSHF Progenitors
Ruvbl1	3.06257e-277	0.36778	0.89	0.56	9.32216e-273	aSHF Progenitors
Trim71	8.93591e-277	0.257235	0.418	0.193	2.72e-272	aSHF Progenitors
Tmx1	2.82622e-276	0.301392	0.783	0.479	8.60274e-272	aSHF Progenitors
Psmd11	4.50649e-276	0.395382	0.956	0.675	1.37173e-271	aSHF Progenitors
Cdt1	5.14898e-276	0.315793	0.592	0.317	1.5673e-271	aSHF Progenitors
Rnf126	7.9185e-276	0.332761	0.788	0.48	2.41031e-271	aSHF Progenitors
Ddx27	2.61542e-275	0.309224	0.709	0.411	7.96108e-271	aSHF Progenitors
Pgf	4.46381e-275	0.252405	0.224	0.07	1.35874e-270	aSHF Progenitors
Mtpn	7.63298e-275	0.289024	0.833	0.529	2.3234e-270	aSHF Progenitors
Mef2c	1.00074e-274	0.567948	0.675	0.378	3.04616e-270	aSHF Progenitors
Prmt1	2.18044e-274	0.423493	0.996	0.819	6.63704e-270	aSHF Progenitors
Efhd2	3.42676e-274	0.337922	0.591	0.307	1.04307e-269	aSHF Progenitors
Pafah1b2	1.73001e-273	0.347236	0.903	0.629	5.26597e-269	aSHF Progenitors
Dpp3	2.56212e-273	0.317399	0.796	0.485	7.79884e-269	aSHF Progenitors
Tssc4	6.05857e-273	0.264367	0.638	0.349	1.84417e-268	aSHF Progenitors
Bnip3l	3.40006e-272	0.411684	0.979	0.797	1.03495e-267	aSHF Progenitors
U2surp	1.24415e-271	0.352794	0.896	0.619	3.78706e-267	aSHF Progenitors
Hnrnpdl	5.88668e-271	0.410119	0.987	0.81	1.79185e-266	aSHF Progenitors
Mcmbp	6.68865e-271	0.272452	0.651	0.363	2.03596e-266	aSHF Progenitors
Copb2	9.62409e-271	0.308482	0.826	0.506	2.92948e-266	aSHF Progenitors
Cdca3	1.19876e-270	0.386998	0.809	0.511	3.64892e-266	aSHF Progenitors
Smap1	2.6276e-270	0.285648	0.814	0.507	7.99815e-266	aSHF Progenitors
Cct5	4.65571e-270	0.38943	0.994	0.831	1.41715e-265	aSHF Progenitors
Golgb1	5.56188e-270	0.256799	0.67	0.371	1.69298e-265	aSHF Progenitors
Mpnd	9.02456e-270	0.295577	0.724	0.429	2.74699e-265	aSHF Progenitors
Uba2	3.10966e-269	0.361674	0.921	0.601	9.4655e-265	aSHF Progenitors
Cdca2	3.72348e-269	0.289495	0.457	0.219	1.13339e-264	aSHF Progenitors
Phf14	4.99934e-269	0.264604	0.671	0.377	1.52175e-264	aSHF Progenitors
Gtpbp4	7.28371e-269	0.383926	0.895	0.6	2.21709e-264	aSHF Progenitors
Peli1	1.33427e-268	0.257334	0.644	0.356	4.06138e-264	aSHF Progenitors
Ddx52	9.72393e-267	0.281147	0.66	0.376	2.95987e-262	aSHF Progenitors
Ppig	1.02376e-266	0.37311	0.963	0.747	3.11622e-262	aSHF Progenitors
Sdf2l1	2.87451e-265	0.351759	0.738	0.447	8.74973e-261	aSHF Progenitors
Rsrc2	1.19248e-264	0.346973	0.95	0.715	3.6298e-260	aSHF Progenitors
Polr2e	1.52761e-264	0.379417	0.952	0.695	4.6499e-260	aSHF Progenitors
Ncor1	5.74476e-264	0.334491	0.892	0.625	1.74865e-259	aSHF Progenitors
Sec11a	3.6665e-263	0.362909	0.962	0.73	1.11605e-258	aSHF Progenitors
Map2k2	4.60092e-263	0.367503	0.966	0.751	1.40047e-258	aSHF Progenitors
Gtf3c6	1.1568e-262	0.351058	0.875	0.583	3.52117e-258	aSHF Progenitors
Gnl3	2.91255e-262	0.40931	0.849	0.548	8.86551e-258	aSHF Progenitors
Gins2	4.12935e-262	0.367415	0.811	0.503	1.25693e-257	aSHF Progenitors
Rnf220	7.10148e-262	0.257159	0.588	0.317	2.16162e-257	aSHF Progenitors
Limd2	1.0774e-261	0.385055	0.932	0.606	3.27948e-257	aSHF Progenitors
Mis18bp1	2.9621e-261	0.316333	0.549	0.291	9.01633e-257	aSHF Progenitors
Smarcad1	5.53293e-261	0.254205	0.671	0.38	1.68417e-256	aSHF Progenitors
Nectin2	6.48324e-261	0.317586	0.72	0.431	1.97343e-256	aSHF Progenitors
Ssbp2	9.62813e-261	0.271765	0.718	0.41	2.93071e-256	aSHF Progenitors
Cenpq	1.02837e-260	0.250826	0.578	0.308	3.13026e-256	aSHF Progenitors
Prkcsh	1.36128e-260	0.30626	0.8	0.503	4.14359e-256	aSHF Progenitors
Xrn2	1.37817e-260	0.346584	0.855	0.566	4.19501e-256	aSHF Progenitors
Copb1	2.77154e-260	0.274281	0.775	0.464	8.43631e-256	aSHF Progenitors
Rfc2	8.33141e-259	0.34721	0.878	0.574	2.536e-254	aSHF Progenitors
Med4	4.17493e-258	0.283827	0.756	0.457	1.27081e-253	aSHF Progenitors
Cdca4	7.10002e-258	0.264874	0.622	0.342	2.16118e-253	aSHF Progenitors
Rbmx	3.71844e-256	0.306282	0.761	0.473	1.13186e-251	aSHF Progenitors
Mettl16	7.74778e-256	0.272294	0.683	0.392	2.35835e-251	aSHF Progenitors
Flrt3	6.43327e-255	0.266277	0.332	0.136	1.95822e-250	aSHF Progenitors
Gnai2	1.62001e-254	0.334615	0.972	0.788	4.93115e-250	aSHF Progenitors
Tubb2a	1.74182e-253	0.276468	0.497	0.244	5.30191e-249	aSHF Progenitors
Rpa2	2.27134e-253	0.342868	0.84	0.522	6.91373e-249	aSHF Progenitors
Arl6ip6	1.19062e-252	0.323596	0.81	0.516	3.62412e-248	aSHF Progenitors
Srek1	1.36177e-252	0.307206	0.801	0.508	4.14509e-248	aSHF Progenitors
Prdx6	2.05893e-252	0.397567	0.989	0.814	6.26718e-248	aSHF Progenitors
Rbm8a	2.21436e-252	0.38269	0.984	0.755	6.7403e-248	aSHF Progenitors
Gnas	2.22886e-252	0.303711	1	0.981	6.78442e-248	aSHF Progenitors
Elovl6	3.33327e-252	0.275073	0.553	0.296	1.01461e-247	aSHF Progenitors
Ppia	1.06083e-251	0.275841	1	0.999	3.22906e-247	aSHF Progenitors
Ppp1r8	2.19128e-251	0.263941	0.632	0.356	6.67005e-247	aSHF Progenitors
Dbf4	2.30647e-251	0.295324	0.646	0.373	7.02068e-247	aSHF Progenitors
Luc7l	2.6661e-251	0.302534	0.782	0.478	8.11535e-247	aSHF Progenitors
Ctbp1	9.48927e-251	0.330699	0.932	0.702	2.88844e-246	aSHF Progenitors
Srsf6	1.43197e-250	0.360802	0.992	0.819	4.35879e-246	aSHF Progenitors
Ccnf	1.6881e-250	0.268746	0.421	0.202	5.1384e-246	aSHF Progenitors
Cited2	1.94196e-250	0.584168	0.743	0.494	5.91113e-246	aSHF Progenitors
Cdc37	3.06591e-250	0.364709	0.968	0.74	9.33232e-246	aSHF Progenitors
Apex1	8.57808e-250	0.362331	0.971	0.667	2.61108e-245	aSHF Progenitors
Phax	1.47975e-249	0.32033	0.857	0.547	4.50423e-245	aSHF Progenitors
Slbp	7.10862e-249	0.340817	0.956	0.664	2.16379e-244	aSHF Progenitors
Snrpa	4.33274e-248	0.360843	0.928	0.633	1.31884e-243	aSHF Progenitors
Cyth2	5.50576e-248	0.30435	0.753	0.465	1.6759e-243	aSHF Progenitors
St13	9.60409e-248	0.353461	0.97	0.796	2.92339e-243	aSHF Progenitors
Rnaseh2c	1.34075e-247	0.333174	0.897	0.625	4.08112e-243	aSHF Progenitors
Ssr1	3.46803e-247	0.257627	0.865	0.575	1.05563e-242	aSHF Progenitors
Nsmce2	5.59155e-247	0.311564	0.82	0.521	1.70201e-242	aSHF Progenitors
Rabl6	9.46805e-247	0.258174	0.686	0.401	2.88198e-242	aSHF Progenitors
Leo1	1.60493e-246	0.277584	0.653	0.378	4.88525e-242	aSHF Progenitors
Thoc2	1.86589e-246	0.26772	0.78	0.478	5.67957e-242	aSHF Progenitors
Naa35	2.47743e-246	0.279264	0.758	0.464	7.54105e-242	aSHF Progenitors
Gps1	9.85437e-246	0.326857	0.864	0.571	2.99957e-241	aSHF Progenitors
Usp39	1.98284e-245	0.26568	0.649	0.374	6.03558e-241	aSHF Progenitors
Gmps	2.06401e-245	0.361232	0.915	0.637	6.28264e-241	aSHF Progenitors
Adh5	2.45993e-245	0.366303	0.95	0.666	7.48777e-241	aSHF Progenitors
Actl6a	2.71456e-245	0.347518	0.942	0.634	8.26286e-241	aSHF Progenitors
Rbm28	2.82637e-245	0.263821	0.68	0.396	8.60317e-241	aSHF Progenitors
Rad51	3.13246e-245	0.293423	0.694	0.399	9.5349e-241	aSHF Progenitors
Pdap1	1.14329e-243	0.353129	0.985	0.816	3.48005e-239	aSHF Progenitors
Elavl1	4.72588e-243	0.356516	0.954	0.729	1.43851e-238	aSHF Progenitors
Ube2e3	5.11217e-243	0.346603	0.974	0.782	1.55609e-238	aSHF Progenitors
Akap9	1.17173e-242	0.270397	0.743	0.443	3.56663e-238	aSHF Progenitors
Stip1	1.88047e-242	0.36197	0.927	0.627	5.72395e-238	aSHF Progenitors
Sltm	2.50176e-242	0.332966	0.877	0.596	7.6151e-238	aSHF Progenitors
Shcbp1	2.76746e-242	0.250222	0.591	0.322	8.42387e-238	aSHF Progenitors
Siva1	4.54541e-242	0.368183	0.97	0.742	1.38358e-237	aSHF Progenitors
Eid1	5.98278e-242	0.299305	0.9	0.589	1.8211e-237	aSHF Progenitors
Tspan3	7.55359e-242	0.337538	0.975	0.795	2.29924e-237	aSHF Progenitors
Eif4a3	2.00282e-241	0.364545	0.928	0.648	6.09639e-237	aSHF Progenitors
G3bp2	2.8701e-241	0.344675	0.967	0.719	8.7363e-237	aSHF Progenitors
Birc5	3.33308e-241	0.422675	0.92	0.627	1.01456e-236	aSHF Progenitors
Spcs2	3.37934e-241	0.355814	0.986	0.781	1.02864e-236	aSHF Progenitors
Cox19	5.02812e-241	0.328079	0.766	0.492	1.53051e-236	aSHF Progenitors
Psmd7	8.2384e-241	0.382018	0.985	0.794	2.50769e-236	aSHF Progenitors
Anapc5	9.51979e-241	0.322668	0.938	0.713	2.89773e-236	aSHF Progenitors
Tax1bp1	1.05817e-240	0.317301	0.881	0.604	3.22098e-236	aSHF Progenitors
Pdia3	2.05302e-240	0.351489	0.982	0.795	6.24918e-236	aSHF Progenitors
Ppih	1.0181e-239	0.326232	0.841	0.53	3.099e-235	aSHF Progenitors
Gstm5	2.60738e-239	0.318861	0.846	0.558	7.9366e-235	aSHF Progenitors
Psma3	7.06715e-239	0.350661	0.997	0.872	2.15117e-234	aSHF Progenitors
Cdca8	5.16473e-238	0.407578	0.867	0.569	1.57209e-233	aSHF Progenitors
Abcf1	1.44727e-237	0.3279	0.865	0.585	4.40535e-233	aSHF Progenitors
Prim1	7.67515e-237	0.275319	0.688	0.401	2.33624e-232	aSHF Progenitors
Hsd17b12	9.57729e-236	0.319626	0.825	0.533	2.91523e-231	aSHF Progenitors
Exosc8	1.22753e-235	0.342003	0.885	0.576	3.73647e-231	aSHF Progenitors
Pbrm1	1.26834e-235	0.29704	0.905	0.617	3.86072e-231	aSHF Progenitors
Bub3	1.89632e-235	0.43698	0.93	0.661	5.77219e-231	aSHF Progenitors
Wdr43	6.82987e-235	0.312314	0.79	0.487	2.07895e-230	aSHF Progenitors
Srsf11	7.16897e-235	0.360435	0.987	0.798	2.18216e-230	aSHF Progenitors
Snrpb	1.60986e-234	0.354197	0.998	0.872	4.90024e-230	aSHF Progenitors
Hdac3	5.01906e-234	0.27886	0.783	0.491	1.52775e-229	aSHF Progenitors
Phf23	4.27493e-233	0.275112	0.691	0.416	1.30125e-228	aSHF Progenitors
Rars	2.86464e-232	0.293519	0.776	0.479	8.71966e-228	aSHF Progenitors
Nsfl1c	3.85406e-232	0.336652	0.901	0.605	1.17314e-227	aSHF Progenitors
Cdca7	9.53994e-232	0.307096	0.726	0.424	2.90386e-227	aSHF Progenitors
Rpl35	2.62435e-231	0.303238	0.997	0.976	7.98825e-227	aSHF Progenitors
Brd2	8.39884e-231	0.271121	0.771	0.486	2.55652e-226	aSHF Progenitors
Aurkb	1.34557e-230	0.342288	0.61	0.352	4.09578e-226	aSHF Progenitors
Api5	1.82523e-230	0.287622	0.707	0.436	5.55581e-226	aSHF Progenitors
Trip13	3.15423e-230	0.26207	0.644	0.371	9.60117e-226	aSHF Progenitors
Rbm22	3.97223e-230	0.263246	0.771	0.47	1.20911e-225	aSHF Progenitors
Bzw2	4.28458e-230	0.37548	0.959	0.723	1.30418e-225	aSHF Progenitors
Rpl10	5.05013e-230	0.309007	0.987	0.974	1.53721e-225	aSHF Progenitors
Syncrip	5.80328e-230	0.333075	0.898	0.634	1.76646e-225	aSHF Progenitors
Sec61b	7.07029e-230	0.359939	0.989	0.78	2.15213e-225	aSHF Progenitors
Gpbp1	2.37571e-229	0.27367	0.81	0.528	7.23143e-225	aSHF Progenitors
Snrnp40	1.1803e-228	0.322334	0.922	0.6	3.5927e-224	aSHF Progenitors
Cdc26	1.22536e-228	0.329542	0.959	0.732	3.72989e-224	aSHF Progenitors
Ctnnbl1	3.58285e-228	0.252569	0.693	0.411	1.09059e-223	aSHF Progenitors
Zranb2	1.2756e-227	0.323894	0.908	0.658	3.88281e-223	aSHF Progenitors
Pcnp	7.41432e-227	0.31594	0.914	0.687	2.25685e-222	aSHF Progenitors
Polr2d	7.76627e-227	0.327025	0.898	0.601	2.36398e-222	aSHF Progenitors
Foxp1	8.23388e-227	0.260613	0.753	0.454	2.50631e-222	aSHF Progenitors
Polr3k	9.89318e-227	0.323859	0.896	0.617	3.01138e-222	aSHF Progenitors
Blmh	1.0022e-226	0.33237	0.914	0.631	3.05061e-222	aSHF Progenitors
Snrpd3	1.25058e-226	0.348451	0.982	0.78	3.80664e-222	aSHF Progenitors
Ing1	1.53797e-226	0.258649	0.687	0.41	4.68143e-222	aSHF Progenitors
Srsf7	4.49127e-226	0.352917	0.992	0.774	1.3671e-221	aSHF Progenitors
Nrp2	8.07616e-226	0.302581	0.254	0.095	2.4583e-221	aSHF Progenitors
Gnai3	2.27158e-225	0.272125	0.818	0.525	6.91446e-221	aSHF Progenitors
Prc1	3.95354e-225	0.297289	0.542	0.299	1.20342e-220	aSHF Progenitors
Acp1	2.25068e-224	0.353401	0.973	0.711	6.85083e-220	aSHF Progenitors
Rfc5	5.54667e-224	0.283802	0.762	0.466	1.68835e-219	aSHF Progenitors
Utp3	4.70675e-223	0.31986	0.863	0.563	1.43269e-218	aSHF Progenitors
Hdac1	7.14907e-223	0.286855	0.909	0.552	2.17611e-218	aSHF Progenitors
Zfp644	3.30401e-222	0.263387	0.755	0.464	1.00571e-217	aSHF Progenitors
Tmem165	4.67288e-222	0.307014	0.896	0.624	1.42238e-217	aSHF Progenitors
Jpt2	5.41859e-222	0.281507	0.816	0.501	1.64937e-217	aSHF Progenitors
Dkc1	2.42998e-221	0.312398	0.854	0.526	7.39662e-217	aSHF Progenitors
Rnf2	2.61569e-221	0.254171	0.747	0.468	7.96188e-217	aSHF Progenitors
Eny2	3.38192e-221	0.305281	0.976	0.825	1.02942e-216	aSHF Progenitors
Rbm39	2.25709e-220	0.293863	0.998	0.926	6.87037e-216	aSHF Progenitors
Trim27	3.1249e-220	0.307316	0.85	0.55	9.51189e-216	aSHF Progenitors
Ddx1	3.73063e-220	0.309563	0.866	0.573	1.13557e-215	aSHF Progenitors
Eif3d	4.67497e-220	0.341271	0.926	0.649	1.42301e-215	aSHF Progenitors
Arid1a	5.97232e-220	0.273526	0.801	0.527	1.81791e-215	aSHF Progenitors
Mis18a	5.98745e-220	0.257852	0.657	0.388	1.82252e-215	aSHF Progenitors
Htatsf1	3.27625e-219	0.253102	0.755	0.471	9.97258e-215	aSHF Progenitors
Eif1ad	1.43993e-218	0.262182	0.727	0.449	4.38301e-214	aSHF Progenitors
Chordc1	4.93743e-217	0.259883	0.715	0.443	1.50291e-212	aSHF Progenitors
Polr1c	7.18088e-217	0.294464	0.864	0.546	2.18579e-212	aSHF Progenitors
Dnaja2	8.68896e-217	0.347124	0.961	0.735	2.64483e-212	aSHF Progenitors
Tra2a	1.07915e-216	0.319574	0.918	0.675	3.28481e-212	aSHF Progenitors
Ubxn1	9.37378e-215	0.322698	0.946	0.714	2.85328e-210	aSHF Progenitors
Rrp1	9.7492e-215	0.3371	0.935	0.675	2.96756e-210	aSHF Progenitors
Lsm5	1.80883e-214	0.331151	0.955	0.739	5.5059e-210	aSHF Progenitors
Kif23	4.42799e-214	0.254925	0.51	0.275	1.34784e-209	aSHF Progenitors
Psrc1	1.17514e-212	0.29262	0.483	0.261	3.577e-208	aSHF Progenitors
Cacybp	5.47682e-212	0.354867	0.985	0.765	1.66709e-207	aSHF Progenitors
Suclg2	1.12326e-211	0.309379	0.783	0.532	3.41908e-207	aSHF Progenitors
Canx	1.6771e-211	0.310821	0.964	0.787	5.10491e-207	aSHF Progenitors
Tdp2	4.21659e-211	0.251598	0.74	0.453	1.28349e-206	aSHF Progenitors
Rangap1	1.93483e-210	0.307278	0.812	0.526	5.88943e-206	aSHF Progenitors
Tecr	2.62518e-210	0.337057	0.987	0.789	7.9908e-206	aSHF Progenitors
Nudcd2	4.91961e-210	0.330676	0.959	0.705	1.49748e-205	aSHF Progenitors
Smc6	3.5235e-209	0.318022	0.925	0.7	1.07252e-204	aSHF Progenitors
Esf1	4.59038e-209	0.286991	0.803	0.526	1.39726e-204	aSHF Progenitors
Ptp4a1	9.13105e-209	0.263945	0.899	0.665	2.7794e-204	aSHF Progenitors
Pebp1	1.92624e-208	0.275756	0.998	0.947	5.86329e-204	aSHF Progenitors
Ran	4.31262e-208	0.396071	1	0.927	1.31272e-203	aSHF Progenitors
Gins4	4.40096e-208	0.253615	0.723	0.446	1.33961e-203	aSHF Progenitors
Tipin	5.02291e-208	0.322501	0.931	0.633	1.52892e-203	aSHF Progenitors
Dgcr6	9.94568e-208	0.266961	0.782	0.51	3.02737e-203	aSHF Progenitors
Nup62	1.60768e-207	0.273043	0.769	0.485	4.89361e-203	aSHF Progenitors
Ubap2l	2.26534e-207	0.256368	0.84	0.573	6.89548e-203	aSHF Progenitors
Eif4a1	7.05661e-207	0.308141	1	0.931	2.14796e-202	aSHF Progenitors
Hdac2	1.86213e-206	0.321369	0.96	0.742	5.66814e-202	aSHF Progenitors
U2af2	3.13144e-206	0.292544	0.841	0.555	9.53178e-202	aSHF Progenitors
Rbm17	3.2393e-206	0.31538	0.934	0.654	9.86011e-202	aSHF Progenitors
Rtn4	1.09379e-205	0.308594	0.97	0.804	3.3294e-201	aSHF Progenitors
Ube2s	1.33045e-205	0.41989	0.984	0.842	4.04977e-201	aSHF Progenitors
Tmem33	7.33536e-205	0.260426	0.765	0.494	2.23281e-200	aSHF Progenitors
Hpf1	8.16705e-205	0.302926	0.864	0.59	2.48597e-200	aSHF Progenitors
Nae1	2.27916e-204	0.275679	0.792	0.508	6.93752e-200	aSHF Progenitors
Ubc	2.7473e-203	0.329453	0.982	0.812	8.36251e-199	aSHF Progenitors
Nup37	1.02337e-202	0.25408	0.73	0.437	3.11505e-198	aSHF Progenitors
Cdk1	1.96662e-202	0.392802	0.843	0.57	5.98621e-198	aSHF Progenitors
Ccnl1	1.82449e-201	0.253223	0.806	0.525	5.55357e-197	aSHF Progenitors
Ssr3	4.01462e-201	0.269423	0.938	0.696	1.22201e-196	aSHF Progenitors
Ptma	6.86986e-201	0.270087	1	0.98	2.09112e-196	aSHF Progenitors
Prdx2	8.67758e-201	0.275623	1	0.96	2.64137e-196	aSHF Progenitors
Pnrc1	9.85988e-201	0.273858	0.837	0.573	3.00125e-196	aSHF Progenitors
Tsen15	1.71835e-200	0.279431	0.787	0.513	5.2305e-196	aSHF Progenitors
Hells	9.0848e-200	0.267023	0.765	0.465	2.76532e-195	aSHF Progenitors
Hdgf	1.32965e-199	0.353841	0.976	0.765	4.04733e-195	aSHF Progenitors
Cenpa	8.40091e-199	0.355009	0.91	0.632	2.55715e-194	aSHF Progenitors
Mphosph10	3.18676e-198	0.25819	0.723	0.443	9.70018e-194	aSHF Progenitors
Hnrnpl	8.31897e-198	0.269349	0.899	0.637	2.53221e-193	aSHF Progenitors
Puf60	2.47136e-197	0.313679	0.93	0.667	7.52258e-193	aSHF Progenitors
Krt8	3.51931e-197	0.400266	0.449	0.241	1.07124e-192	aSHF Progenitors
Bcas2	2.29262e-196	0.308974	0.979	0.764	6.9785e-192	aSHF Progenitors
Dnttip2	7.68408e-196	0.259823	0.8	0.502	2.33896e-191	aSHF Progenitors
Eif2b2	1.93206e-195	0.27008	0.669	0.415	5.88101e-191	aSHF Progenitors
Dtl	4.0417e-195	0.27252	0.627	0.376	1.23025e-190	aSHF Progenitors
Ppp2r2a	5.81629e-195	0.285308	0.87	0.598	1.77042e-190	aSHF Progenitors
Psmd3	1.93713e-193	0.288939	0.85	0.579	5.89643e-189	aSHF Progenitors
Naa15	3.02891e-193	0.274645	0.811	0.545	9.21969e-189	aSHF Progenitors
Med19	7.23087e-193	0.253883	0.753	0.484	2.201e-188	aSHF Progenitors
Paics	8.74758e-193	0.318962	0.966	0.744	2.66268e-188	aSHF Progenitors
Snrpc	9.14219e-193	0.313906	0.973	0.763	2.78279e-188	aSHF Progenitors
Matr3	1.01403e-192	0.278125	0.937	0.727	3.08661e-188	aSHF Progenitors
Psip1	1.02897e-192	0.297151	0.979	0.749	3.13207e-188	aSHF Progenitors
Aprt	1.26532e-192	0.360498	0.964	0.761	3.8515e-188	aSHF Progenitors
Fbxo5	1.40061e-192	0.287191	0.687	0.412	4.26331e-188	aSHF Progenitors
1110004F10Rik	1.6704e-192	0.31369	0.971	0.789	5.08454e-188	aSHF Progenitors
Cdc20	8.96601e-192	0.429079	0.77	0.497	2.72917e-187	aSHF Progenitors
Skp1a	1.06361e-191	0.27802	0.972	0.785	3.23753e-187	aSHF Progenitors
Sap30	1.67966e-190	0.306826	0.843	0.59	5.1127e-186	aSHF Progenitors
Rps2	2.36591e-189	0.373667	0.999	0.988	7.20158e-185	aSHF Progenitors
Rtcb	1.52451e-187	0.263996	0.844	0.565	4.64045e-183	aSHF Progenitors
Galk1	1.5465e-186	0.302621	0.883	0.634	4.70738e-182	aSHF Progenitors
Cops3	2.59998e-186	0.295952	0.889	0.613	7.91408e-182	aSHF Progenitors
Nme1	6.36559e-186	0.330794	0.996	0.862	1.93762e-181	aSHF Progenitors
Cnn2	8.58622e-186	0.421755	0.84	0.546	2.61356e-181	aSHF Progenitors
Taf1d	9.22457e-186	0.253791	0.772	0.508	2.80787e-181	aSHF Progenitors
Eif3b	9.63273e-186	0.298699	0.881	0.609	2.93211e-181	aSHF Progenitors
Pmp22	3.72081e-185	0.485099	0.491	0.269	1.13258e-180	aSHF Progenitors
Psma5	1.09611e-184	0.318442	0.989	0.797	3.33645e-180	aSHF Progenitors
Rsl1d1	1.25971e-184	0.321213	0.959	0.704	3.83444e-180	aSHF Progenitors
Dhfr	2.55577e-183	0.265326	0.766	0.477	7.77952e-179	aSHF Progenitors
Ccnb2	3.35712e-183	0.280624	0.793	0.512	1.02187e-178	aSHF Progenitors
Cpsf6	3.89487e-183	0.263858	0.853	0.597	1.18556e-178	aSHF Progenitors
H3f3b	6.46537e-183	0.310947	1	0.959	1.968e-178	aSHF Progenitors
Rpn2	6.59082e-183	0.269271	0.929	0.67	2.00618e-178	aSHF Progenitors
Spc24	1.83557e-182	0.289977	0.879	0.57	5.58729e-178	aSHF Progenitors
Pgd	2.80256e-182	0.25026	0.73	0.468	8.5307e-178	aSHF Progenitors
Papola	5.49962e-182	0.277318	0.939	0.735	1.67403e-177	aSHF Progenitors
Nusap1	4.81356e-181	0.310351	0.569	0.343	1.4652e-176	aSHF Progenitors
Sae1	2.90321e-180	0.292901	0.948	0.655	8.83709e-176	aSHF Progenitors
Sub1	2.23682e-179	0.265446	0.999	0.952	6.80866e-175	aSHF Progenitors
Phf5a	2.30119e-179	0.3057	0.974	0.726	7.00459e-175	aSHF Progenitors
Mcm2	2.4468e-179	0.260355	0.79	0.504	7.44781e-175	aSHF Progenitors
Raly	1.32924e-178	0.291761	0.981	0.805	4.04608e-174	aSHF Progenitors
Hnrnpll	5.19694e-178	0.253986	0.796	0.531	1.5819e-173	aSHF Progenitors
Gtf2e2	5.85451e-178	0.278068	0.903	0.611	1.78206e-173	aSHF Progenitors
Twistnb	7.44016e-178	0.258493	0.777	0.509	2.26471e-173	aSHF Progenitors
Mycn	9.12731e-178	0.278399	0.683	0.419	2.77826e-173	aSHF Progenitors
Msx2	1.60574e-177	0.271911	0.257	0.109	4.8877e-173	aSHF Progenitors
Nudc	6.02553e-177	0.263392	0.976	0.684	1.83411e-172	aSHF Progenitors
Abce1	3.01224e-176	0.27227	0.762	0.514	9.16895e-172	aSHF Progenitors
Zc3h15	1.02378e-175	0.300167	0.948	0.722	3.11627e-171	aSHF Progenitors
Jund	2.7371e-175	0.303165	0.866	0.636	8.33146e-171	aSHF Progenitors
Prpf38a	3.25687e-175	0.254505	0.845	0.563	9.91359e-171	aSHF Progenitors
Map1b	5.01849e-175	0.292047	0.79	0.523	1.52758e-170	aSHF Progenitors
Cct2	9.05047e-174	0.31183	0.983	0.783	2.75487e-169	aSHF Progenitors
Aamp	1.46136e-173	0.288513	0.914	0.658	4.44825e-169	aSHF Progenitors
Psmc2	3.88731e-173	0.307499	0.942	0.665	1.18326e-168	aSHF Progenitors
Dynll1	7.0294e-173	0.273771	1	0.978	2.13968e-168	aSHF Progenitors
Sf3b4	2.52492e-172	0.250248	0.905	0.592	7.68559e-168	aSHF Progenitors
Psmc5	4.48569e-172	0.296799	0.957	0.675	1.3654e-167	aSHF Progenitors
Ppp1cc	1.39888e-171	0.309475	0.975	0.818	4.25805e-167	aSHF Progenitors
Tmed2	2.18772e-171	0.258549	0.99	0.864	6.65921e-167	aSHF Progenitors
Trir	4.81759e-171	0.298414	0.97	0.751	1.46642e-166	aSHF Progenitors
Eif4e	5.79627e-171	0.291791	0.977	0.754	1.76433e-166	aSHF Progenitors
Ppp1ca	1.28936e-170	0.269622	0.998	0.916	3.92469e-166	aSHF Progenitors
Lrrc59	1.44027e-170	0.29797	0.902	0.639	4.38404e-166	aSHF Progenitors
Ranbp1	2.19054e-170	0.277138	0.999	0.91	6.6678e-166	aSHF Progenitors
Pdlim7	4.67626e-170	0.272795	0.855	0.559	1.42341e-165	aSHF Progenitors
Ccnb1	6.08425e-169	0.365838	0.806	0.526	1.85198e-164	aSHF Progenitors
Isyna1	2.11082e-167	0.268798	0.857	0.563	6.42512e-163	aSHF Progenitors
Psmc4	4.02775e-167	0.302414	0.974	0.717	1.22601e-162	aSHF Progenitors
Cdc123	1.07469e-166	0.264566	0.879	0.611	3.27126e-162	aSHF Progenitors
Bambi	3.81341e-166	0.326284	0.769	0.519	1.16076e-161	aSHF Progenitors
Wdr61	1.2455e-163	0.264809	0.902	0.635	3.79119e-159	aSHF Progenitors
Stub1	1.32403e-163	0.274697	0.974	0.795	4.0302e-159	aSHF Progenitors
Psmd4	1.42535e-162	0.298363	0.97	0.749	4.33863e-158	aSHF Progenitors
Bud31	1.85928e-162	0.272265	0.934	0.682	5.65947e-158	aSHF Progenitors
Psmc1	9.5911e-162	0.277047	0.92	0.647	2.91943e-157	aSHF Progenitors
Tfg	5.0649e-161	0.255169	0.862	0.595	1.54171e-156	aSHF Progenitors
Cct4	6.84048e-160	0.285699	0.99	0.842	2.08217e-155	aSHF Progenitors
Tcp1	5.68246e-159	0.298221	0.993	0.835	1.72969e-154	aSHF Progenitors
Psmd13	5.97926e-159	0.272979	0.918	0.651	1.82003e-154	aSHF Progenitors
Fhl1	1.86163e-157	0.267113	0.641	0.406	5.66662e-153	aSHF Progenitors
Aurka	1.50174e-156	0.293472	0.627	0.394	4.57114e-152	aSHF Progenitors
Rpl7a	6.47112e-156	0.254905	1	0.981	1.96974e-151	aSHF Progenitors
Eif4g2	8.95029e-156	0.258099	0.991	0.916	2.72438e-151	aSHF Progenitors
Rpl29	3.66517e-155	0.35349	1	0.83	1.11564e-150	aSHF Progenitors
Copz1	4.35055e-155	0.254726	0.903	0.648	1.32426e-150	aSHF Progenitors
Ostc	6.80597e-154	0.267325	0.986	0.819	2.07167e-149	aSHF Progenitors
Hat1	9.71124e-153	0.268844	0.903	0.618	2.95601e-148	aSHF Progenitors
Kif5b	4.58337e-151	0.287459	0.967	0.799	1.39513e-146	aSHF Progenitors
Nsmce4a	3.3717e-148	0.268549	0.935	0.679	1.02631e-143	aSHF Progenitors
Mapre1	1.83272e-146	0.266486	0.97	0.792	5.57861e-142	aSHF Progenitors
Psmb7	5.65613e-146	0.279008	0.992	0.83	1.72167e-141	aSHF Progenitors
Psmd12	6.92904e-146	0.268708	0.946	0.679	2.10913e-141	aSHF Progenitors
Eif3j1	1.11623e-144	0.257455	0.8	0.557	3.3977e-140	aSHF Progenitors
Psmb6	2.12787e-143	0.263208	0.998	0.901	6.47702e-139	aSHF Progenitors
Rala	9.9279e-142	0.253352	0.9	0.667	3.02195e-137	aSHF Progenitors
Atxn10	1.04375e-139	0.252626	0.938	0.713	3.17708e-135	aSHF Progenitors
Tuba1b	1.323e-138	0.271546	0.999	0.926	4.02707e-134	aSHF Progenitors
Ube2i	1.51071e-138	0.250608	0.986	0.799	4.59846e-134	aSHF Progenitors
Tsen34	1.9093e-136	0.259758	0.971	0.775	5.81173e-132	aSHF Progenitors
Snx5	3.02894e-135	0.259049	0.925	0.689	9.21981e-131	aSHF Progenitors
Tbcb	5.8763e-135	0.262974	0.948	0.725	1.78869e-130	aSHF Progenitors
Eef1d	1.11656e-134	0.256327	0.997	0.894	3.3987e-130	aSHF Progenitors
Vamp8	2.78407e-133	0.316432	0.753	0.559	8.47443e-129	aSHF Progenitors
Ifitm1	1.59063e-123	0.844105	0.364	0.22	4.84172e-119	aSHF Progenitors
Tubb4b	2.19619e-118	0.250812	0.952	0.717	6.68497e-114	aSHF Progenitors
Fkbp3	1.09409e-116	0.251257	0.997	0.873	3.3303e-112	aSHF Progenitors
Col9a1	3.3919e-115	0.333893	0.187	0.081	1.03246e-110	aSHF Progenitors
Ube2c	5.59087e-70	0.256853	0.823	0.613	1.70181e-65	aSHF Progenitors
Cxcl12	3.03466e-66	0.48553	0.334	0.23	9.23722e-62	aSHF Progenitors
Hand1	9.85582e-65	0.41012	0.208	0.12	3.00001e-60	aSHF Progenitors
Phlda2	0	2.84293	0.99	0.195	0	FHF Progenitors
Sfrp5	0	2.17508	0.887	0.053	0	FHF Progenitors
Krt8	0	1.97544	0.985	0.245	0	FHF Progenitors
Wnt2	0	1.90191	0.962	0.125	0	FHF Progenitors
Krt18	0	1.5846	0.98	0.34	0	FHF Progenitors
Bex3	0	1.50803	1	0.918	0	FHF Progenitors
Mab21l2	0	1.49424	0.846	0.037	0	FHF Progenitors
Smarcd3	0	1.4568	0.992	0.293	0	FHF Progenitors
Prrx2	0	1.38925	0.993	0.298	0	FHF Progenitors
Pmp22	0	1.30667	0.917	0.274	0	FHF Progenitors
Prtg	0	1.30215	0.969	0.299	0	FHF Progenitors
Hoxb2	0	1.2457	0.877	0.119	0	FHF Progenitors
Hand1	0	1.22831	0.798	0.119	0	FHF Progenitors
Asb4	0	1.2271	0.95	0.257	0	FHF Progenitors
Bmp4	0	1.20819	0.816	0.117	0	FHF Progenitors
Nrp1	0	1.16086	0.982	0.319	0	FHF Progenitors
Dusp9	0	1.11374	0.942	0.231	0	FHF Progenitors
Tgfb2	0	1.11121	0.96	0.293	0	FHF Progenitors
H2afy2	0	1.05856	0.995	0.318	0	FHF Progenitors
Fam60a	0	1.04544	0.974	0.292	0	FHF Progenitors
Gata5	0	1.03765	0.912	0.132	0	FHF Progenitors
Plac8	0	1.02813	0.796	0.19	0	FHF Progenitors
Kitl	0	1.0278	0.864	0.121	0	FHF Progenitors
3632451O06Rik	0	1.01105	0.947	0.213	0	FHF Progenitors
Cfc1	0	0.988733	0.859	0.086	0	FHF Progenitors
H1fx	0	0.926341	0.957	0.269	0	FHF Progenitors
Tmem88	0	0.861186	0.879	0.248	0	FHF Progenitors
Spin2c	0	0.857023	0.725	0.147	0	FHF Progenitors
AC160336.1	0	0.841742	0.815	0.146	0	FHF Progenitors
Mgarp	0	0.817967	0.841	0.147	0	FHF Progenitors
Flrt3	0	0.7758	0.752	0.14	0	FHF Progenitors
Msx2	0	0.755868	0.642	0.112	0	FHF Progenitors
Lin28a	0	0.752408	0.901	0.238	0	FHF Progenitors
2810474O19Rik	0	0.728906	0.917	0.222	0	FHF Progenitors
Twist1	0	0.722128	0.7	0.116	0	FHF Progenitors
Dok4	0	0.719529	0.912	0.195	0	FHF Progenitors
Dact1	0	0.676321	0.762	0.138	0	FHF Progenitors
Pth1r	0	0.662	0.866	0.21	0	FHF Progenitors
Hoxb1	0	0.63562	0.427	0.045	0	FHF Progenitors
Bmp2	0	0.61443	0.679	0.093	0	FHF Progenitors
Mum1l1	0	0.599086	0.815	0.19	0	FHF Progenitors
Prdm6	0	0.573496	0.752	0.085	0	FHF Progenitors
Cbfa2t3	0	0.562517	0.576	0.068	0	FHF Progenitors
Ly75	0	0.558811	0.715	0.059	0	FHF Progenitors
Hoxb4	0	0.557985	0.522	0.045	0	FHF Progenitors
Aplnr	0	0.531511	0.637	0.102	0	FHF Progenitors
Dlk1	0	0.495554	0.859	0.2	0	FHF Progenitors
Peg10	0	0.475864	0.652	0.095	0	FHF Progenitors
Lix1	0	0.472728	0.649	0.073	0	FHF Progenitors
Tenm4	0	0.472579	0.68	0.101	0	FHF Progenitors
Ephb1	0	0.463666	0.606	0.038	0	FHF Progenitors
Hsd11b2	0	0.452469	0.563	0.096	0	FHF Progenitors
Hcn4	0	0.449654	0.48	0.055	0	FHF Progenitors
Hoxb3os	0	0.429333	0.606	0.087	0	FHF Progenitors
Bmp5	0	0.419422	0.593	0.104	0	FHF Progenitors
Foxf1	0	0.415961	0.469	0.066	0	FHF Progenitors
Cdh6	0	0.415742	0.49	0.06	0	FHF Progenitors
Rgs5	0	0.407323	0.81	0.126	0	FHF Progenitors
Hoxd1	0	0.377125	0.359	0.015	0	FHF Progenitors
Twist2	0	0.373221	0.513	0.06	0	FHF Progenitors
Unc5c	0	0.351776	0.603	0.069	0	FHF Progenitors
Pgf	0	0.33413	0.503	0.073	0	FHF Progenitors
Ephb2	0	0.329609	0.548	0.062	0	FHF Progenitors
1010001N08Rik	0	0.329465	0.626	0.108	0	FHF Progenitors
Fzd7	0	0.324565	0.596	0.103	0	FHF Progenitors
Lrrn4	0	0.322854	0.5	0.066	0	FHF Progenitors
Robo2	0	0.314656	0.555	0.071	0	FHF Progenitors
Amph	0	0.271578	0.411	0.053	0	FHF Progenitors
Rem1	0	0.270458	0.55	0.067	0	FHF Progenitors
Fignl2	0	0.262882	0.507	0.077	0	FHF Progenitors
Ddt	2.26518e-301	1.46741	1	0.539	6.89497e-297	FHF Progenitors
Tceal9	3.45259e-301	1.26327	1	0.962	1.05093e-296	FHF Progenitors
Hs6st2	9.68722e-301	0.513658	0.796	0.185	2.94869e-296	FHF Progenitors
Hapln1	1.85833e-300	0.279496	0.748	0.154	5.65656e-296	FHF Progenitors
Pawr	1.15947e-299	0.415287	0.593	0.11	3.52933e-295	FHF Progenitors
Arid3b	1.288e-290	0.599725	0.838	0.226	3.92055e-286	FHF Progenitors
Cd24a	3.55363e-290	1.48528	1	0.643	1.08169e-285	FHF Progenitors
Pard6b	3.4067e-284	0.306208	0.568	0.102	1.03696e-279	FHF Progenitors
Cgnl1	2.87923e-281	0.600722	0.871	0.231	8.76408e-277	FHF Progenitors
Pdxp	8.62747e-280	0.480419	0.811	0.194	2.62611e-275	FHF Progenitors
Cpa2	9.99094e-279	0.374723	0.439	0.067	3.04114e-274	FHF Progenitors
Col13a1	2.02541e-277	0.30422	0.52	0.089	6.16514e-273	FHF Progenitors
Dab2	2.22472e-276	0.603598	0.838	0.221	6.77183e-272	FHF Progenitors
Akr1b8	1.62113e-272	0.428945	0.603	0.12	4.93454e-268	FHF Progenitors
Uaca	1.97865e-270	0.541909	0.714	0.168	6.02281e-266	FHF Progenitors
Arid3a	1.47783e-267	0.448872	0.733	0.172	4.49838e-263	FHF Progenitors
Ece1	5.89412e-267	0.264795	0.7	0.148	1.79411e-262	FHF Progenitors
Tmem108	4.53892e-266	0.561099	0.916	0.258	1.3816e-261	FHF Progenitors
Podxl	2.76048e-264	0.517939	0.715	0.173	8.40262e-260	FHF Progenitors
Igdcc3	1.72727e-262	0.332606	0.566	0.107	5.25763e-258	FHF Progenitors
Basp1	1.28524e-261	1.13432	0.988	0.444	3.91213e-257	FHF Progenitors
Tbx5	9.19226e-255	0.489778	0.669	0.146	2.79803e-250	FHF Progenitors
Alcam	2.67754e-251	0.725082	0.763	0.192	8.15016e-247	FHF Progenitors
Ifitm1	3.16258e-246	0.882431	0.808	0.222	9.62656e-242	FHF Progenitors
H2afx	1.40086e-245	1.0419	0.993	0.378	4.26408e-241	FHF Progenitors
Acvr2b	2.24209e-245	0.751319	0.962	0.358	6.82469e-241	FHF Progenitors
Slc39a8	2.57608e-245	0.349916	0.581	0.121	7.84133e-241	FHF Progenitors
Usp29	6.27485e-244	0.316092	0.608	0.128	1.91e-239	FHF Progenitors
H2afy	2.84146e-243	0.997149	0.998	0.385	8.64912e-239	FHF Progenitors
Hand2	4.3414e-241	0.56802	0.881	0.247	1.32148e-236	FHF Progenitors
Fam103a1	2.66029e-240	0.666299	0.962	0.307	8.09766e-236	FHF Progenitors
Ugdh	9.00446e-240	0.774961	0.969	0.381	2.74087e-235	FHF Progenitors
H2afz	8.93452e-233	1.4037	1	0.676	2.71958e-228	FHF Progenitors
Rbbp7	2.26109e-232	1.08118	1	0.814	6.88253e-228	FHF Progenitors
Hmga2	1.75647e-230	1.11197	0.988	0.44	5.34651e-226	FHF Progenitors
Stard8	8.27545e-230	0.253224	0.462	0.082	2.51896e-225	FHF Progenitors
Aard	3.32543e-229	0.294561	0.54	0.107	1.01223e-224	FHF Progenitors
Mars	1.21135e-227	0.402255	0.732	0.186	3.68724e-223	FHF Progenitors
Dpf3	2.42586e-226	0.250985	0.53	0.104	7.38406e-222	FHF Progenitors
Fam213a	4.19326e-226	0.655361	0.829	0.239	1.27639e-221	FHF Progenitors
Frmd4b	8.71236e-226	0.294944	0.642	0.145	2.65196e-221	FHF Progenitors
Fndc3c1	1.8031e-225	0.271872	0.538	0.109	5.48846e-221	FHF Progenitors
Wdr86	4.18835e-225	0.265481	0.555	0.115	1.27489e-220	FHF Progenitors
Tiparp	1.81623e-223	0.567096	0.868	0.269	5.52843e-219	FHF Progenitors
Fbxo32	2.00436e-223	0.56768	0.629	0.145	6.10106e-219	FHF Progenitors
Colec12	2.28593e-221	0.368341	0.709	0.179	6.95815e-217	FHF Progenitors
Cited2	5.89283e-221	1.39086	0.983	0.5	1.79372e-216	FHF Progenitors
Isl1	1.97891e-220	0.336616	0.515	0.101	6.0236e-216	FHF Progenitors
Alyref	7.27218e-219	1.01246	1	0.643	2.21358e-214	FHF Progenitors
Crabp1	5.74498e-218	0.510047	0.733	0.193	1.74872e-213	FHF Progenitors
Cmtm7	7.68751e-217	0.826967	0.962	0.429	2.34e-212	FHF Progenitors
Cntfr	1.33113e-211	0.300517	0.503	0.103	4.05182e-207	FHF Progenitors
Riok2	2.76312e-211	0.360745	0.674	0.17	8.41068e-207	FHF Progenitors
Tln2	1.44171e-209	0.622605	0.907	0.309	4.38844e-205	FHF Progenitors
Hmgb3	1.61856e-209	1.00526	0.998	0.736	4.92672e-205	FHF Progenitors
Msx1	5.60588e-209	0.765487	0.575	0.139	1.70637e-204	FHF Progenitors
Psph	8.14793e-207	0.685185	0.925	0.371	2.48015e-202	FHF Progenitors
Fscn1	1.28108e-205	1.04134	0.998	0.622	3.89947e-201	FHF Progenitors
Bbx	7.79058e-205	0.673939	0.947	0.384	2.37137e-200	FHF Progenitors
Mum1	1.39474e-204	0.341753	0.733	0.193	4.24545e-200	FHF Progenitors
Evl	1.69843e-204	0.661011	0.949	0.378	5.16986e-200	FHF Progenitors
Smad6	2.18633e-204	0.314557	0.69	0.174	6.65497e-200	FHF Progenitors
2021-09-09	3.22456e-204	0.371368	0.806	0.226	9.81523e-200	FHF Progenitors
Tenm3	1.17898e-203	0.280934	0.533	0.116	3.5887e-199	FHF Progenitors
Gata4	4.23451e-202	0.581438	0.882	0.284	1.28894e-197	FHF Progenitors
Rps6ka6	7.79192e-202	0.474714	0.758	0.233	2.37178e-197	FHF Progenitors
Afdn	2.74349e-199	0.680394	0.924	0.357	8.35092e-195	FHF Progenitors
Epb41l5	4.58734e-198	0.350149	0.661	0.174	1.39634e-193	FHF Progenitors
Pbx3	2.25431e-195	0.509803	0.75	0.225	6.86191e-191	FHF Progenitors
Cdc42ep4	1.06253e-194	0.296889	0.637	0.161	3.23423e-190	FHF Progenitors
Car4	1.28839e-193	1.03492	0.934	0.343	3.92174e-189	FHF Progenitors
Skiv2l2	1.86842e-193	0.293025	0.71	0.187	5.68729e-189	FHF Progenitors
Adk	3.58821e-193	0.901071	0.993	0.666	1.09221e-188	FHF Progenitors
Cdkn1c	3.84668e-193	0.960715	0.998	0.635	1.17089e-188	FHF Progenitors
Eno1	6.2014e-192	1.05958	1	0.783	1.88764e-187	FHF Progenitors
Bambi	1.94219e-191	0.998851	0.985	0.526	5.91182e-187	FHF Progenitors
C330027C09Rik	4.01348e-191	0.30328	0.679	0.176	1.22166e-186	FHF Progenitors
Smc2	2.24083e-190	0.939989	0.987	0.599	6.82085e-186	FHF Progenitors
Cul4b	4.93303e-190	0.438558	0.753	0.23	1.50157e-185	FHF Progenitors
Hist1h1b	9.53613e-190	0.515414	0.535	0.123	2.9027e-185	FHF Progenitors
Shisa2	9.6226e-190	0.312868	0.674	0.18	2.92902e-185	FHF Progenitors
Ankrd11	4.93129e-188	0.792718	0.988	0.526	1.50104e-183	FHF Progenitors
Tceal8	3.59774e-187	0.812707	1	0.892	1.09511e-182	FHF Progenitors
Brwd3	2.44047e-185	0.262553	0.599	0.148	7.42855e-181	FHF Progenitors
Actb	5.68968e-185	0.89987	1	0.792	1.73188e-180	FHF Progenitors
Mindy3	7.94807e-185	0.495146	0.858	0.306	2.41931e-180	FHF Progenitors
Peg3	2.28457e-184	1.07529	0.99	0.606	6.95399e-180	FHF Progenitors
Impact	6.97437e-184	0.301268	0.664	0.178	2.12293e-179	FHF Progenitors
Hipk2	3.11242e-181	0.325344	0.662	0.179	9.47388e-177	FHF Progenitors
Hist1h4i	7.73054e-181	0.25083	0.548	0.129	2.3531e-176	FHF Progenitors
Impdh1	1.48009e-180	0.461908	0.778	0.258	4.50525e-176	FHF Progenitors
Ppp2ca	1.41699e-179	0.790832	1	0.775	4.31317e-175	FHF Progenitors
Kif23	2.64226e-179	0.585295	0.805	0.281	8.04279e-175	FHF Progenitors
Taf10	4.71293e-179	0.802859	0.993	0.587	1.43457e-174	FHF Progenitors
Csrp2	5.98011e-179	1.02759	1	0.732	1.82029e-174	FHF Progenitors
Pdia6	1.16134e-178	0.931216	0.998	0.807	3.53502e-174	FHF Progenitors
Ikbkap	3.7579e-178	0.269507	0.684	0.184	1.14387e-173	FHF Progenitors
Sass6	8.05663e-178	0.259325	0.548	0.132	2.45236e-173	FHF Progenitors
Tmeff1	9.2818e-178	0.591659	0.949	0.398	2.82529e-173	FHF Progenitors
Smo	1.73131e-177	0.400736	0.82	0.27	5.26993e-173	FHF Progenitors
Vgll4	2.09667e-176	0.420151	0.838	0.277	6.38205e-172	FHF Progenitors
Map1b	5.77831e-176	1.50429	0.967	0.53	1.75886e-171	FHF Progenitors
Nnat	8.06669e-176	0.617889	0.945	0.381	2.45542e-171	FHF Progenitors
Nt5dc2	3.10813e-174	0.835176	1	0.717	9.46083e-170	FHF Progenitors
Nfxl1	1.93397e-173	0.300906	0.578	0.148	5.88681e-169	FHF Progenitors
Add3	6.42236e-173	0.637187	0.902	0.355	1.9549e-168	FHF Progenitors
Hsph1	1.22389e-172	0.661031	0.925	0.411	3.72541e-168	FHF Progenitors
Meis3	6.83019e-172	0.264796	0.632	0.169	2.07904e-167	FHF Progenitors
Homer2	8.19649e-172	0.661542	0.859	0.293	2.49493e-167	FHF Progenitors
Nid2	3.5824e-171	0.369808	0.795	0.248	1.09045e-166	FHF Progenitors
Txnrd1	4.57082e-170	0.703349	0.977	0.499	1.39131e-165	FHF Progenitors
Rnd3	4.16464e-168	0.353494	0.669	0.193	1.26767e-163	FHF Progenitors
Rpgrip1	1.11067e-167	0.432129	0.606	0.164	3.38077e-163	FHF Progenitors
Rras2	9.33624e-167	0.74052	0.978	0.542	2.84186e-162	FHF Progenitors
Tspan12	1.28097e-166	0.489059	0.77	0.248	3.89915e-162	FHF Progenitors
Slc39a10	1.77912e-166	0.409984	0.841	0.289	5.41546e-162	FHF Progenitors
P3h2	5.53653e-166	0.263812	0.505	0.121	1.68527e-161	FHF Progenitors
Dnajc3	3.29557e-165	0.68955	0.93	0.425	1.00314e-160	FHF Progenitors
Slc1a3	1.40558e-164	0.337791	0.674	0.198	4.27844e-160	FHF Progenitors
Hist1h1e	2.81151e-164	0.37258	0.54	0.135	8.55795e-160	FHF Progenitors
Kmt5a	7.04829e-164	0.658345	0.939	0.444	2.14543e-159	FHF Progenitors
Supt16	1.03503e-162	0.743142	0.983	0.511	3.15053e-158	FHF Progenitors
Sdccag3	1.3599e-162	0.306542	0.735	0.22	4.13939e-158	FHF Progenitors
Sox4	2.19885e-162	1.06383	0.992	0.727	6.69307e-158	FHF Progenitors
Vcp	1.65177e-161	0.768662	1	0.786	5.02783e-157	FHF Progenitors
Nradd	2.19398e-161	0.367704	0.737	0.236	6.67826e-157	FHF Progenitors
Crls1	2.24766e-161	0.385493	0.752	0.248	6.84165e-157	FHF Progenitors
Smc5	2.55747e-161	0.416368	0.808	0.278	7.78467e-157	FHF Progenitors
Ly6e	1.17927e-160	0.463643	0.856	0.322	3.58959e-156	FHF Progenitors
Mest	1.98416e-160	1.11552	0.993	0.701	6.03958e-156	FHF Progenitors
Mns1	2.78687e-160	0.57635	0.864	0.353	8.48294e-156	FHF Progenitors
Tmem57	5.58082e-160	0.260887	0.685	0.194	1.69875e-155	FHF Progenitors
Meis1	1.32547e-159	0.404307	0.806	0.26	4.03461e-155	FHF Progenitors
Eml4	2.37082e-159	0.538008	0.932	0.391	7.21653e-155	FHF Progenitors
Baz1a	2.60555e-159	0.355204	0.697	0.213	7.93103e-155	FHF Progenitors
Ndn	3.79236e-159	0.779291	0.954	0.45	1.15436e-154	FHF Progenitors
Tead2	4.09101e-159	0.784148	0.998	0.67	1.24526e-154	FHF Progenitors
Pwwp2a	1.15373e-157	0.370079	0.776	0.258	3.51183e-153	FHF Progenitors
Rpl15	5.82856e-157	0.538544	1	0.998	1.77416e-152	FHF Progenitors
Rnd2	9.48988e-157	0.254852	0.546	0.141	2.88863e-152	FHF Progenitors
Igf2bp1	4.80057e-156	0.6774	0.98	0.523	1.46125e-151	FHF Progenitors
Efnb1	1.33224e-155	0.291443	0.609	0.166	4.0552e-151	FHF Progenitors
Sdf2l1	2.58608e-154	0.799436	0.917	0.455	7.87176e-150	FHF Progenitors
Sssca1	5.89144e-153	0.541098	0.925	0.355	1.79329e-148	FHF Progenitors
2021-03-05	5.95591e-153	0.567949	0.967	0.392	1.81292e-148	FHF Progenitors
Pim3	2.26908e-152	0.456002	0.828	0.306	6.90684e-148	FHF Progenitors
Nup62cl	3.33956e-152	0.250822	0.313	0.058	1.01653e-147	FHF Progenitors
Pdia4	1.22612e-150	0.714012	0.985	0.567	3.73218e-146	FHF Progenitors
Manf	2.78884e-150	1.06079	0.993	0.771	8.48895e-146	FHF Progenitors
Asns	4.6827e-150	0.485766	0.815	0.312	1.42537e-145	FHF Progenitors
Myef2	2.96279e-149	0.491185	0.902	0.365	9.01843e-145	FHF Progenitors
Hspa5	3.2034e-149	0.90859	1	0.87	9.75082e-145	FHF Progenitors
2610318N02Rik	7.47308e-149	0.470145	0.844	0.331	2.27473e-144	FHF Progenitors
Rhobtb3	1.10349e-148	0.322492	0.806	0.27	3.35891e-144	FHF Progenitors
Dynlt1f	2.43358e-148	0.532022	0.932	0.404	7.40758e-144	FHF Progenitors
Prdx6	2.71506e-148	0.784829	1	0.819	8.26436e-144	FHF Progenitors
Col18a1	3.67938e-148	0.26283	0.876	0.325	1.11997e-143	FHF Progenitors
Tmem55a	1.30935e-146	0.423643	0.882	0.325	3.98554e-142	FHF Progenitors
Smarcc1	1.84e-146	0.698403	0.992	0.633	5.60078e-142	FHF Progenitors
Phlda1	1.97856e-146	0.664822	0.838	0.324	6.02255e-142	FHF Progenitors
Cdk2ap1	3.1108e-146	0.685031	0.965	0.467	9.46897e-142	FHF Progenitors
Paip1	3.74853e-146	0.28522	0.753	0.244	1.14102e-141	FHF Progenitors
Bora	5.44917e-146	0.305175	0.702	0.223	1.65867e-141	FHF Progenitors
Hist1h2ae	7.52076e-146	0.369788	0.483	0.123	2.28924e-141	FHF Progenitors
Sgo2a	1.91825e-145	0.355984	0.664	0.21	5.83895e-141	FHF Progenitors
Ube2s	7.72315e-145	0.828709	1	0.846	2.35085e-140	FHF Progenitors
Ptges3	4.73428e-144	0.721167	0.998	0.814	1.44107e-139	FHF Progenitors
Trim71	6.26889e-143	0.293783	0.647	0.199	1.90819e-138	FHF Progenitors
Slc24a5	7.00189e-143	0.377235	0.682	0.216	2.1313e-138	FHF Progenitors
Polg	2.07812e-142	0.319325	0.575	0.168	6.3256e-138	FHF Progenitors
2610524H06Rik	2.61039e-142	0.256496	0.68	0.207	7.94576e-138	FHF Progenitors
Tpm3	3.31705e-142	0.757166	1	0.634	1.00968e-137	FHF Progenitors
Lrrc59	1.07238e-141	0.734229	0.992	0.647	3.26423e-137	FHF Progenitors
Hmgn1	6.97951e-141	0.672793	1	0.948	2.12449e-136	FHF Progenitors
Mybl2	3.66003e-140	0.30505	0.631	0.197	1.11408e-135	FHF Progenitors
Cdv3	2.86423e-139	0.777203	0.992	0.723	8.71842e-135	FHF Progenitors
Hnrnpd	4.73571e-139	0.695977	0.993	0.683	1.4415e-134	FHF Progenitors
Erc1	2.03815e-138	0.256369	0.692	0.218	6.20392e-134	FHF Progenitors
Hmmr	3.87319e-138	0.533149	0.816	0.32	1.17896e-133	FHF Progenitors
Tpm4	5.51371e-138	0.716118	1	0.73	1.67832e-133	FHF Progenitors
Tmf1	7.56432e-138	0.284395	0.788	0.269	2.3025e-133	FHF Progenitors
Dbt	3.55457e-137	0.380674	0.705	0.244	1.08198e-132	FHF Progenitors
Ppp1r14b	6.07867e-137	0.692901	0.993	0.694	1.85029e-132	FHF Progenitors
Khdrbs1	6.1477e-137	0.639078	1	0.736	1.8713e-132	FHF Progenitors
Bod1	1.53681e-136	0.45227	0.912	0.39	4.67789e-132	FHF Progenitors
Zfp553	1.79686e-136	0.308448	0.714	0.241	5.46946e-132	FHF Progenitors
Fignl1	4.85566e-136	0.433912	0.839	0.334	1.47801e-131	FHF Progenitors
Chd7	5.87731e-136	0.441978	0.879	0.358	1.78899e-131	FHF Progenitors
Dhx29	6.21629e-136	0.257189	0.667	0.21	1.89218e-131	FHF Progenitors
2021-09-11	2.88859e-135	0.300564	0.871	0.304	8.79259e-131	FHF Progenitors
Kdm1a	6.09492e-135	0.498208	0.921	0.412	1.85523e-130	FHF Progenitors
Itm2a	7.10633e-135	0.5118	0.964	0.547	2.1631e-130	FHF Progenitors
Id2	8.39564e-135	0.782837	0.997	0.568	2.55555e-130	FHF Progenitors
Hsp90b1	2.35934e-132	0.744021	0.997	0.885	7.18159e-128	FHF Progenitors
Cdc34	3.66866e-132	0.629073	0.978	0.574	1.1167e-127	FHF Progenitors
Marcksl1	7.40499e-132	0.737461	1	0.852	2.25401e-127	FHF Progenitors
Creld2	1.09701e-131	0.731942	0.841	0.411	3.3392e-127	FHF Progenitors
Cks1b	1.49979e-131	0.697482	1	0.792	4.56522e-127	FHF Progenitors
Tbrg1	5.38129e-131	0.661248	0.997	0.655	1.63801e-126	FHF Progenitors
Baz1b	5.52199e-131	0.454934	0.914	0.393	1.68084e-126	FHF Progenitors
Aprt	1.01631e-130	0.67579	0.995	0.767	3.09354e-126	FHF Progenitors
Rbm10	1.14264e-130	0.334959	0.801	0.3	3.47809e-126	FHF Progenitors
Scaf11	7.43193e-130	0.629768	0.985	0.57	2.26221e-125	FHF Progenitors
1810022K09Rik	1.92084e-129	0.42637	0.899	0.346	5.84685e-125	FHF Progenitors
Cct7	2.4349e-129	0.672717	0.998	0.817	7.41161e-125	FHF Progenitors
Sfpq	7.59102e-129	0.657888	1	0.793	2.31063e-124	FHF Progenitors
Nasp	7.9393e-127	0.727869	0.995	0.696	2.41664e-122	FHF Progenitors
Amn1	1.13834e-126	0.321096	0.763	0.282	3.46499e-122	FHF Progenitors
Dnttip1	1.66351e-126	0.361717	0.801	0.308	5.06356e-122	FHF Progenitors
Atad2	2.03091e-125	0.436615	0.818	0.332	6.1819e-121	FHF Progenitors
Mdk	1.13287e-124	0.731647	1	0.821	3.44836e-120	FHF Progenitors
Serpinh1	5.9379e-124	0.71078	0.998	0.891	1.80744e-119	FHF Progenitors
P4ha1	6.39816e-124	0.33041	0.81	0.309	1.94754e-119	FHF Progenitors
Skp2	1.60619e-123	0.404939	0.818	0.332	4.88907e-119	FHF Progenitors
1110008F13Rik	4.68847e-123	0.694811	0.993	0.532	1.42712e-118	FHF Progenitors
Acbd3	6.09025e-123	0.265441	0.772	0.274	1.85381e-118	FHF Progenitors
Atat1	9.30463e-123	0.279435	0.757	0.272	2.83224e-118	FHF Progenitors
Grk6	2.43828e-122	0.250756	0.637	0.208	7.42187e-118	FHF Progenitors
Rbm24	4.19258e-122	0.490896	0.866	0.327	1.27618e-117	FHF Progenitors
Casp8ap2	7.08103e-122	0.369484	0.818	0.32	2.15539e-117	FHF Progenitors
Mef2c	2.26275e-121	0.976328	0.826	0.387	6.8876e-117	FHF Progenitors
Uso1	4.3008e-121	0.279585	0.732	0.26	1.30912e-116	FHF Progenitors
Stx18	8.27363e-121	0.257453	0.694	0.242	2.51841e-116	FHF Progenitors
Psma3	8.55119e-121	0.588195	1	0.876	2.6029e-116	FHF Progenitors
Eif4g2	6.61707e-120	0.560463	1	0.918	2.01417e-115	FHF Progenitors
Vars	8.20636e-120	0.448499	0.825	0.353	2.49793e-115	FHF Progenitors
Snx6	5.79713e-119	0.595151	0.99	0.63	1.76459e-114	FHF Progenitors
Rnf220	3.08998e-118	0.351684	0.808	0.325	9.40559e-114	FHF Progenitors
Pdia3	4.70618e-118	0.653805	0.995	0.801	1.43251e-113	FHF Progenitors
Incenp	5.34735e-118	0.408819	0.748	0.295	1.62768e-113	FHF Progenitors
Calr	9.04141e-118	0.619854	0.997	0.873	2.75212e-113	FHF Progenitors
Arhgap29	1.02767e-117	0.341117	0.699	0.248	3.12813e-113	FHF Progenitors
Dlgap5	1.28879e-117	0.259377	0.611	0.202	3.92294e-113	FHF Progenitors
Nucks1	1.73632e-117	0.610699	1	0.747	5.28518e-113	FHF Progenitors
Tex30	2.12754e-117	0.510414	0.934	0.473	6.47603e-113	FHF Progenitors
Fam216a	6.63984e-117	0.403307	0.892	0.395	2.0211e-112	FHF Progenitors
Ybx3	7.59497e-117	0.620462	0.952	0.562	2.31183e-112	FHF Progenitors
Kdm6b	2.07438e-116	0.255957	0.677	0.234	6.3142e-112	FHF Progenitors
S100a10	2.19237e-116	0.372886	0.978	0.544	6.67337e-112	FHF Progenitors
Ssr3	2.69701e-116	0.578499	0.997	0.703	8.20942e-112	FHF Progenitors
Srrm2	5.74869e-116	0.595416	0.998	0.83	1.74984e-111	FHF Progenitors
Clint1	5.76639e-116	0.353656	0.882	0.373	1.75523e-111	FHF Progenitors
Tacc3	2.17721e-115	0.496074	0.929	0.443	6.62721e-111	FHF Progenitors
Arl6ip1	4.59183e-115	0.764077	0.998	0.749	1.39771e-110	FHF Progenitors
Abracl	1.43825e-114	0.627258	0.998	0.788	4.37788e-110	FHF Progenitors
Cyth2	1.62954e-114	0.486188	0.929	0.473	4.96016e-110	FHF Progenitors
Ndc80	2.03643e-114	0.265746	0.632	0.213	6.19869e-110	FHF Progenitors
Fzd2	3.66696e-114	0.328476	0.82	0.326	1.11618e-109	FHF Progenitors
Id1	5.60157e-114	0.425189	0.962	0.445	1.70506e-109	FHF Progenitors
Uap1	8.91006e-114	0.351529	0.826	0.341	2.71213e-109	FHF Progenitors
Erh	2.95157e-113	0.680158	1	0.675	8.98429e-109	FHF Progenitors
Cdc25a	3.85288e-113	0.320464	0.786	0.303	1.17278e-108	FHF Progenitors
Thrap3	4.54741e-113	0.563953	0.983	0.59	1.38419e-108	FHF Progenitors
Zc3h18	4.77977e-113	0.28744	0.725	0.269	1.45491e-108	FHF Progenitors
Cct3	1.28027e-112	0.643953	0.998	0.78	3.89703e-108	FHF Progenitors
Hnrnpab	3.33757e-112	0.548424	1	0.873	1.01592e-107	FHF Progenitors
Cenpe	6.01762e-112	0.55596	0.788	0.351	1.8317e-107	FHF Progenitors
Zcchc11	6.35536e-112	0.278111	0.831	0.31	1.93451e-107	FHF Progenitors
Fbln1	9.13804e-112	0.332942	0.949	0.445	2.78153e-107	FHF Progenitors
Hnrnpu	1.25255e-111	0.564911	1	0.882	3.81265e-107	FHF Progenitors
Flna	2.19119e-111	0.283619	0.841	0.339	6.66977e-107	FHF Progenitors
Fubp1	2.26116e-111	0.59075	0.998	0.767	6.88273e-107	FHF Progenitors
Meg3	3.09006e-111	0.431704	0.983	0.654	9.40585e-107	FHF Progenitors
Hsp90aa1	7.02236e-111	0.709125	1	0.935	2.13754e-106	FHF Progenitors
Kif20a	7.71427e-111	0.442016	0.811	0.351	2.34815e-106	FHF Progenitors
Csnk1e	1.58896e-110	0.440383	0.932	0.462	4.83662e-106	FHF Progenitors
Psmd2	2.78472e-110	0.586627	0.997	0.665	8.47641e-106	FHF Progenitors
Kif15	3.11723e-109	0.251574	0.68	0.241	9.48854e-105	FHF Progenitors
Mpp6	6.01683e-109	0.461021	0.897	0.437	1.83146e-104	FHF Progenitors
Wapl	7.47377e-109	0.384048	0.904	0.404	2.27494e-104	FHF Progenitors
Dnajb11	5.02567e-108	0.612197	0.964	0.596	1.52976e-103	FHF Progenitors
Eif4g1	6.46354e-108	0.542865	0.978	0.602	1.96744e-103	FHF Progenitors
Tdg	1.58045e-107	0.49974	0.94	0.504	4.81072e-103	FHF Progenitors
Tmem167	2.41442e-107	0.508	0.998	0.815	7.34925e-103	FHF Progenitors
Ubb	3.23873e-107	0.671424	1	0.946	9.85838e-103	FHF Progenitors
Tpx2	4.51839e-107	0.558625	0.846	0.408	1.37535e-102	FHF Progenitors
Ccdc141	5.35869e-107	0.333025	0.907	0.339	1.63113e-102	FHF Progenitors
Chaf1a	8.24277e-107	0.318498	0.755	0.291	2.50902e-102	FHF Progenitors
Ncl	1.05522e-106	0.784068	1	0.899	3.21197e-102	FHF Progenitors
Txn1	3.53915e-106	0.505589	1	0.905	1.07728e-101	FHF Progenitors
Rcor2	4.41064e-106	0.337857	0.737	0.292	1.34255e-101	FHF Progenitors
Rbm26	5.51123e-106	0.293379	0.781	0.313	1.67756e-101	FHF Progenitors
Efhd2	3.59052e-105	0.256533	0.813	0.314	1.09292e-100	FHF Progenitors
Ktn1	6.02384e-105	0.55499	0.982	0.587	1.8336e-100	FHF Progenitors
Srrt	1.04261e-104	0.446779	0.937	0.478	3.17361e-100	FHF Progenitors
Gata6	1.19896e-104	0.487373	0.978	0.495	3.64951e-100	FHF Progenitors
Cct2	1.42595e-104	0.57765	0.998	0.789	4.34045e-100	FHF Progenitors
Ywhae	2.23536e-104	0.457661	1	0.959	6.8042e-100	FHF Progenitors
Plk4	1.53672e-103	0.308202	0.76	0.304	4.67762e-99	FHF Progenitors
Iws1	1.66282e-103	0.350762	0.836	0.365	5.06145e-99	FHF Progenitors
Ctcf	3.07441e-103	0.484983	0.952	0.508	9.3582e-99	FHF Progenitors
Ccnjl	4.63298e-103	0.260175	0.631	0.224	1.41023e-98	FHF Progenitors
Ckap5	4.67564e-103	0.324679	0.833	0.35	1.42322e-98	FHF Progenitors
Lta4h	5.0341e-103	0.422897	0.887	0.419	1.53233e-98	FHF Progenitors
Sec11a	8.69232e-103	0.559065	0.997	0.737	2.64586e-98	FHF Progenitors
Cald1	1.13652e-102	0.583969	0.982	0.581	3.45946e-98	FHF Progenitors
Scoc	1.28783e-102	0.396765	0.932	0.481	3.92004e-98	FHF Progenitors
Cenpf	5.23941e-102	0.599338	0.907	0.488	1.59482e-97	FHF Progenitors
Clspn	7.83453e-102	0.284558	0.7	0.263	2.38475e-97	FHF Progenitors
Kpna4	3.8977e-101	0.338339	0.868	0.381	1.18642e-96	FHF Progenitors
Pja1	4.58698e-101	0.457294	0.917	0.476	1.39623e-96	FHF Progenitors
Prrc2c	5.50067e-101	0.542805	0.985	0.672	1.67435e-96	FHF Progenitors
H3f3a	5.62188e-101	0.410617	1	0.993	1.71124e-96	FHF Progenitors
Ptbp2	1.49622e-100	0.342194	0.882	0.394	4.55435e-96	FHF Progenitors
Topors	1.7248e-100	0.357116	0.869	0.396	5.25013e-96	FHF Progenitors
Klf13	2.17566e-100	0.319404	0.781	0.326	6.62248e-96	FHF Progenitors
Man1a2	4.09604e-100	0.267229	0.854	0.357	1.24679e-95	FHF Progenitors
Cnn2	4.73198e-100	0.584317	0.987	0.554	1.44037e-95	FHF Progenitors
Smarce1	9.24762e-100	0.538374	0.995	0.692	2.81488e-95	FHF Progenitors
Pbk	9.5436e-100	0.360452	0.8	0.347	2.90498e-95	FHF Progenitors
Ehd1	1.11491e-99	0.323895	0.886	0.398	3.39366e-95	FHF Progenitors
Cenpk	1.12893e-99	0.293838	0.841	0.349	3.43636e-95	FHF Progenitors
Speg	1.92932e-99	0.272634	0.776	0.31	5.87267e-95	FHF Progenitors
Orc6	2.00115e-99	0.581754	0.97	0.56	6.0913e-95	FHF Progenitors
Ezh2	3.34816e-99	0.539773	0.982	0.579	1.01915e-94	FHF Progenitors
Wls	3.97133e-98	0.497793	0.947	0.491	1.20883e-93	FHF Progenitors
Kif2a	7.47741e-98	0.329612	0.873	0.387	2.27605e-93	FHF Progenitors
Ssb	8.21526e-98	0.549651	0.998	0.816	2.50064e-93	FHF Progenitors
Noc2l	3.30009e-97	0.335901	0.783	0.34	1.00451e-92	FHF Progenitors
Ddx42	4.54957e-97	0.35355	0.879	0.41	1.38484e-92	FHF Progenitors
Dnajc21	6.81051e-97	0.328813	0.831	0.366	2.07305e-92	FHF Progenitors
Bex2	6.89413e-97	0.591947	0.964	0.513	2.0985e-92	FHF Progenitors
Adprh	8.57001e-97	0.438927	0.978	0.521	2.60862e-92	FHF Progenitors
Copb2	9.03152e-97	0.429777	0.967	0.515	2.7491e-92	FHF Progenitors
Gpx3	1.19578e-96	0.296928	0.985	0.601	3.63984e-92	FHF Progenitors
Sec61b	3.80718e-96	0.564235	1	0.787	1.15887e-91	FHF Progenitors
Tuba1a	3.27838e-95	0.720365	1	0.906	9.97905e-91	FHF Progenitors
Smarca5	5.64463e-95	0.538729	0.992	0.654	1.71817e-90	FHF Progenitors
Ptpn11	8.97062e-95	0.287454	0.864	0.375	2.73057e-90	FHF Progenitors
Pnn	9.01648e-95	0.502512	0.978	0.618	2.74453e-90	FHF Progenitors
Srsf3	1.25036e-94	0.586302	1	0.905	3.80598e-90	FHF Progenitors
Chordc1	1.32487e-94	0.384558	0.912	0.45	4.03279e-90	FHF Progenitors
Rnf26	1.4706e-94	0.282584	0.728	0.295	4.47636e-90	FHF Progenitors
Maged1	2.7671e-94	0.556435	0.997	0.749	8.42278e-90	FHF Progenitors
Pim1	1.31143e-93	0.283315	0.689	0.272	3.99186e-89	FHF Progenitors
Polr3d	1.93407e-93	0.291016	0.79	0.337	5.88712e-89	FHF Progenitors
Tmem199	2.83526e-93	0.301688	0.781	0.338	8.63025e-89	FHF Progenitors
Ubqln2	4.08492e-93	0.360036	0.896	0.431	1.24341e-88	FHF Progenitors
Sf3b2	4.22748e-93	0.51769	0.998	0.759	1.2868e-88	FHF Progenitors
Myh10	4.56923e-93	0.463099	0.967	0.52	1.39083e-88	FHF Progenitors
Chtf8	5.3122e-93	0.265726	0.811	0.341	1.61698e-88	FHF Progenitors
Gpc3	5.62493e-93	0.28761	0.993	0.6	1.71217e-88	FHF Progenitors
Ormdl1	5.63565e-93	0.269627	0.786	0.329	1.71543e-88	FHF Progenitors
Tcp1	6.09184e-93	0.53979	1	0.84	1.85429e-88	FHF Progenitors
Zwint	7.69271e-93	0.520766	0.993	0.714	2.34159e-88	FHF Progenitors
Eif3j1	8.22698e-93	0.498948	0.967	0.563	2.50421e-88	FHF Progenitors
Ajuba	1.73039e-92	0.256543	0.661	0.255	5.26713e-88	FHF Progenitors
Cndp2	1.77922e-92	0.251169	0.733	0.293	5.41577e-88	FHF Progenitors
Hjurp	2.33e-92	0.258816	0.768	0.318	7.09228e-88	FHF Progenitors
Prdx1	6.86634e-92	0.45516	1	0.968	2.09004e-87	FHF Progenitors
Cdk12	1.34413e-91	0.337781	0.877	0.419	4.0914e-87	FHF Progenitors
Adrm1	1.98335e-91	0.501117	0.977	0.576	6.03712e-87	FHF Progenitors
Flywch1	3.60266e-91	0.267484	0.79	0.331	1.09661e-86	FHF Progenitors
Snrpe	3.72987e-91	0.443553	1	0.912	1.13534e-86	FHF Progenitors
Top2a	3.93076e-91	0.719099	0.904	0.521	1.19648e-86	FHF Progenitors
Lrrfip1	5.964e-91	0.324613	0.844	0.381	1.81538e-86	FHF Progenitors
Ythdf1	1.68729e-90	0.317572	0.833	0.376	5.13595e-86	FHF Progenitors
Ppic	2.34096e-90	0.505714	0.985	0.61	7.12564e-86	FHF Progenitors
Rcc2	2.44686e-90	0.407284	0.884	0.432	7.44798e-86	FHF Progenitors
Ap1ar	2.59483e-90	0.291996	0.808	0.355	7.8984e-86	FHF Progenitors
Nono	3.92702e-90	0.480899	1	0.844	1.19535e-85	FHF Progenitors
Eif3a	6.42045e-90	0.510938	0.998	0.822	1.95432e-85	FHF Progenitors
Hmga1	6.8708e-90	0.362179	0.904	0.405	2.0914e-85	FHF Progenitors
Ube2v2	7.11702e-90	0.509474	0.99	0.633	2.16635e-85	FHF Progenitors
Mcm3	7.26684e-90	0.480899	0.947	0.507	2.21195e-85	FHF Progenitors
Pcm1	1.0194e-89	0.342258	0.886	0.417	3.10294e-85	FHF Progenitors
Dbn1	1.43957e-89	0.337597	0.848	0.381	4.3819e-85	FHF Progenitors
Rangap1	4.91112e-89	0.466774	0.965	0.534	1.4949e-84	FHF Progenitors
Dpp3	5.24335e-89	0.406485	0.942	0.494	1.59602e-84	FHF Progenitors
Hspa8	9.31224e-89	0.590922	1	0.977	2.83455e-84	FHF Progenitors
Lmnb1	9.69841e-89	0.492559	0.993	0.634	2.9521e-84	FHF Progenitors
Ehmt1	1.04023e-88	0.278694	0.879	0.39	3.16635e-84	FHF Progenitors
Gspt1	1.37256e-88	0.519803	0.988	0.682	4.17792e-84	FHF Progenitors
Pgm2	1.4076e-88	0.313659	0.901	0.399	4.28459e-84	FHF Progenitors
Hnrnpc	1.61948e-88	0.52248	1	0.85	4.92952e-84	FHF Progenitors
Akirin2	2.06128e-88	0.482096	0.98	0.63	6.27433e-84	FHF Progenitors
Mki67	3.49392e-88	0.270204	0.738	0.312	1.06352e-83	FHF Progenitors
Mthfd2	4.66066e-88	0.462835	0.868	0.451	1.41866e-83	FHF Progenitors
Dicer1	7.3964e-88	0.287141	0.825	0.366	2.25139e-83	FHF Progenitors
Smc1a	8.44458e-88	0.442358	0.959	0.538	2.57045e-83	FHF Progenitors
Psmc6	9.91551e-88	0.521615	1	0.773	3.01818e-83	FHF Progenitors
Lsm8	1.24286e-87	0.498786	0.997	0.699	3.78316e-83	FHF Progenitors
Smarcad1	2.20839e-87	0.291761	0.854	0.388	6.72212e-83	FHF Progenitors
Psmc2	4.52028e-87	0.524365	0.993	0.674	1.37593e-82	FHF Progenitors
Ppm1a	4.93152e-87	0.330411	0.919	0.458	1.5011e-82	FHF Progenitors
Nsd1	5.31313e-87	0.342989	0.909	0.446	1.61726e-82	FHF Progenitors
Ptpn1	6.53625e-87	0.27887	0.839	0.371	1.98957e-82	FHF Progenitors
Kif2c	6.58807e-87	0.27365	0.647	0.258	2.00534e-82	FHF Progenitors
Rnf126	7.9783e-87	0.42933	0.914	0.489	2.42852e-82	FHF Progenitors
Igf2bp3	1.7189e-86	0.408812	0.939	0.5	5.23217e-82	FHF Progenitors
Dkk1	1.80351e-86	0.292768	0.253	0.059	5.48971e-82	FHF Progenitors
Cdk7	2.01627e-86	0.29743	0.831	0.378	6.13732e-82	FHF Progenitors
Smc3	2.72912e-86	0.51608	0.995	0.667	8.30717e-82	FHF Progenitors
Rsf1	3.13983e-86	0.271489	0.818	0.366	9.55733e-82	FHF Progenitors
Caprin1	4.63604e-86	0.457958	0.995	0.696	1.41116e-81	FHF Progenitors
Xbp1	8.55544e-86	0.36636	0.859	0.42	2.60419e-81	FHF Progenitors
Uhrf1	1.14887e-85	0.381176	0.854	0.423	3.49704e-81	FHF Progenitors
Luzp1	2.28931e-85	0.396963	0.909	0.475	6.96844e-81	FHF Progenitors
Tpr	4.02061e-85	0.486791	0.998	0.753	1.22383e-80	FHF Progenitors
Hras	5.68089e-85	0.436569	0.972	0.565	1.72921e-80	FHF Progenitors
H2afv	9.39776e-85	0.531841	1	0.596	2.86058e-80	FHF Progenitors
Hnrnpm	9.79107e-85	0.504885	1	0.77	2.9803e-80	FHF Progenitors
4921524J17Rik	9.87235e-85	0.433533	0.937	0.526	3.00504e-80	FHF Progenitors
Tmx1	1.33414e-84	0.372648	0.924	0.487	4.06099e-80	FHF Progenitors
Usp14	1.62698e-84	0.44048	0.967	0.568	4.95236e-80	FHF Progenitors
Eif5	2.64452e-84	0.522628	1	0.848	8.04965e-80	FHF Progenitors
Dhx9	2.92731e-84	0.278858	0.848	0.377	8.91045e-80	FHF Progenitors
Stip1	3.59754e-84	0.506453	0.993	0.635	1.09506e-79	FHF Progenitors
Tmed2	5.63685e-84	0.461582	1	0.868	1.7158e-79	FHF Progenitors
Tssc4	1.07221e-83	0.27175	0.806	0.357	3.26371e-79	FHF Progenitors
Dnmt1	2.09663e-83	0.277138	0.798	0.354	6.38194e-79	FHF Progenitors
Srrm1	2.23473e-83	0.475508	0.992	0.684	6.80231e-79	FHF Progenitors
Txlna	3.24006e-83	0.268674	0.806	0.361	9.86241e-79	FHF Progenitors
Marcks	3.52799e-83	0.412091	0.992	0.705	1.07388e-78	FHF Progenitors
Hmgn2	5.45643e-83	0.540513	1	0.851	1.66088e-78	FHF Progenitors
Hnrnph3	6.49692e-83	0.463932	0.974	0.589	1.9776e-78	FHF Progenitors
Akap9	8.33561e-83	0.332701	0.914	0.452	2.53728e-78	FHF Progenitors
Atp2b1	8.38997e-83	0.452672	0.96	0.596	2.55382e-78	FHF Progenitors
Ncbp1	1.13139e-82	0.26201	0.79	0.344	3.44384e-78	FHF Progenitors
Rpl13a	1.71762e-82	0.441819	1	0.913	5.22827e-78	FHF Progenitors
Lrrc39	3.74682e-82	0.282756	0.488	0.168	1.14049e-77	FHF Progenitors
Tbcb	3.77138e-82	0.464922	1	0.732	1.14797e-77	FHF Progenitors
Vps35	7.61213e-82	0.403452	0.955	0.554	2.31706e-77	FHF Progenitors
Nup35	8.2027e-82	0.262126	0.724	0.307	2.49682e-77	FHF Progenitors
Gnb1	9.90584e-82	0.505451	0.998	0.788	3.01524e-77	FHF Progenitors
Prpf40a	5.22035e-81	0.503359	0.988	0.698	1.58902e-76	FHF Progenitors
Smarca4	6.37467e-81	0.411292	0.972	0.559	1.94039e-76	FHF Progenitors
Bag2	9.40829e-81	0.308494	0.863	0.404	2.86379e-76	FHF Progenitors
Ilf2	9.5631e-81	0.493734	0.997	0.697	2.91091e-76	FHF Progenitors
Mtap	1.08958e-80	0.380056	0.934	0.493	3.31657e-76	FHF Progenitors
Magoh	2.13126e-80	0.492457	0.993	0.697	6.48736e-76	FHF Progenitors
Mis18bp1	5.49737e-80	0.319142	0.677	0.298	1.67335e-75	FHF Progenitors
Abce1	8.29329e-80	0.42038	0.932	0.52	2.52439e-75	FHF Progenitors
Tcerg1	8.2986e-80	0.377058	0.93	0.5	2.52601e-75	FHF Progenitors
Cct8	9.74079e-80	0.526189	1	0.82	2.965e-75	FHF Progenitors
Psmb7	1.03909e-79	0.46388	1	0.835	3.1629e-75	FHF Progenitors
Slc2a1	1.31514e-79	0.843131	0.902	0.536	4.00315e-75	FHF Progenitors
Mcm4	2.83702e-79	0.351183	0.897	0.441	8.63561e-75	FHF Progenitors
Prc1	4.56275e-79	0.330596	0.69	0.306	1.38885e-74	FHF Progenitors
Nubp1	4.77428e-79	0.282633	0.831	0.39	1.45324e-74	FHF Progenitors
Abcf2	6.88987e-79	0.365122	0.882	0.45	2.09721e-74	FHF Progenitors
Dynll1	7.93052e-79	0.451113	1	0.979	2.41397e-74	FHF Progenitors
Dstn	9.29309e-79	0.528863	1	0.917	2.82872e-74	FHF Progenitors
Slc38a4	1.14233e-78	0.265839	0.864	0.399	3.47714e-74	FHF Progenitors
Lef1	2.88383e-78	0.312973	0.619	0.26	8.7781e-74	FHF Progenitors
Slc35b1	3.84311e-78	0.381179	0.916	0.498	1.1698e-73	FHF Progenitors
Tubb2b	4.1573e-78	0.294499	0.877	0.401	1.26544e-73	FHF Progenitors
Pgrmc1	4.41392e-78	0.450681	0.978	0.664	1.34355e-73	FHF Progenitors
Rbmx	1.52813e-77	0.359797	0.901	0.481	4.65146e-73	FHF Progenitors
Bub1	1.63498e-77	0.253413	0.745	0.324	4.97672e-73	FHF Progenitors
Rdx	5.33878e-77	0.421036	0.997	0.771	1.62507e-72	FHF Progenitors
Tubb5	8.00559e-77	0.483524	1	0.965	2.43682e-72	FHF Progenitors
Psmc5	1.07613e-76	0.505833	0.998	0.684	3.27564e-72	FHF Progenitors
Kdm5b	1.89541e-76	0.328038	0.922	0.467	5.76943e-72	FHF Progenitors
Cd151	1.97499e-76	0.254931	0.869	0.409	6.01166e-72	FHF Progenitors
Stmn1	2.13726e-76	0.553778	1	0.86	6.50559e-72	FHF Progenitors
Mbd3	2.59744e-76	0.449811	0.998	0.712	7.90635e-72	FHF Progenitors
Nolc1	2.9711e-76	0.480535	0.945	0.552	9.04372e-72	FHF Progenitors
Ddb1	3.50479e-76	0.423447	0.972	0.639	1.06682e-71	FHF Progenitors
Lsm5	4.63624e-76	0.458914	0.997	0.745	1.41123e-71	FHF Progenitors
Bod1l	4.67156e-76	0.259788	0.863	0.406	1.42198e-71	FHF Progenitors
Top2b	5.47522e-76	0.250012	0.909	0.415	1.6666e-71	FHF Progenitors
Cdk1	7.22336e-76	0.567037	0.939	0.577	2.19872e-71	FHF Progenitors
Selenos	7.2547e-76	0.434508	0.96	0.594	2.20826e-71	FHF Progenitors
Mad2l1	8.42483e-76	0.373395	0.904	0.482	2.56443e-71	FHF Progenitors
Copb1	1.08849e-75	0.308925	0.911	0.473	3.31326e-71	FHF Progenitors
Ube2f	1.29115e-75	0.398399	0.934	0.53	3.93013e-71	FHF Progenitors
Fen1	1.36455e-75	0.368751	0.907	0.464	4.15356e-71	FHF Progenitors
Cdk4	1.46161e-75	0.523439	1	0.867	4.44898e-71	FHF Progenitors
Sde2	1.85655e-75	0.277791	0.882	0.429	5.65115e-71	FHF Progenitors
Aurka	2.28637e-75	0.464015	0.793	0.4	6.95947e-71	FHF Progenitors
Cdk11b	2.61594e-75	0.289092	0.881	0.431	7.96267e-71	FHF Progenitors
Srpk1	3.01558e-75	0.412437	0.969	0.554	9.17913e-71	FHF Progenitors
Lars	6.43335e-75	0.256059	0.844	0.393	1.95825e-70	FHF Progenitors
Appbp2	1.28553e-74	0.305671	0.917	0.47	3.91302e-70	FHF Progenitors
Ubap2	3.40941e-74	0.254941	0.767	0.352	1.03779e-69	FHF Progenitors
Igf2bp2	4.97121e-74	0.285813	0.864	0.425	1.51319e-69	FHF Progenitors
Hnrnpa0	5.33149e-74	0.324166	0.925	0.501	1.62285e-69	FHF Progenitors
Smc4	5.72786e-74	0.499505	0.969	0.639	1.7435e-69	FHF Progenitors
Wbp11	6.87474e-74	0.397233	0.962	0.58	2.0926e-69	FHF Progenitors
Cttn	8.66666e-74	0.268133	0.902	0.459	2.63804e-69	FHF Progenitors
Smchd1	1.31975e-73	0.388684	0.935	0.528	4.01719e-69	FHF Progenitors
Rpl22l1	1.51189e-73	0.410291	1	0.98	4.60204e-69	FHF Progenitors
Morf4l2	1.66878e-73	0.412656	1	0.868	5.07959e-69	FHF Progenitors
Cdk6	6.30632e-73	0.261755	0.57	0.23	1.91958e-68	FHF Progenitors
Actg1	7.84363e-73	0.569261	1	0.921	2.38752e-68	FHF Progenitors
Plk1	9.96834e-73	0.422711	0.76	0.374	3.03426e-68	FHF Progenitors
Prpf4b	1.02287e-72	0.296102	0.929	0.472	3.11352e-68	FHF Progenitors
Unc45b	1.06607e-72	0.256249	0.69	0.27	3.24502e-68	FHF Progenitors
Ogfr	1.30172e-72	0.261787	0.858	0.419	3.96231e-68	FHF Progenitors
Trim59	1.40534e-72	0.279713	0.813	0.392	4.27771e-68	FHF Progenitors
Mnat1	1.67104e-72	0.279602	0.906	0.457	5.08648e-68	FHF Progenitors
Psmd13	1.78547e-72	0.449665	0.983	0.659	5.43479e-68	FHF Progenitors
Gatad1	1.95928e-72	0.342823	0.942	0.535	5.96385e-68	FHF Progenitors
Rcn2	2.37667e-72	0.395068	0.988	0.655	7.23435e-68	FHF Progenitors
Tspan6	2.42428e-72	0.334027	0.972	0.621	7.37927e-68	FHF Progenitors
Hnrnpa1	2.48825e-72	0.453929	1	0.968	7.57397e-68	FHF Progenitors
Gtf2e2	9.95805e-72	0.430278	0.988	0.619	3.03113e-67	FHF Progenitors
Pcbp1	2.01738e-71	0.451243	1	0.863	6.14069e-67	FHF Progenitors
Tsg101	3.05717e-71	0.423631	0.987	0.704	9.30572e-67	FHF Progenitors
Ywhaq	3.42227e-71	0.463046	1	0.895	1.0417e-66	FHF Progenitors
Hdlbp	6.74147e-71	0.350401	0.962	0.563	2.05204e-66	FHF Progenitors
2021-09-07	7.45807e-71	0.48029	0.998	0.61	2.27016e-66	FHF Progenitors
Rtca	9.75545e-71	0.304459	0.841	0.423	2.96946e-66	FHF Progenitors
Parp1	1.03903e-70	0.389227	0.964	0.545	3.1627e-66	FHF Progenitors
Ssbp3	1.11663e-70	0.307426	0.896	0.461	3.39891e-66	FHF Progenitors
Gtpbp4	3.84778e-70	0.456195	0.962	0.609	1.17123e-65	FHF Progenitors
Chd1	4.04925e-70	0.336322	0.921	0.478	1.23255e-65	FHF Progenitors
Dbf4	6.14848e-70	0.279883	0.795	0.381	1.87153e-65	FHF Progenitors
Psmd3	6.25028e-70	0.374634	0.982	0.587	1.90252e-65	FHF Progenitors
Ftsj3	6.34461e-70	0.29465	0.841	0.414	1.93124e-65	FHF Progenitors
Mtf2	8.78435e-70	0.358574	0.925	0.513	2.67387e-65	FHF Progenitors
Gcsh	9.64396e-70	0.451642	0.978	0.615	2.93553e-65	FHF Progenitors
Cul1	1.68218e-69	0.390338	0.959	0.574	5.12039e-65	FHF Progenitors
Zc3hc1	2.78525e-69	0.264765	0.864	0.421	8.47802e-65	FHF Progenitors
Rest	5.33391e-69	0.311438	0.912	0.486	1.62359e-64	FHF Progenitors
Eif4a1	5.57759e-69	0.51376	1	0.933	1.69776e-64	FHF Progenitors
Ttc3	7.50849e-69	0.398059	0.993	0.74	2.28551e-64	FHF Progenitors
Tcf3	7.88203e-69	0.350587	0.972	0.565	2.39921e-64	FHF Progenitors
Arf1	1.08681e-68	0.393043	0.998	0.886	3.30816e-64	FHF Progenitors
Tmem97	1.09151e-68	0.388411	0.877	0.481	3.32245e-64	FHF Progenitors
Srsf2	1.19115e-68	0.491289	1	0.861	3.62575e-64	FHF Progenitors
Zfp326	1.48171e-68	0.262035	0.871	0.438	4.51019e-64	FHF Progenitors
Ncaph2	1.75538e-68	0.252588	0.858	0.423	5.34319e-64	FHF Progenitors
Trip13	2.45034e-68	0.259719	0.803	0.379	7.45859e-64	FHF Progenitors
Phf23	5.33129e-68	0.26856	0.858	0.424	1.62279e-63	FHF Progenitors
Eif3c	8.04629e-68	0.428924	0.995	0.724	2.44921e-63	FHF Progenitors
Prmt1	8.50312e-68	0.511192	1	0.825	2.58827e-63	FHF Progenitors
Srp68	1.1214e-67	0.25104	0.833	0.405	3.41342e-63	FHF Progenitors
Tmsb10	1.22206e-67	0.527873	1	0.986	3.71982e-63	FHF Progenitors
Hdac1	1.53509e-67	0.39605	0.992	0.563	4.67267e-63	FHF Progenitors
Gtf2f2	1.61605e-67	0.260806	0.833	0.405	4.9191e-63	FHF Progenitors
Hadh	1.63474e-67	0.396912	0.987	0.669	4.97597e-63	FHF Progenitors
Rbm8a	1.88182e-67	0.474028	0.997	0.762	5.72808e-63	FHF Progenitors
Eftud2	2.69987e-67	0.261788	0.834	0.406	8.21812e-63	FHF Progenitors
Ddx5	3.00581e-67	0.390872	1	0.923	9.14939e-63	FHF Progenitors
Ahsa2	3.47952e-67	0.309059	0.907	0.484	1.05913e-62	FHF Progenitors
Pkm	3.72109e-67	0.565204	1	0.931	1.13266e-62	FHF Progenitors
Rps2	4.15342e-67	0.566521	1	0.989	1.26426e-62	FHF Progenitors
Smap1	5.37094e-67	0.275237	0.937	0.516	1.63486e-62	FHF Progenitors
Rpl10	6.13536e-67	0.410072	1	0.974	1.86754e-62	FHF Progenitors
Hdgfl2	8.98868e-67	0.271486	0.876	0.442	2.73606e-62	FHF Progenitors
Rpn2	1.17842e-66	0.406604	0.985	0.678	3.58699e-62	FHF Progenitors
Map2k2	1.26318e-66	0.399918	0.993	0.758	3.84498e-62	FHF Progenitors
Tbpl1	1.47487e-66	0.30036	0.94	0.512	4.48936e-62	FHF Progenitors
Nectin2	1.60075e-66	0.294161	0.846	0.439	4.87253e-62	FHF Progenitors
Prkrip1	1.75766e-66	0.252163	0.82	0.403	5.35015e-62	FHF Progenitors
Copg1	2.51151e-66	0.254824	0.881	0.446	7.64478e-62	FHF Progenitors
Nkd1	2.91667e-66	0.36809	0.48	0.191	8.87805e-62	FHF Progenitors
Cnih4	1.07188e-65	0.36716	0.974	0.61	3.26269e-61	FHF Progenitors
Dnpep	2.19517e-65	0.296292	0.921	0.492	6.68187e-61	FHF Progenitors
Srsf4	2.88308e-65	0.251459	0.886	0.449	8.7758e-61	FHF Progenitors
Tyms	3.58005e-65	0.373222	0.964	0.553	1.08973e-60	FHF Progenitors
Mtpn	4.12021e-65	0.271388	0.947	0.537	1.25415e-60	FHF Progenitors
Nudcd2	4.79194e-65	0.442455	0.993	0.713	1.45862e-60	FHF Progenitors
Rars	6.6611e-65	0.333664	0.919	0.487	2.02757e-60	FHF Progenitors
Rtn4	7.93737e-65	0.400585	0.993	0.809	2.41606e-60	FHF Progenitors
Trim28	9.97177e-65	0.429512	0.992	0.687	3.03531e-60	FHF Progenitors
Ubap2l	1.05752e-64	0.341379	0.957	0.581	3.21898e-60	FHF Progenitors
Rbmxl1	1.21418e-64	0.446652	0.997	0.636	3.69583e-60	FHF Progenitors
Usp34	2.01072e-64	0.259987	0.876	0.453	6.12044e-60	FHF Progenitors
Psmb1	2.0255e-64	0.374365	1	0.915	6.16542e-60	FHF Progenitors
Trmt6	2.7836e-64	0.298293	0.848	0.435	8.47301e-60	FHF Progenitors
Rfc3	3.06834e-64	0.294853	0.874	0.444	9.33972e-60	FHF Progenitors
Gnai2	3.83713e-64	0.364133	0.997	0.793	1.16798e-59	FHF Progenitors
Nap1l1	5.26585e-64	0.451028	1	0.877	1.60287e-59	FHF Progenitors
Xpo1	6.50541e-64	0.25067	0.896	0.454	1.98018e-59	FHF Progenitors
Cdca3	7.19147e-64	0.375416	0.921	0.52	2.18901e-59	FHF Progenitors
Polr2e	7.25933e-64	0.416909	0.993	0.703	2.20967e-59	FHF Progenitors
Ssrp1	7.33865e-64	0.435479	0.988	0.702	2.23381e-59	FHF Progenitors
Tnks2	9.70945e-64	0.289625	0.882	0.46	2.95546e-59	FHF Progenitors
Ptov1	1.00527e-63	0.368451	1	0.847	3.05994e-59	FHF Progenitors
Lrrc42	1.1432e-63	0.298833	0.841	0.428	3.47978e-59	FHF Progenitors
Eif3b	1.39475e-63	0.399928	0.972	0.617	4.24548e-59	FHF Progenitors
Cbx1	1.59496e-63	0.453474	0.997	0.75	4.8549e-59	FHF Progenitors
Gins2	1.64942e-63	0.362368	0.927	0.512	5.02067e-59	FHF Progenitors
Ube2e1	5.02224e-63	0.375592	0.972	0.602	1.52872e-58	FHF Progenitors
Med4	5.55454e-63	0.262673	0.906	0.465	1.69075e-58	FHF Progenitors
Bub3	7.8314e-63	0.450243	0.98	0.669	2.3838e-58	FHF Progenitors
Ddx46	8.11858e-63	0.351903	0.947	0.554	2.47122e-58	FHF Progenitors
Mybbp1a	1.25989e-62	0.28116	0.838	0.425	3.83497e-58	FHF Progenitors
Rrp1b	2.11383e-62	0.288665	0.833	0.417	6.43429e-58	FHF Progenitors
Cyb5r3	2.54982e-62	0.356	0.97	0.619	7.76141e-58	FHF Progenitors
Arl2bp	3.01877e-62	0.331946	0.965	0.581	9.18884e-58	FHF Progenitors
Hspa4	3.42866e-62	0.408024	0.978	0.627	1.04365e-57	FHF Progenitors
Dnaja1	3.42904e-62	0.470678	1	0.838	1.04377e-57	FHF Progenitors
Tubb4b	3.97681e-62	0.447551	1	0.724	1.2105e-57	FHF Progenitors
Phf5a	4.40247e-62	0.433899	0.995	0.734	1.34007e-57	FHF Progenitors
Chd4	4.64784e-62	0.394911	0.977	0.64	1.41476e-57	FHF Progenitors
Gps1	6.82805e-62	0.346809	0.952	0.579	2.07839e-57	FHF Progenitors
Eprs	9.24298e-62	0.394053	0.985	0.655	2.81347e-57	FHF Progenitors
Pclaf	9.37903e-62	0.515532	0.988	0.647	2.85488e-57	FHF Progenitors
Mtch1	1.02207e-61	0.358058	0.997	0.728	3.11109e-57	FHF Progenitors
Pfdn4	1.38876e-61	0.39686	0.982	0.668	4.22726e-57	FHF Progenitors
Hspd1	2.44296e-61	0.501781	1	0.878	7.43613e-57	FHF Progenitors
Med8	3.61229e-61	0.337012	0.955	0.544	1.09955e-56	FHF Progenitors
Dcakd	4.14706e-61	0.391797	0.974	0.622	1.26232e-56	FHF Progenitors
Tax1bp1	6.84483e-61	0.36191	0.974	0.612	2.0835e-56	FHF Progenitors
Tubg1	7.8901e-61	0.269043	0.889	0.455	2.40167e-56	FHF Progenitors
Nras	8.00632e-61	0.315947	0.937	0.571	2.43704e-56	FHF Progenitors
Anp32e	1.5756e-60	0.408821	0.995	0.758	4.79596e-56	FHF Progenitors
BC031181	1.9389e-60	0.367943	0.98	0.653	5.9018e-56	FHF Progenitors
Trappc4	2.31404e-60	0.366575	0.975	0.611	7.0437e-56	FHF Progenitors
Erp44	2.47443e-60	0.263406	0.851	0.457	7.5319e-56	FHF Progenitors
Mat2a	2.6989e-60	0.433202	0.99	0.765	8.21519e-56	FHF Progenitors
Nipsnap3b	4.00554e-60	0.272532	0.904	0.497	1.21925e-55	FHF Progenitors
Sae1	8.69158e-60	0.415229	0.997	0.664	2.64563e-55	FHF Progenitors
Akr1b3	9.00964e-60	0.415494	0.985	0.683	2.74244e-55	FHF Progenitors
Gnl3	1.26823e-59	0.433893	0.922	0.557	3.86036e-55	FHF Progenitors
Atxn7l3b	1.38732e-59	0.386946	0.988	0.771	4.22288e-55	FHF Progenitors
Fip1l1	1.62372e-59	0.268822	0.917	0.51	4.94244e-55	FHF Progenitors
Esf1	1.73176e-59	0.335745	0.916	0.534	5.2713e-55	FHF Progenitors
Canx	1.8423e-59	0.370654	0.995	0.793	5.60777e-55	FHF Progenitors
Rala	2.70433e-59	0.367209	0.98	0.674	8.23172e-55	FHF Progenitors
Kif22	2.96197e-59	0.274403	0.783	0.396	9.01593e-55	FHF Progenitors
G3bp2	3.48295e-59	0.393379	1	0.726	1.06018e-54	FHF Progenitors
Ssr1	4.65388e-59	0.289821	0.952	0.583	1.4166e-54	FHF Progenitors
Tardbp	4.6863e-59	0.35988	0.987	0.666	1.42646e-54	FHF Progenitors
Mak16	4.70804e-59	0.333921	0.868	0.486	1.43308e-54	FHF Progenitors
Rps27l	4.96663e-59	0.330965	1	0.952	1.51179e-54	FHF Progenitors
Pdap1	7.18988e-59	0.396947	1	0.821	2.18853e-54	FHF Progenitors
Med30	1.31675e-58	0.308184	0.93	0.545	4.00806e-54	FHF Progenitors
Pole3	1.78354e-58	0.287074	0.947	0.543	5.42891e-54	FHF Progenitors
Polr2m	1.87694e-58	0.362533	0.998	0.83	5.71323e-54	FHF Progenitors
Ctps	3.47538e-58	0.306466	0.884	0.491	1.05787e-53	FHF Progenitors
U2af1	3.62135e-58	0.449016	1	0.802	1.1023e-53	FHF Progenitors
Rrm2	5.04197e-58	0.527442	0.964	0.612	1.53472e-53	FHF Progenitors
Mmadhc	7.057e-58	0.319341	0.939	0.575	2.14808e-53	FHF Progenitors
St13	9.863e-58	0.375702	0.998	0.801	3.0022e-53	FHF Progenitors
Psmb6	1.03264e-57	0.374316	1	0.904	3.14324e-53	FHF Progenitors
Clns1a	1.44169e-57	0.420402	0.983	0.638	4.38835e-53	FHF Progenitors
Ddx1	1.46581e-57	0.352926	0.974	0.582	4.46178e-53	FHF Progenitors
Pop4	1.50017e-57	0.251336	0.889	0.456	4.56638e-53	FHF Progenitors
Zcchc3	1.73532e-57	0.264719	0.906	0.489	5.28214e-53	FHF Progenitors
Ergic2	1.9643e-57	0.327949	0.965	0.622	5.97913e-53	FHF Progenitors
Rpl35	2.07531e-57	0.365508	1	0.976	6.31704e-53	FHF Progenitors
Hspe1	3.7838e-57	0.431728	1	0.949	1.15175e-52	FHF Progenitors
Brd3	4.18236e-57	0.31477	0.937	0.578	1.27307e-52	FHF Progenitors
Pbrm1	5.85484e-57	0.308889	0.98	0.625	1.78216e-52	FHF Progenitors
Mphosph10	7.36264e-57	0.272934	0.863	0.451	2.24111e-52	FHF Progenitors
G3bp1	1.05507e-56	0.437992	1	0.784	3.21152e-52	FHF Progenitors
Pcbp4	1.31746e-56	0.352362	0.969	0.611	4.01022e-52	FHF Progenitors
Psmb3	2.56423e-56	0.395678	1	0.857	7.80527e-52	FHF Progenitors
Ube2m	3.00462e-56	0.335063	0.935	0.557	9.14575e-52	FHF Progenitors
Arhgdia	3.14514e-56	0.364459	0.998	0.77	9.5735e-52	FHF Progenitors
Ddx27	5.5276e-56	0.266901	0.805	0.419	1.68255e-51	FHF Progenitors
Ncbp2	1.00846e-55	0.334972	0.96	0.595	3.06965e-51	FHF Progenitors
Sox11	1.13816e-55	0.251321	0.863	0.483	3.46446e-51	FHF Progenitors
Ppih	1.85409e-55	0.3142	0.955	0.539	5.64366e-51	FHF Progenitors
Hpf1	3.35066e-55	0.332724	0.955	0.598	1.01991e-50	FHF Progenitors
Btf3	5.68506e-55	0.362243	1	0.967	1.73048e-50	FHF Progenitors
Rtcb	7.44878e-55	0.301234	0.954	0.573	2.26734e-50	FHF Progenitors
Nae1	7.72294e-55	0.28326	0.934	0.516	2.35079e-50	FHF Progenitors
Nans	8.26738e-55	0.259995	0.897	0.507	2.51651e-50	FHF Progenitors
Kif5b	8.6213e-55	0.363143	0.997	0.804	2.62424e-50	FHF Progenitors
Aurkb	9.11145e-55	0.273438	0.715	0.359	2.77343e-50	FHF Progenitors
Npc2	1.33722e-54	0.294164	0.995	0.814	4.07037e-50	FHF Progenitors
Tomm22	1.36844e-54	0.387896	1	0.8	4.16538e-50	FHF Progenitors
Cdc5l	1.73601e-54	0.278964	0.916	0.511	5.28425e-50	FHF Progenitors
Arl3	1.82318e-54	0.321275	0.98	0.618	5.54959e-50	FHF Progenitors
Cks2	2.58626e-54	0.44352	0.972	0.698	7.87233e-50	FHF Progenitors
Rnf10	5.63236e-54	0.280017	0.942	0.574	1.71444e-49	FHF Progenitors
Senp6	7.61387e-54	0.277429	0.912	0.527	2.31758e-49	FHF Progenitors
Hnrnpr	9.92558e-54	0.320467	0.997	0.73	3.02125e-49	FHF Progenitors
Tfg	1.12201e-53	0.329527	0.967	0.602	3.41529e-49	FHF Progenitors
Smu1	1.14095e-53	0.31001	0.945	0.551	3.47294e-49	FHF Progenitors
Psma2	1.1795e-53	0.387179	1	0.853	3.59029e-49	FHF Progenitors
Copz1	4.44254e-53	0.338464	0.993	0.655	1.35226e-48	FHF Progenitors
Eif4a3	4.66641e-53	0.36874	0.995	0.657	1.42041e-48	FHF Progenitors
Surf4	4.87598e-53	0.288084	0.929	0.568	1.4842e-48	FHF Progenitors
Ostc	5.958e-53	0.386068	0.995	0.824	1.81356e-48	FHF Progenitors
Ppib	8.13651e-53	0.252155	0.997	0.861	2.47667e-48	FHF Progenitors
Cbx3	9.04944e-53	0.379104	0.977	0.721	2.75456e-48	FHF Progenitors
Uba2	9.44717e-53	0.349761	0.985	0.611	2.87562e-48	FHF Progenitors
Ube2d1	1.09239e-52	0.269881	0.925	0.546	3.32513e-48	FHF Progenitors
Hdgf	1.93389e-52	0.428579	1	0.772	5.88656e-48	FHF Progenitors
Mphosph6	3.5923e-52	0.254039	0.907	0.508	1.09346e-47	FHF Progenitors
Atic	3.85303e-52	0.292236	0.861	0.476	1.17283e-47	FHF Progenitors
Hist1h2ap	4.28291e-52	0.447441	0.584	0.283	1.30368e-47	FHF Progenitors
Thoc3	4.34303e-52	0.318188	0.962	0.575	1.32197e-47	FHF Progenitors
Hnrnpk	4.86632e-52	0.352221	1	0.952	1.48126e-47	FHF Progenitors
Npm1	6.14358e-52	0.499641	1	0.982	1.87004e-47	FHF Progenitors
Psmd7	6.65381e-52	0.386104	1	0.8	2.02535e-47	FHF Progenitors
Acp1	7.07244e-52	0.38874	0.997	0.719	2.15278e-47	FHF Progenitors
Sap18	7.11216e-52	0.315648	0.974	0.581	2.16487e-47	FHF Progenitors
Trim27	1.06399e-51	0.304511	0.954	0.559	3.23869e-47	FHF Progenitors
Fkbp4	1.1349e-51	0.407853	1	0.775	3.45452e-47	FHF Progenitors
Smarcb1	1.79155e-51	0.330206	0.982	0.608	5.4533e-47	FHF Progenitors
Psmd11	2.39779e-51	0.364746	0.99	0.684	7.29864e-47	FHF Progenitors
Ddx39b	2.39818e-51	0.402581	1	0.769	7.29982e-47	FHF Progenitors
Hnrnph1	2.8931e-51	0.321499	0.995	0.735	8.80632e-47	FHF Progenitors
Smc6	3.66372e-51	0.353756	0.978	0.707	1.1152e-46	FHF Progenitors
Mrfap1	4.89938e-51	0.314394	1	0.93	1.49132e-46	FHF Progenitors
Serp1	5.15966e-51	0.376234	0.99	0.707	1.57055e-46	FHF Progenitors
Snrnp40	5.66115e-51	0.355743	0.98	0.61	1.7232e-46	FHF Progenitors
Hsp90ab1	6.23234e-51	0.395218	1	0.994	1.89706e-46	FHF Progenitors
Arglu1	1.34787e-50	0.2815	0.972	0.639	4.10277e-46	FHF Progenitors
Pafah1b2	1.81816e-50	0.292521	0.98	0.637	5.53429e-46	FHF Progenitors
Fbl	1.8637e-50	0.388305	0.995	0.71	5.67293e-46	FHF Progenitors
Abcf1	2.06922e-50	0.293893	0.97	0.593	6.29849e-46	FHF Progenitors
Psmd12	2.4934e-50	0.381933	0.985	0.687	7.58965e-46	FHF Progenitors
Tmed9	2.66611e-50	0.354714	0.998	0.807	8.11537e-46	FHF Progenitors
Glyr1	3.87979e-50	0.262519	0.896	0.512	1.18097e-45	FHF Progenitors
Cacybp	4.44964e-50	0.420643	0.998	0.772	1.35443e-45	FHF Progenitors
Snrpd1	6.38497e-50	0.3937	1	0.824	1.94352e-45	FHF Progenitors
Fxr1	7.53159e-50	0.299444	0.969	0.635	2.29254e-45	FHF Progenitors
Zranb2	9.18084e-50	0.322564	0.983	0.665	2.79456e-45	FHF Progenitors
Eloc	1.41992e-49	0.32074	0.997	0.855	4.32211e-45	FHF Progenitors
Rsl1d1	1.51394e-49	0.41253	0.99	0.712	4.60829e-45	FHF Progenitors
Polr2g	1.72686e-49	0.361945	0.992	0.729	5.25639e-45	FHF Progenitors
Cldnd1	2.14241e-49	0.288604	0.974	0.635	6.52129e-45	FHF Progenitors
Acin1	2.35448e-49	0.347289	0.975	0.645	7.16679e-45	FHF Progenitors
Ddx21	3.27082e-49	0.264867	0.785	0.428	9.95605e-45	FHF Progenitors
Tmem165	3.65821e-49	0.294553	0.967	0.632	1.11352e-44	FHF Progenitors
Nup62	5.335e-49	0.265936	0.884	0.493	1.62392e-44	FHF Progenitors
Ptp4a1	7.07334e-49	0.259086	0.975	0.672	2.15306e-44	FHF Progenitors
Yaf2	8.16498e-49	0.268752	0.97	0.603	2.48534e-44	FHF Progenitors
Gmps	1.12414e-48	0.348369	0.974	0.645	3.42176e-44	FHF Progenitors
Tmpo	1.29069e-48	0.308366	0.987	0.735	3.92872e-44	FHF Progenitors
Spc24	1.71188e-48	0.336091	0.97	0.579	5.21079e-44	FHF Progenitors
Phax	1.93086e-48	0.265389	0.959	0.556	5.87736e-44	FHF Progenitors
Eef1d	1.95964e-48	0.363055	1	0.897	5.96494e-44	FHF Progenitors
Yeats4	2.22329e-48	0.285745	0.962	0.6	6.76749e-44	FHF Progenitors
Snrnp70	2.48753e-48	0.332951	0.992	0.734	7.57178e-44	FHF Progenitors
Eef1e1	2.66531e-48	0.371991	0.94	0.622	8.11292e-44	FHF Progenitors
Stard3nl	3.46119e-48	0.259698	0.954	0.578	1.05355e-43	FHF Progenitors
Ciapin1	3.55569e-48	0.328648	0.95	0.611	1.08232e-43	FHF Progenitors
Sec13	4.33687e-48	0.333555	0.977	0.667	1.3201e-43	FHF Progenitors
Lman1	4.58767e-48	0.268194	0.932	0.577	1.39644e-43	FHF Progenitors
Eny2	5.57076e-48	0.299881	0.993	0.83	1.69569e-43	FHF Progenitors
Sumo2	8.70684e-48	0.308365	1	0.971	2.65028e-43	FHF Progenitors
Rpn1	9.96548e-48	0.273117	0.922	0.553	3.03339e-43	FHF Progenitors
Set	1.46808e-47	0.451931	1	0.879	4.4687e-43	FHF Progenitors
Chic2	2.16869e-47	0.282118	0.959	0.613	6.60129e-43	FHF Progenitors
Snrpd3	3.08305e-47	0.373158	0.998	0.786	9.3845e-43	FHF Progenitors
Gmnn	4.14996e-47	0.340781	0.974	0.606	1.26321e-42	FHF Progenitors
Fam49b	5.30176e-47	0.269654	0.942	0.575	1.6138e-42	FHF Progenitors
Rpf2	5.87802e-47	0.286124	0.889	0.515	1.78921e-42	FHF Progenitors
Ppa1	6.31428e-47	0.357888	0.988	0.662	1.922e-42	FHF Progenitors
Ccnd2	6.32925e-47	0.730358	0.902	0.65	1.92656e-42	FHF Progenitors
Snrpa1	6.3848e-47	0.349043	0.993	0.672	1.94347e-42	FHF Progenitors
Nme1	6.9878e-47	0.398814	1	0.866	2.12702e-42	FHF Progenitors
Mapre1	1.06689e-46	0.328163	0.998	0.797	3.24751e-42	FHF Progenitors
Snrpb2	1.09998e-46	0.308552	0.987	0.717	3.34824e-42	FHF Progenitors
Cbx5	1.33488e-46	0.301184	0.992	0.719	4.06326e-42	FHF Progenitors
Ccar1	1.39205e-46	0.30271	0.954	0.62	4.23726e-42	FHF Progenitors
Ltv1	1.91739e-46	0.253422	0.848	0.471	5.83633e-42	FHF Progenitors
Nap1l4	1.98539e-46	0.293766	0.988	0.672	6.04331e-42	FHF Progenitors
Rpl7a	2.03213e-46	0.326315	1	0.982	6.18561e-42	FHF Progenitors
Wdr43	3.13613e-46	0.277221	0.879	0.496	9.54605e-42	FHF Progenitors
Spcs2	5.95071e-46	0.362199	0.995	0.787	1.81134e-41	FHF Progenitors
Nsun2	6.81381e-46	0.287735	0.914	0.533	2.07406e-41	FHF Progenitors
Xrn2	7.7754e-46	0.252154	0.949	0.575	2.36675e-41	FHF Progenitors
Cct5	1.51584e-45	0.36405	1	0.836	4.61407e-41	FHF Progenitors
Mcm7	1.57402e-45	0.301157	0.949	0.551	4.79116e-41	FHF Progenitors
Mob4	2.13687e-45	0.265967	0.975	0.649	6.50442e-41	FHF Progenitors
Actr3	2.17608e-45	0.298066	0.997	0.771	6.62376e-41	FHF Progenitors
Sf3a3	2.28847e-45	0.278844	0.947	0.555	6.96587e-41	FHF Progenitors
Bex1	3.23783e-45	0.546294	0.987	0.712	9.85564e-41	FHF Progenitors
Ccnb1	6.13642e-45	0.398032	0.896	0.534	1.86786e-40	FHF Progenitors
Bzw1	7.62309e-45	0.335307	1	0.786	2.32039e-40	FHF Progenitors
Lsm3	8.39572e-45	0.358068	0.99	0.7	2.55557e-40	FHF Progenitors
Snrpc	1.14999e-44	0.33838	1	0.769	3.50045e-40	FHF Progenitors
Kpnb1	1.2749e-44	0.300911	0.954	0.628	3.88066e-40	FHF Progenitors
Rae1	1.48301e-44	0.284599	0.935	0.569	4.51414e-40	FHF Progenitors
Fkbp3	1.49711e-44	0.367431	1	0.877	4.55705e-40	FHF Progenitors
Snf8	2.30491e-44	0.254971	0.944	0.579	7.01593e-40	FHF Progenitors
Cdc20	2.4254e-44	0.355912	0.853	0.505	7.38266e-40	FHF Progenitors
Nudc	2.94783e-44	0.346137	0.998	0.693	8.97289e-40	FHF Progenitors
Psmc4	3.83371e-44	0.350645	0.998	0.725	1.16694e-39	FHF Progenitors
Plekhj1	4.05866e-44	0.28727	0.954	0.601	1.23542e-39	FHF Progenitors
Srp9	4.09392e-44	0.312678	0.998	0.789	1.24615e-39	FHF Progenitors
Ube2c	4.84596e-44	0.363214	0.949	0.619	1.47506e-39	FHF Progenitors
Bclaf1	5.34914e-44	0.27387	0.972	0.661	1.62822e-39	FHF Progenitors
Cdca8	6.50146e-44	0.341796	0.944	0.578	1.97898e-39	FHF Progenitors
Ubxn4	1.76591e-43	0.292747	0.972	0.653	5.37525e-39	FHF Progenitors
Elavl1	3.22102e-43	0.315079	0.987	0.736	9.80448e-39	FHF Progenitors
Ruvbl1	4.60813e-43	0.27803	0.967	0.57	1.40267e-38	FHF Progenitors
Tkt	5.29674e-43	0.30177	0.95	0.574	1.61228e-38	FHF Progenitors
Sumo1	9.3777e-43	0.293156	1	0.883	2.85448e-38	FHF Progenitors
Hmgb1	1.43709e-42	0.436965	1	0.949	4.37437e-38	FHF Progenitors
Hmgb2	1.4973e-42	0.452445	1	0.834	4.55764e-38	FHF Progenitors
Ccna2	2.27293e-42	0.252036	0.897	0.542	6.91858e-38	FHF Progenitors
Ube2i	3.50116e-42	0.339985	1	0.805	1.06572e-37	FHF Progenitors
Snrpb	3.55751e-42	0.353251	1	0.876	1.08287e-37	FHF Progenitors
Birc5	3.62213e-42	0.367625	0.985	0.636	1.10254e-37	FHF Progenitors
Nsfl1c	3.95823e-42	0.280252	0.98	0.614	1.20484e-37	FHF Progenitors
Psmb5	4.18749e-42	0.323386	1	0.842	1.27463e-37	FHF Progenitors
Tuba1b	4.66853e-42	0.364394	1	0.928	1.42105e-37	FHF Progenitors
Rpl18	5.39975e-42	0.25254	1	0.994	1.64363e-37	FHF Progenitors
Mycn	7.6681e-42	0.350685	0.738	0.427	2.33409e-37	FHF Progenitors
Tsn	8.26144e-42	0.308952	0.993	0.761	2.5147e-37	FHF Progenitors
Ppp1ca	9.35196e-42	0.291118	1	0.918	2.84664e-37	FHF Progenitors
Polr2d	1.59294e-41	0.277618	0.97	0.61	4.84874e-37	FHF Progenitors
Zcrb1	1.61151e-41	0.303696	0.983	0.731	4.90528e-37	FHF Progenitors
Etf1	1.89509e-41	0.307183	0.972	0.628	5.76845e-37	FHF Progenitors
Dnajc8	1.9452e-41	0.317739	1	0.764	5.921e-37	FHF Progenitors
Psmc3	2.30291e-41	0.315695	0.993	0.754	7.00984e-37	FHF Progenitors
Drg1	2.58982e-41	0.274567	0.974	0.607	7.88314e-37	FHF Progenitors
Srsf1	4.18448e-41	0.322406	0.995	0.744	1.27371e-36	FHF Progenitors
Hnrnpa2b1	7.02719e-41	0.289439	1	0.956	2.13901e-36	FHF Progenitors
Ftl1	1.06145e-40	0.301354	1	0.996	3.23093e-36	FHF Progenitors
Dnajc9	1.56244e-40	0.29486	0.985	0.613	4.75592e-36	FHF Progenitors
Rbm17	1.60185e-40	0.301915	0.987	0.663	4.87588e-36	FHF Progenitors
Fbxo5	2.30971e-40	0.270246	0.745	0.42	7.03052e-36	FHF Progenitors
Psmd1	4.33976e-40	0.293057	0.947	0.604	1.32098e-35	FHF Progenitors
Pgam1	6.71333e-40	0.378517	1	0.899	2.04347e-35	FHF Progenitors
Ran	7.51847e-40	0.42447	1	0.929	2.28855e-35	FHF Progenitors
Swi5	1.03695e-39	0.288744	1	0.903	3.15638e-35	FHF Progenitors
Srsf6	1.11836e-39	0.328776	0.997	0.825	3.40416e-35	FHF Progenitors
Mtdh	1.16053e-39	0.297117	0.978	0.729	3.53253e-35	FHF Progenitors
Psmd14	1.16285e-39	0.314257	0.98	0.665	3.5396e-35	FHF Progenitors
Prpf19	1.29427e-39	0.281662	0.974	0.671	3.93962e-35	FHF Progenitors
Ppp2r2a	1.29685e-39	0.251573	0.965	0.606	3.94749e-35	FHF Progenitors
Eif3d	1.42052e-39	0.301982	0.977	0.657	4.32393e-35	FHF Progenitors
Sf3b4	1.54426e-39	0.27759	0.974	0.601	4.70057e-35	FHF Progenitors
Cops8	1.78511e-39	0.29334	0.983	0.659	5.43369e-35	FHF Progenitors
Itpa	2.05165e-39	0.2763	0.969	0.616	6.24503e-35	FHF Progenitors
Ube2d2a	3.59655e-39	0.283123	1	0.829	1.09475e-34	FHF Progenitors
Polr3k	3.91839e-39	0.260948	0.967	0.626	1.19272e-34	FHF Progenitors
Zfand5	4.451e-39	0.264629	0.964	0.674	1.35484e-34	FHF Progenitors
Anapc5	6.27419e-39	0.256988	0.987	0.72	1.9098e-34	FHF Progenitors
Cenpa	6.79185e-39	0.279017	0.98	0.641	2.06737e-34	FHF Progenitors
Eif5a	1.30816e-38	0.322943	1	0.953	3.98191e-34	FHF Progenitors
Psma5	1.41791e-38	0.32574	1	0.803	4.31599e-34	FHF Progenitors
Rbbp4	3.49733e-38	0.28883	0.992	0.728	1.06455e-33	FHF Progenitors
Hnrnpa3	3.81291e-38	0.286424	1	0.897	1.16061e-33	FHF Progenitors
Ubc	7.90556e-38	0.278447	0.997	0.818	2.40637e-33	FHF Progenitors
Nop56	8.2431e-38	0.311848	0.978	0.642	2.50912e-33	FHF Progenitors
Anp32b	1.02127e-37	0.368704	1	0.881	3.10865e-33	FHF Progenitors
Psma1	1.11148e-37	0.319452	1	0.823	3.38322e-33	FHF Progenitors
Srsf10	1.1214e-37	0.277676	0.975	0.7	3.41344e-33	FHF Progenitors
Skp1a	1.33886e-37	0.255242	1	0.79	4.07535e-33	FHF Progenitors
Pin1	1.61422e-37	0.307458	0.995	0.767	4.91351e-33	FHF Progenitors
Exosc8	1.98837e-37	0.270185	0.954	0.585	6.0524e-33	FHF Progenitors
Psmc1	4.78127e-37	0.284662	0.98	0.655	1.45537e-32	FHF Progenitors
Psmd6	7.43989e-37	0.324644	0.997	0.718	2.26463e-32	FHF Progenitors
Dazap1	8.02575e-37	0.293625	0.99	0.715	2.44296e-32	FHF Progenitors
Srsf7	1.04102e-36	0.328156	0.998	0.781	3.16877e-32	FHF Progenitors
Zc3h15	2.07315e-36	0.290143	0.988	0.729	6.31046e-32	FHF Progenitors
Ranbp1	2.17374e-36	0.327894	1	0.913	6.61663e-32	FHF Progenitors
Tipin	3.98811e-36	0.276038	0.983	0.642	1.21394e-31	FHF Progenitors
Srsf11	6.88685e-36	0.293371	0.995	0.803	2.09629e-31	FHF Progenitors
Polr2c	8.55663e-36	0.296671	0.988	0.72	2.60455e-31	FHF Progenitors
Snrpa	1.39097e-35	0.262449	0.993	0.642	4.23398e-31	FHF Progenitors
Cfl1	1.66125e-35	0.320302	1	0.955	5.05668e-31	FHF Progenitors
Sf3b6	1.90825e-35	0.273	0.992	0.768	5.80851e-31	FHF Progenitors
Pbdc1	2.16002e-35	0.2618	0.969	0.625	6.57489e-31	FHF Progenitors
Bud31	4.48091e-35	0.270597	0.977	0.689	1.36394e-30	FHF Progenitors
Txndc17	5.17064e-35	0.281336	0.995	0.8	1.57389e-30	FHF Progenitors
Odc1	5.72339e-35	0.287142	0.967	0.65	1.74214e-30	FHF Progenitors
Strap	8.10413e-35	0.310998	0.987	0.737	2.46682e-30	FHF Progenitors
Eef1g	9.76526e-35	0.292333	1	0.973	2.97245e-30	FHF Progenitors
Dnajc2	1.19514e-34	0.264228	0.969	0.621	3.63788e-30	FHF Progenitors
Ywhah	1.8647e-34	0.255843	1	0.876	5.67596e-30	FHF Progenitors
Eif2s1	7.25121e-34	0.268014	0.995	0.704	2.20719e-29	FHF Progenitors
Atxn10	1.56654e-33	0.267191	0.985	0.72	4.7684e-29	FHF Progenitors
Calm2	2.50272e-33	0.251295	1	0.918	7.61802e-29	FHF Progenitors
Eif4e	3.95787e-33	0.296545	0.992	0.761	1.20474e-28	FHF Progenitors
Cdc37	6.16812e-33	0.275264	0.993	0.747	1.87751e-28	FHF Progenitors
Dnaja2	7.42069e-33	0.283635	0.997	0.741	2.25878e-28	FHF Progenitors
Trir	1.70222e-32	0.282312	0.99	0.758	5.18138e-28	FHF Progenitors
Psmd4	2.09904e-32	0.281921	0.998	0.756	6.38926e-28	FHF Progenitors
Xist	2.25089e-32	0.392882	0.613	0.382	6.85147e-28	FHF Progenitors
Ube2n	2.27948e-32	0.263462	0.998	0.833	6.9385e-28	FHF Progenitors
Rad23b	3.7268e-32	0.272815	0.982	0.702	1.1344e-27	FHF Progenitors
Psmb4	8.31882e-32	0.274055	0.998	0.822	2.53217e-27	FHF Progenitors
Cops5	9.1566e-32	0.254918	0.985	0.676	2.78718e-27	FHF Progenitors
Psma4	2.07153e-30	0.28208	0.998	0.851	6.30554e-26	FHF Progenitors
Rrp1	2.81035e-30	0.250756	0.975	0.683	8.55441e-26	FHF Progenitors
Rpl29	2.19737e-29	0.370108	1	0.835	6.68858e-25	FHF Progenitors
Psma6	3.77103e-29	0.270701	0.997	0.822	1.14786e-24	FHF Progenitors
Srm	6.28607e-29	0.266315	0.952	0.63	1.91342e-24	FHF Progenitors
Spag7	3.48417e-28	0.257485	0.866	0.575	1.06055e-23	FHF Progenitors
Tomm20	1.08989e-27	0.254695	1	0.911	3.31752e-23	FHF Progenitors
Ppp1cc	1.16432e-26	0.256773	0.997	0.823	3.54408e-22	FHF Progenitors
Cct4	1.5497e-25	0.255869	1	0.846	4.71714e-21	FHF Progenitors
Actc1	0	5.97419	0.997	0.153	0	Cardiomyocytes
Myl2	0	5.84754	0.758	0.096	0	Cardiomyocytes
Tnnt2	0	5.56414	0.999	0.104	0	Cardiomyocytes
Myl3	0	5.37272	0.846	0.092	0	Cardiomyocytes
Nppa	0	5.28653	0.461	0.033	0	Cardiomyocytes
Myl7	0	5.25746	0.892	0.265	0	Cardiomyocytes
Myl4	0	5.18006	0.96	0.171	0	Cardiomyocytes
Tnni3	0	4.82037	0.963	0.066	0	Cardiomyocytes
Tnnc1	0	4.65107	0.993	0.17	0	Cardiomyocytes
Ttn	0	4.30026	0.989	0.052	0	Cardiomyocytes
[truncated: 11,756 more rows]

## Sheet: e8.25_cm_subtype_markers
E8.25 CM Subtype DEG
gene	p_val	avg_log2FC	pct.1	pct.2	p_val_adj	cluster
Nr2f2	2.93461e-224	1.26215	0.789	0.105	8.93265e-220	Atrial CM
Mdk	6.21401e-216	1.20137	1	1	1.89148e-211	Atrial CM
Sfrp5	2.4292e-170	1.74815	0.902	0.385	7.39424e-166	Atrial CM
Dusp9	1.05301e-168	1.25876	0.929	0.498	3.20526e-164	Atrial CM
Arg1	3.61845e-146	0.958313	0.495	0.031	1.10142e-141	Atrial CM
Nr2f1	2.6855e-144	0.807253	0.652	0.128	8.1744e-140	Atrial CM
Actg1	1.07179e-141	1.48307	1	0.998	3.26243e-137	Atrial CM
Tdrd12	1.91344e-141	0.57163	0.521	0.045	5.82433e-137	Atrial CM
Wnt2	7.22906e-139	1.09958	0.998	0.743	2.20045e-134	Atrial CM
Trabd2b	1.49117e-129	0.381175	0.423	0.019	4.53896e-125	Atrial CM
Tead2	1.88631e-128	0.979541	0.991	0.938	5.74175e-124	Atrial CM
Sfrp1	4.34133e-126	0.947432	0.922	0.571	1.32146e-121	Atrial CM
Pdgfra	4.21655e-121	0.683564	0.654	0.164	1.28348e-116	Atrial CM
Hnrnpa1	1.53666e-114	0.621199	1	1	4.67743e-110	Atrial CM
Stmn1	1.29654e-113	0.899849	1	0.999	3.94654e-109	Atrial CM
Kcna5	1.80688e-113	0.482575	0.439	0.041	5.49995e-109	Atrial CM
Zfp503	2.21604e-110	0.554888	0.627	0.154	6.7454e-106	Atrial CM
Adm	1.70325e-107	0.770108	0.741	0.282	5.18453e-103	Atrial CM
H2afy	2.51914e-107	0.833475	0.985	0.95	7.66801e-103	Atrial CM
Tpm4	3.93538e-106	0.661065	1	0.997	1.19789e-101	Atrial CM
Rplp0	4.33582e-106	0.526082	1	1	1.31978e-101	Atrial CM
H19	5.02826e-106	0.879421	1	0.997	1.53055e-101	Atrial CM
Tmsb10	4.07426e-105	0.525448	1	1	1.24016e-100	Atrial CM
Gata6	2.45186e-104	0.797516	0.974	0.899	7.46321e-100	Atrial CM
Ftl1	1.66873e-103	0.427799	1	1	5.07945e-99	Atrial CM
Sec61b	9.19587e-98	0.622374	1	0.998	2.79913e-93	Atrial CM
Rplp1	3.86607e-91	0.518729	1	1	1.17679e-86	Atrial CM
Vsnl1	9.97404e-91	0.829896	0.798	0.372	3.036e-86	Atrial CM
H2afz	3.29375e-89	0.567118	1	1	1.00258e-84	Atrial CM
Marcksl1	7.22567e-89	0.671744	1	0.999	2.19942e-84	Atrial CM
Hmgn1	4.93105e-87	0.429829	1	1	1.50096e-82	Atrial CM
Ifitm1	8.95589e-87	0.874979	0.792	0.409	2.72608e-82	Atrial CM
Crabp2	1.24437e-86	0.656996	0.718	0.314	3.78773e-82	Atrial CM
Stard10	1.08446e-84	0.831511	0.685	0.306	3.30099e-80	Atrial CM
Hmgb1	4.69934e-84	0.671605	1	1	1.43043e-79	Atrial CM
Cbx1	2.14411e-82	0.637477	1	0.988	6.52646e-78	Atrial CM
Rps11	2.48015e-81	0.409272	1	1	7.54934e-77	Atrial CM
Rps12	2.90272e-80	0.58981	1	1	8.83558e-76	Atrial CM
Actb	2.53524e-78	0.890599	1	0.999	7.717e-74	Atrial CM
Prdx2	4.02456e-78	0.391891	1	1	1.22504e-73	Atrial CM
Tkt	4.03216e-78	0.809275	0.863	0.643	1.22735e-73	Atrial CM
Aldh1a2	1.58425e-76	0.301243	0.271	0.014	4.82231e-72	Atrial CM
Vegfc	6.48308e-76	0.306897	0.413	0.077	1.97338e-71	Atrial CM
Rpsa	1.64297e-75	0.443446	1	1	5.00104e-71	Atrial CM
Rps9	3.28521e-75	0.321598	1	1	9.99986e-71	Atrial CM
Ptma	3.81647e-75	1.03682	1	1	1.1617e-70	Atrial CM
Angpt1	2.44189e-72	0.729515	0.767	0.422	7.43287e-68	Atrial CM
Rpl14	7.9951e-72	0.305702	1	1	2.43363e-67	Atrial CM
Rbm3	7.4834e-71	0.447511	0.998	0.999	2.27787e-66	Atrial CM
Osr1	1.04054e-70	0.444994	0.291	0.028	3.16729e-66	Atrial CM
Rpl19	2.0919e-70	0.435093	1	1	6.36755e-66	Atrial CM
H3f3b	2.86487e-70	0.540525	1	1	8.72037e-66	Atrial CM
Rps2	9.24718e-70	0.297717	1	1	2.81475e-65	Atrial CM
Nnat	1.44716e-69	0.542117	0.9	0.56	4.40501e-65	Atrial CM
Eif5a	5.62797e-69	0.409357	1	1	1.7131e-64	Atrial CM
Rps20	1.01378e-68	0.426382	1	1	3.08583e-64	Atrial CM
Ube2s	9.99593e-68	0.508977	1	1	3.04266e-63	Atrial CM
Alyref	2.50145e-66	0.475555	1	0.994	7.61416e-62	Atrial CM
Prmt1	4.265e-66	0.421009	1	0.999	1.29822e-61	Atrial CM
Cdk4	4.29055e-66	0.481513	1	1	1.306e-61	Atrial CM
Cd24a	7.1613e-66	0.716424	0.995	0.987	2.17983e-61	Atrial CM
Pgf	1.17314e-64	0.328743	0.377	0.074	3.57091e-60	Atrial CM
Rps5	2.23453e-64	0.360905	1	1	6.8017e-60	Atrial CM
Hey1	4.86245e-64	0.388408	0.448	0.124	1.48008e-59	Atrial CM
Sumo2	6.95284e-64	0.44332	1	1	2.11637e-59	Atrial CM
Fabp5	1.16675e-63	1.02291	0.909	0.825	3.55148e-59	Atrial CM
Rpl41	1.2244e-63	0.263738	1	1	3.72695e-59	Atrial CM
Svep1	1.95953e-63	0.314999	0.41	0.1	5.96461e-59	Atrial CM
1010001N08Rik	8.8362e-63	0.476365	0.749	0.429	2.68965e-58	Atrial CM
Rpl13a	4.44446e-62	0.403162	1	1	1.35285e-57	Atrial CM
Sfpq	9.67943e-62	0.52595	1	0.992	2.94632e-57	Atrial CM
Rpl7	1.33103e-61	0.309494	1	1	4.05154e-57	Atrial CM
Foxf1	1.72512e-61	0.545158	0.257	0.025	5.25108e-57	Atrial CM
Rpl10	4.80314e-61	0.270635	1	1	1.46203e-56	Atrial CM
Marcks	2.29575e-60	0.678554	0.863	0.614	6.98804e-56	Atrial CM
H2afy2	4.13187e-60	0.578376	0.956	0.891	1.2577e-55	Atrial CM
Igfbp5	4.61745e-60	0.77946	0.927	0.767	1.4055e-55	Atrial CM
Rplp2	4.73005e-60	0.316917	1	1	1.43978e-55	Atrial CM
Fubp1	1.32501e-59	0.526021	0.998	0.986	4.03318e-55	Atrial CM
Rpl31	4.0022e-59	0.343574	1	1	1.21823e-54	Atrial CM
Rpl27a	1.61569e-58	0.340739	1	1	4.918e-54	Atrial CM
Rps24	3.65635e-58	0.30607	1	1	1.11296e-53	Atrial CM
Ppp1r14b	3.84575e-58	0.652905	0.978	0.965	1.17061e-53	Atrial CM
Phgdh	3.62848e-57	0.610679	0.845	0.64	1.10447e-52	Atrial CM
Alx1	3.63916e-57	0.267888	0.301	0.049	1.10773e-52	Atrial CM
Prrx2	5.45763e-57	0.480413	0.998	0.981	1.66125e-52	Atrial CM
Shisa2	1.77433e-56	0.69193	0.785	0.487	5.40089e-52	Atrial CM
Rpl8	1.98794e-56	0.338423	1	1	6.0511e-52	Atrial CM
Fscn1	2.4201e-56	0.51276	0.985	0.966	7.36655e-52	Atrial CM
Id3	2.49307e-56	0.648121	0.98	0.893	7.58865e-52	Atrial CM
Rps26	3.68652e-56	0.456288	1	1	1.12214e-51	Atrial CM
Pebp1	6.78883e-56	0.355655	1	1	2.06645e-51	Atrial CM
Naca	3.56411e-55	0.400459	1	1	1.08488e-50	Atrial CM
Rpl11	6.8729e-55	0.306931	1	1	2.09204e-50	Atrial CM
Sumo1	8.13269e-55	0.329582	1	1	2.47551e-50	Atrial CM
Limd2	1.06903e-54	0.459083	0.949	0.877	3.25401e-50	Atrial CM
Tpm3	2.54013e-54	0.437343	0.996	0.975	7.73191e-50	Atrial CM
H3f3a	4.55326e-54	0.280558	1	1	1.38597e-49	Atrial CM
Srsf3	8.73259e-54	0.480659	1	1	2.65811e-49	Atrial CM
Arhgap28	3.31786e-53	0.27511	0.464	0.159	1.00992e-48	Atrial CM
Rps21	4.26141e-52	0.39168	1	0.999	1.29713e-47	Atrial CM
Ctnnbip1	5.24129e-52	0.426058	0.927	0.776	1.5954e-47	Atrial CM
Rpl12	8.13697e-52	0.46141	1	1	2.47681e-47	Atrial CM
Hnrnpc	9.68284e-52	0.357151	1	1	2.94736e-47	Atrial CM
Srsf2	1.05621e-51	0.361892	1	1	3.21501e-47	Atrial CM
Rpl7a	1.57974e-51	0.401408	1	1	4.80856e-47	Atrial CM
Foxp1	5.93644e-51	0.457985	0.876	0.681	1.80699e-46	Atrial CM
Kmt5a	1.22184e-50	0.442058	0.993	0.95	3.71917e-46	Atrial CM
Ran	1.74259e-50	0.389475	1	1	5.30426e-46	Atrial CM
Hnrnpd	1.8741e-50	0.442739	0.996	0.99	5.70458e-46	Atrial CM
Ly75	9.98173e-50	0.437409	0.57	0.281	3.03834e-45	Atrial CM
Arf4	1.18555e-49	0.407468	0.998	0.988	3.60869e-45	Atrial CM
Ranbp1	1.65221e-49	0.43056	1	1	5.02918e-45	Atrial CM
Gata5	9.91054e-49	0.437249	0.936	0.815	3.01667e-44	Atrial CM
Tbx5	1.4397e-48	0.461553	0.869	0.646	4.3823e-44	Atrial CM
Rps13	1.73748e-48	0.2965	1	1	5.28873e-44	Atrial CM
Nme1	2.99252e-47	0.416818	0.998	1	9.10893e-43	Atrial CM
Rpl32	5.22554e-47	0.308949	1	1	1.5906e-42	Atrial CM
Snrpf	7.96982e-47	0.469468	0.993	0.995	2.42593e-42	Atrial CM
Id2	1.43832e-46	0.586804	0.998	0.991	4.3781e-42	Atrial CM
Lsp1	2.99045e-46	0.3736	0.763	0.491	9.10262e-42	Atrial CM
Mfap2	6.21693e-46	0.424633	0.825	0.617	1.89237e-41	Atrial CM
Rps10	7.01289e-46	0.311239	1	1	2.13465e-41	Atrial CM
Wfdc2	1.66246e-45	0.410909	0.386	0.124	5.06037e-41	Atrial CM
Rnf165	3.73026e-45	0.308519	0.472	0.187	1.13545e-40	Atrial CM
Rpl22	4.472e-45	0.300436	1	1	1.36123e-40	Atrial CM
Dut	4.84885e-45	0.617499	0.987	0.972	1.47594e-40	Atrial CM
Bex1	6.33502e-45	0.610267	0.985	0.955	1.92832e-40	Atrial CM
Rpl39	1.01581e-44	0.264054	1	1	3.09202e-40	Atrial CM
Rps28	3.45997e-44	0.253867	1	1	1.05318e-39	Atrial CM
Rps25	4.01721e-44	0.282069	1	1	1.2228e-39	Atrial CM
Btf3	4.17121e-44	0.28226	1	1	1.26967e-39	Atrial CM
Arl4a	6.47989e-44	0.544257	0.807	0.557	1.97241e-39	Atrial CM
Hnrnph1	8.8964e-44	0.415605	0.984	0.955	2.70798e-39	Atrial CM
Isl1	1.25587e-43	0.378319	0.47	0.171	3.82273e-39	Atrial CM
Mapk3	3.07312e-43	0.426268	0.754	0.566	9.35429e-39	Atrial CM
Snrpb	4.77098e-43	0.307505	1	1	1.45224e-38	Atrial CM
Rnf187	1.62697e-42	0.369127	0.978	0.947	4.95235e-38	Atrial CM
Rbp1	2.05583e-42	0.340576	0.55	0.27	6.25773e-38	Atrial CM
Ywhaq	2.05656e-42	0.275328	1	1	6.25996e-38	Atrial CM
Upp1	3.08508e-42	0.675732	0.53	0.247	9.39068e-38	Atrial CM
Erh	8.20559e-42	0.332754	0.998	0.997	2.4977e-37	Atrial CM
Rpl18	1.09937e-41	0.298941	1	1	3.34637e-37	Atrial CM
Tubb5	1.14027e-41	0.269733	1	1	3.47088e-37	Atrial CM
Pitx2	1.61613e-41	0.498061	0.494	0.212	4.91935e-37	Atrial CM
Nasp	6.81445e-41	0.5342	0.993	0.979	2.07425e-36	Atrial CM
Aard	7.81432e-41	0.316981	0.459	0.192	2.3786e-36	Atrial CM
Tmem158	8.88772e-41	0.559423	0.333	0.105	2.70533e-36	Atrial CM
Tuba1a	9.93444e-41	0.451812	1	0.999	3.02394e-36	Atrial CM
Snrpe	2.81176e-40	0.302443	1	0.999	8.55872e-36	Atrial CM
Mmp14	2.95406e-40	0.36832	0.818	0.59	8.99187e-36	Atrial CM
Flna	2.97365e-40	0.341872	0.832	0.599	9.05149e-36	Atrial CM
Dach1	6.62066e-40	0.306164	0.537	0.267	2.01526e-35	Atrial CM
Siva1	7.89031e-40	0.465435	0.984	0.961	2.40173e-35	Atrial CM
Top1	8.12976e-40	0.488288	0.982	0.959	2.47462e-35	Atrial CM
Rpl10a	8.43722e-40	0.25025	1	1	2.5682e-35	Atrial CM
Srsf9	9.60151e-40	0.421031	0.887	0.758	2.9226e-35	Atrial CM
Sox4	6.98736e-39	0.567344	0.949	0.901	2.12688e-34	Atrial CM
Kras	7.54532e-39	0.38705	0.801	0.613	2.29672e-34	Atrial CM
Cct2	8.96348e-39	0.344871	0.998	0.999	2.72839e-34	Atrial CM
Bex4	8.98768e-39	0.53867	0.98	0.966	2.73576e-34	Atrial CM
Ube2i	1.20446e-38	0.326489	0.998	0.992	3.66625e-34	Atrial CM
Psma7	4.55866e-38	0.265999	1	1	1.38761e-33	Atrial CM
Txnrd1	5.2348e-38	0.446392	0.92	0.84	1.59342e-33	Atrial CM
Sox11	7.24865e-38	0.64691	0.849	0.736	2.20642e-33	Atrial CM
Phf5a	7.3881e-38	0.367137	0.998	0.996	2.24886e-33	Atrial CM
Ppdpf	8.83577e-38	0.373803	0.927	0.848	2.68952e-33	Atrial CM
Btg1	9.71844e-38	0.416801	0.944	0.867	2.9582e-33	Atrial CM
Hmgb3	1.91263e-37	0.660082	0.951	0.935	5.82187e-33	Atrial CM
Calm1	2.15318e-37	0.280372	1	1	6.55406e-33	Atrial CM
Ptges3	2.70523e-37	0.359752	1	0.997	8.23446e-33	Atrial CM
Lrrc59	6.45155e-37	0.349947	0.982	0.967	1.96379e-32	Atrial CM
Npm1	7.49719e-37	0.541784	1	1	2.28207e-32	Atrial CM
Snrpg	7.85528e-37	0.384596	0.987	0.983	2.39107e-32	Atrial CM
AC160336.1	1.06549e-36	0.490622	0.776	0.557	3.24324e-32	Atrial CM
Hnrnpab	1.12813e-36	0.360877	1	0.997	3.43391e-32	Atrial CM
Bcat1	2.11672e-36	0.463734	0.893	0.765	6.44307e-32	Atrial CM
Rack1	4.1788e-36	0.338632	1	1	1.27199e-31	Atrial CM
Ssr3	5.00099e-36	0.351888	0.995	0.981	1.52225e-31	Atrial CM
Set	5.98039e-36	0.495551	1	0.999	1.82037e-31	Atrial CM
2021-09-11	6.20341e-36	0.398304	0.809	0.672	1.88826e-31	Atrial CM
Ccdc34	1.23111e-35	0.398662	0.953	0.906	3.74738e-31	Atrial CM
H2afv	1.50194e-35	0.344752	1	0.997	4.57177e-31	Atrial CM
Prdx6	2.78633e-35	0.433968	0.998	0.997	8.48132e-31	Atrial CM
Rpl30	3.40832e-35	0.296261	0.998	1	1.03746e-30	Atrial CM
Hdgfl3	3.59359e-35	0.437381	0.667	0.447	1.09385e-30	Atrial CM
Cks1b	4.25203e-35	0.293933	1	0.999	1.29427e-30	Atrial CM
Hipk2	6.39864e-35	0.382412	0.858	0.737	1.94768e-30	Atrial CM
Kitl	1.01962e-34	0.465407	0.541	0.301	3.10362e-30	Atrial CM
Ppa1	1.22252e-34	0.36944	0.991	0.988	3.72122e-30	Atrial CM
Tubb2b	1.80384e-34	0.3603	0.854	0.677	5.49071e-30	Atrial CM
Snn	2.67967e-34	0.27396	0.461	0.217	8.15664e-30	Atrial CM
Gata4	4.37736e-34	0.365614	0.893	0.776	1.33242e-29	Atrial CM
Mindy3	5.06546e-34	0.350679	0.811	0.671	1.54187e-29	Atrial CM
Srsf7	5.38334e-34	0.359202	0.996	0.996	1.63863e-29	Atrial CM
Pdap1	7.49573e-34	0.314576	0.995	0.998	2.28162e-29	Atrial CM
Snrnp40	8.15355e-34	0.364543	0.964	0.939	2.48186e-29	Atrial CM
Tcf3	1.26606e-33	0.378399	0.922	0.827	3.85375e-29	Atrial CM
Rpl28	1.41163e-33	0.274111	1	1	4.29685e-29	Atrial CM
Nap1l1	2.32164e-33	0.377569	1	1	7.06685e-29	Atrial CM
Ifitm2	4.42571e-33	0.433615	0.971	0.949	1.34714e-28	Atrial CM
Hsd11b2	8.43044e-33	0.323028	0.39	0.156	2.56614e-28	Atrial CM
Dbn1	2.31116e-32	0.414616	0.74	0.533	7.03493e-28	Atrial CM
6330403K07Rik	3.97953e-32	0.296767	0.701	0.468	1.21133e-27	Atrial CM
Rcc2	3.99898e-32	0.416776	0.825	0.701	1.21725e-27	Atrial CM
Fkbp4	1.15253e-31	0.382802	1	0.998	3.50817e-27	Atrial CM
Actl6a	1.6371e-31	0.336012	0.967	0.944	4.98318e-27	Atrial CM
Pbx1	2.02202e-31	0.366663	0.887	0.776	6.15483e-27	Atrial CM
Eef1d	2.09502e-31	0.322038	1	0.999	6.37702e-27	Atrial CM
H1fx	2.14667e-31	0.435709	0.945	0.883	6.53426e-27	Atrial CM
Tmeff1	2.47704e-31	0.371151	0.905	0.832	7.53987e-27	Atrial CM
Ezh2	2.49181e-31	0.359863	0.958	0.872	7.58482e-27	Atrial CM
Ctxn1	2.73971e-31	0.284758	0.585	0.359	8.3394e-27	Atrial CM
Pimreg	3.02537e-31	0.398901	0.719	0.491	9.20892e-27	Atrial CM
Rcn2	3.22336e-31	0.336797	0.962	0.932	9.81157e-27	Atrial CM
Auts2	3.52728e-31	0.350163	0.619	0.399	1.07367e-26	Atrial CM
Cdc42ep4	3.85486e-31	0.259743	0.454	0.22	1.17338e-26	Atrial CM
BC031181	4.51626e-31	0.310132	0.974	0.948	1.3747e-26	Atrial CM
Ly6e	6.05177e-31	0.426563	0.667	0.451	1.8421e-26	Atrial CM
Pcbp4	1.18047e-30	0.426795	0.934	0.889	3.59324e-26	Atrial CM
Smarcc1	1.6133e-30	0.379576	0.973	0.952	4.91073e-26	Atrial CM
Snrpd1	1.98818e-30	0.325651	0.998	0.998	6.05184e-26	Atrial CM
Hist1h1b	5.0872e-30	0.671519	0.55	0.325	1.54849e-25	Atrial CM
Thrap3	6.55171e-30	0.326899	0.98	0.962	1.99427e-25	Atrial CM
Psat1	6.7678e-30	0.345315	0.659	0.473	2.06005e-25	Atrial CM
Ptbp1	1.00858e-29	0.398634	0.683	0.508	3.07001e-25	Atrial CM
Peg3	2.35644e-29	0.358013	0.993	0.98	7.17278e-25	Atrial CM
Xist	2.49566e-29	0.669084	0.667	0.414	7.59654e-25	Atrial CM
Cnn3	3.78556e-29	0.271231	0.995	0.977	1.15229e-24	Atrial CM
Ppib	9.38497e-29	0.265086	0.998	0.999	2.85669e-24	Atrial CM
Thoc7	1.38415e-28	0.453198	0.911	0.867	4.21323e-24	Atrial CM
Hoxb2	4.59585e-28	0.271591	0.501	0.267	1.39893e-23	Atrial CM
Ephb1	7.17851e-28	0.262091	0.362	0.159	2.18507e-23	Atrial CM
Smo	1.22092e-27	0.289313	0.699	0.492	3.71636e-23	Atrial CM
Runx1t1	1.40397e-27	0.361953	0.851	0.738	4.27354e-23	Atrial CM
Nono	1.57203e-27	0.283082	0.998	0.994	4.7851e-23	Atrial CM
Manf	1.67691e-27	0.422795	0.998	0.994	5.10434e-23	Atrial CM
Isoc1	2.75482e-27	0.272511	0.699	0.51	8.38539e-23	Atrial CM
Srsf1	4.91024e-27	0.299187	0.995	0.963	1.49463e-22	Atrial CM
Rbms1	8.8293e-27	0.343743	0.907	0.77	2.68755e-22	Atrial CM
Sms	2.27965e-26	0.381332	0.953	0.931	6.93903e-22	Atrial CM
Baz1b	2.55479e-26	0.327854	0.865	0.813	7.77654e-22	Atrial CM
Snrpb2	2.88328e-26	0.303371	0.984	0.958	8.77642e-22	Atrial CM
Anp32a	3.16647e-26	0.252497	0.998	1	9.6384e-22	Atrial CM
Gsto1	3.45956e-26	0.309301	0.752	0.584	1.05305e-21	Atrial CM
Cdk2ap1	3.52343e-26	0.380422	0.909	0.84	1.0725e-21	Atrial CM
Pclaf	3.84792e-26	0.464414	0.962	0.918	1.17127e-21	Atrial CM
Hmgb2	5.58896e-26	0.390657	0.998	0.993	1.70122e-21	Atrial CM
Ilf2	6.47052e-26	0.319873	0.991	0.976	1.96956e-21	Atrial CM
Tiparp	1.11276e-25	0.295266	0.898	0.808	3.38712e-21	Atrial CM
Hmgn2	1.12353e-25	0.302672	1	0.996	3.41991e-21	Atrial CM
Hnrnpu	1.75677e-25	0.283666	1	1	5.34743e-21	Atrial CM
Slbp	3.03323e-25	0.375676	0.958	0.918	9.23284e-21	Atrial CM
Metrn	3.50168e-25	0.253715	0.634	0.449	1.06588e-20	Atrial CM
Ube2e1	6.28685e-25	0.319547	0.916	0.853	1.91366e-20	Atrial CM
Afdn	6.30024e-25	0.307344	0.965	0.959	1.91773e-20	Atrial CM
Bex2	9.36603e-25	0.391317	0.958	0.908	2.85093e-20	Atrial CM
Hspe1	1.36699e-24	0.35051	1	0.999	4.16099e-20	Atrial CM
Trp53	1.7927e-24	0.391587	0.903	0.867	5.4568e-20	Atrial CM
Acvr2b	1.8711e-24	0.383097	0.878	0.83	5.69544e-20	Atrial CM
Tomm7	1.97207e-24	0.268734	0.976	0.961	6.00279e-20	Atrial CM
Supt16	2.47697e-24	0.312334	0.956	0.933	7.53966e-20	Atrial CM
Myl12b	3.48012e-24	0.268762	0.893	0.796	1.05931e-19	Atrial CM
Bzw1	5.80991e-24	0.262889	0.998	0.994	1.76848e-19	Atrial CM
Igf2bp1	6.91947e-24	0.270097	0.951	0.916	2.10622e-19	Atrial CM
Hmga1	6.94293e-24	0.285059	0.949	0.869	2.11336e-19	Atrial CM
Dnajc9	1.57741e-23	0.329114	0.953	0.891	4.80148e-19	Atrial CM
Scoc	2.56289e-23	0.319928	0.883	0.798	7.80119e-19	Atrial CM
Mme	2.67344e-23	0.273638	0.47	0.264	8.13769e-19	Atrial CM
Ptch1	2.73568e-23	0.393779	0.565	0.397	8.32713e-19	Atrial CM
Dek	2.8647e-23	0.38027	0.98	0.961	8.71986e-19	Atrial CM
Nucks1	4.14572e-23	0.267167	0.996	0.995	1.26191e-18	Atrial CM
Rrm2	6.50931e-23	0.467621	0.927	0.817	1.98137e-18	Atrial CM
Sdc1	1.01783e-22	0.268108	0.399	0.217	3.09819e-18	Atrial CM
Nudc	1.05869e-22	0.304385	0.989	0.991	3.22254e-18	Atrial CM
Tgfb2	1.95288e-22	0.349078	0.883	0.772	5.94438e-18	Atrial CM
Sf3b2	2.61703e-22	0.252906	0.996	0.995	7.96598e-18	Atrial CM
Cyb5a	3.94691e-22	0.252775	0.967	0.924	1.2014e-17	Atrial CM
Hsp90aa1	5.12127e-22	0.25072	1	1	1.55886e-17	Atrial CM
Cited2	7.74343e-22	0.436397	0.998	0.995	2.35702e-17	Atrial CM
Zfp326	1.19449e-21	0.260283	0.792	0.663	3.63591e-17	Atrial CM
Sfr1	1.56085e-21	0.25789	1	0.998	4.75106e-17	Atrial CM
Ube2e3	1.75643e-21	0.303729	0.962	0.955	5.34639e-17	Atrial CM
Pbx3	1.9421e-21	0.35218	0.594	0.436	5.91156e-17	Atrial CM
Vim	2.90158e-21	0.291089	0.96	0.909	8.83212e-17	Atrial CM
Rhobtb3	3.18702e-21	0.290169	0.705	0.589	9.70098e-17	Atrial CM
Luc7l	4.3666e-21	0.290749	0.818	0.708	1.32915e-16	Atrial CM
Hist1h2ap	4.74018e-21	0.538337	0.648	0.476	1.44286e-16	Atrial CM
Rbm8a	5.89904e-21	0.252964	0.996	0.997	1.79561e-16	Atrial CM
Knop1	5.96563e-21	0.313018	0.878	0.837	1.81588e-16	Atrial CM
Maz	6.10694e-21	0.256462	0.734	0.586	1.85889e-16	Atrial CM
Hnrnph3	7.87946e-21	0.283326	0.953	0.905	2.39843e-16	Atrial CM
Tra2a	9.12188e-21	0.251193	0.971	0.948	2.77661e-16	Atrial CM
Mettl9	1.57934e-20	0.262383	0.962	0.947	4.80736e-16	Atrial CM
Calr	1.69766e-20	0.263182	1	0.999	5.1675e-16	Atrial CM
Clns1a	2.47126e-20	0.301433	0.958	0.956	7.52228e-16	Atrial CM
Cdv3	3.84469e-20	0.356159	0.989	0.979	1.17028e-15	Atrial CM
Zmiz1	3.90844e-20	0.256031	0.77	0.674	1.18969e-15	Atrial CM
Cdc25a	5.37158e-20	0.279592	0.621	0.457	1.63506e-15	Atrial CM
Baz1a	7.34343e-20	0.363984	0.639	0.527	2.23527e-15	Atrial CM
Gm10076	1.10836e-19	0.266088	0.991	0.977	3.37374e-15	Atrial CM
Mthfd2	1.20389e-19	0.278422	0.852	0.743	3.66454e-15	Atrial CM
Polr3k	1.30857e-19	0.256621	0.933	0.88	3.98315e-15	Atrial CM
Sap30	1.34303e-19	0.267788	0.922	0.878	4.08804e-15	Atrial CM
Rab34	2.00571e-19	0.266542	0.732	0.603	6.10518e-15	Atrial CM
Uhrf1	3.42822e-19	0.287058	0.77	0.621	1.04351e-14	Atrial CM
Ctcf	5.78168e-19	0.290688	0.92	0.873	1.75989e-14	Atrial CM
Pycr2	1.23581e-18	0.291383	0.821	0.747	3.76167e-14	Atrial CM
Chaf1a	1.6048e-18	0.271852	0.636	0.475	4.88485e-14	Atrial CM
Lyar	1.82604e-18	0.380653	0.945	0.918	5.55829e-14	Atrial CM
Srrt	2.97267e-18	0.265349	0.876	0.841	9.04851e-14	Atrial CM
Igfbp4	4.5585e-18	0.303805	0.71	0.587	1.38756e-13	Atrial CM
Mns1	7.73371e-18	0.256444	0.725	0.593	2.35407e-13	Atrial CM
Hsph1	2.81627e-17	0.282449	0.818	0.75	8.57244e-13	Atrial CM
Sf3b4	3.99754e-17	0.251205	0.945	0.917	1.21681e-12	Atrial CM
Vgll4	2.82725e-16	0.292459	0.672	0.564	8.60587e-12	Atrial CM
Sfxn1	3.27251e-16	0.294749	0.667	0.539	9.9612e-12	Atrial CM
Pgrmc1	6.24229e-16	0.257777	0.944	0.908	1.90009e-11	Atrial CM
Jag1	1.19253e-15	0.298869	0.519	0.37	3.62993e-11	Atrial CM
Kif20a	3.76704e-15	0.26366	0.798	0.657	1.14665e-10	Atrial CM
Ppic	8.32022e-15	0.27867	0.92	0.927	2.53259e-10	Atrial CM
Gm47283	3.45274e-14	0.260064	0.694	0.596	1.05098e-09	Atrial CM
Vars	4.1758e-14	0.269458	0.721	0.649	1.27107e-09	Atrial CM
Dctpp1	7.54257e-14	0.345163	0.973	0.961	2.29588e-09	Atrial CM
Txnl4a	7.92328e-14	0.258183	0.947	0.937	2.41177e-09	Atrial CM
Myef2	7.96813e-14	0.261519	0.821	0.734	2.42542e-09	Atrial CM
Creld2	1.36245e-13	0.264676	0.863	0.794	4.14716e-09	Atrial CM
Homer2	2.04093e-13	0.255577	0.98	0.95	6.21239e-09	Atrial CM
Bmp2	6.14146e-13	0.402991	0.543	0.412	1.8694e-08	Atrial CM
Sdf2l1	6.81427e-13	0.261834	0.876	0.835	2.0742e-08	Atrial CM
Ncl	6.97178e-13	0.4758	1	1	2.12214e-08	Atrial CM
Odc1	7.00534e-13	0.386261	0.885	0.854	2.13236e-08	Atrial CM
H2afx	1.42464e-12	0.259721	0.973	0.955	4.33646e-08	Atrial CM
Hist1h1e	6.08895e-10	0.271958	0.57	0.442	1.85341e-05	Atrial CM
Cdkn1c	2.36895e-205	1.70768	1	0.979	7.21085e-201	Ventricular CM
Ccnd2	2.41218e-166	2.15169	0.894	0.453	7.34242e-162	Ventricular CM
Abra	6.42388e-158	1.29104	0.802	0.178	1.95536e-153	Ventricular CM
Mest	7.71573e-155	2.13504	0.973	0.759	2.34859e-150	Ventricular CM
Myh7	8.82779e-148	1.51128	0.973	0.577	2.68709e-143	Ventricular CM
Prss23	7.07957e-131	1.10209	0.922	0.497	2.15495e-126	Ventricular CM
Itm2a	1.17327e-129	1.13703	0.963	0.731	3.57132e-125	Ventricular CM
Smpx	4.93698e-127	1.28039	0.903	0.501	1.50277e-122	Ventricular CM
Npm3	8.07717e-123	0.725627	0.999	0.982	2.45861e-118	Ventricular CM
Fhl1	1.18849e-121	1.16921	0.962	0.751	3.61766e-117	Ventricular CM
Fbxl22	2.50664e-111	1.00621	0.988	0.709	7.62997e-107	Ventricular CM
Alcam	8.83017e-103	0.83185	0.829	0.45	2.68781e-98	Ventricular CM
Myl2	7.48884e-99	1.53766	0.856	0.439	2.27953e-94	Ventricular CM
Lbh	7.39889e-98	0.764276	0.895	0.517	2.25215e-93	Ventricular CM
Csrp1	2.64623e-94	0.801083	0.997	0.89	8.05487e-90	Ventricular CM
Ckb	4.83517e-93	0.967885	0.978	0.727	1.47178e-88	Ventricular CM
Gmpr	1.97056e-92	0.60619	0.854	0.435	5.99818e-88	Ventricular CM
Mpped2	1.18744e-90	0.805678	0.99	0.759	3.61446e-86	Ventricular CM
Cd59a	2.74303e-90	0.842792	0.784	0.352	8.34952e-86	Ventricular CM
Apoe	1.36488e-89	0.979926	0.985	0.818	4.15456e-85	Ventricular CM
Pdlim1	3.31661e-89	0.648013	0.879	0.492	1.00954e-84	Ventricular CM
Vcan	3.21023e-88	0.734063	0.988	0.94	9.77162e-84	Ventricular CM
Acta2	1.24307e-87	0.813374	0.998	0.884	3.78378e-83	Ventricular CM
Tdgf1	9.69333e-86	1.56221	0.53	0.103	2.95055e-81	Ventricular CM
Des	1.71705e-84	0.807823	0.981	0.656	5.22652e-80	Ventricular CM
3632451O06Rik	3.80783e-84	0.759025	0.994	0.936	1.15906e-79	Ventricular CM
Kcng2	3.32279e-83	0.643249	0.865	0.468	1.01142e-78	Ventricular CM
Sparc	1.16799e-81	0.68645	0.994	0.788	3.55526e-77	Ventricular CM
Capn6	1.72096e-76	0.657876	0.868	0.606	5.23842e-72	Ventricular CM
Tagln	2.26367e-72	0.786508	0.995	0.781	6.89039e-68	Ventricular CM
Grb14	8.52245e-72	0.530249	0.819	0.44	2.59415e-67	Ventricular CM
Car4	4.28084e-70	0.73328	0.879	0.639	1.30304e-65	Ventricular CM
Npl	5.27755e-69	0.531219	0.474	0.099	1.60643e-64	Ventricular CM
Nppa	1.23808e-68	2.00844	0.442	0.078	3.7686e-64	Ventricular CM
Myl3	1.66805e-68	0.908367	0.971	0.684	5.07738e-64	Ventricular CM
Stard3nl	1.39541e-66	0.548753	0.979	0.914	4.24748e-62	Ventricular CM
Mylk3	2.05944e-66	0.540649	0.956	0.625	6.26872e-62	Ventricular CM
Acta1	2.56062e-66	1.03597	0.882	0.526	7.79428e-62	Ventricular CM
Wnt5a	4.24141e-64	0.509647	0.536	0.175	1.29104e-59	Ventricular CM
Dlk1	1.41787e-63	0.870808	0.435	0.085	4.31585e-59	Ventricular CM
Nav1	2.80453e-63	0.376895	0.559	0.185	8.53672e-59	Ventricular CM
Bves	1.26138e-61	0.520806	0.911	0.634	3.8395e-57	Ventricular CM
Plppr5	1.03068e-60	0.504989	0.569	0.224	3.13729e-56	Ventricular CM
Smyd1	3.38751e-60	0.533284	0.975	0.719	1.03112e-55	Ventricular CM
Ivns1abp	4.51842e-60	0.502127	0.97	0.904	1.37536e-55	Ventricular CM
Irx1	9.96259e-60	0.569814	0.512	0.153	3.03251e-55	Ventricular CM
Ahnak	2.27974e-58	0.384775	0.569	0.206	6.9393e-54	Ventricular CM
Mtus2	4.08364e-58	0.522726	0.636	0.298	1.24302e-53	Ventricular CM
Ddah1	7.02114e-58	0.628545	0.815	0.535	2.13716e-53	Ventricular CM
Fam162a	2.17287e-57	0.499374	0.998	0.986	6.61401e-53	Ventricular CM
Ehbp1l1	2.66486e-57	0.404611	0.807	0.465	8.11156e-53	Ventricular CM
Pkp2	8.8596e-57	0.428965	0.928	0.719	2.69677e-52	Ventricular CM
Tnnt1	1.04794e-55	0.642565	0.617	0.284	3.18981e-51	Ventricular CM
Meg3	1.08839e-55	0.992661	0.952	0.758	3.31295e-51	Ventricular CM
Synpo2l	1.82191e-55	0.446603	0.808	0.472	5.54571e-51	Ventricular CM
Amot	7.00774e-55	0.445567	0.659	0.345	2.13308e-50	Ventricular CM
Eif4ebp1	1.87207e-54	0.406614	0.998	0.989	5.69841e-50	Ventricular CM
Irx2	1.23066e-53	0.514276	0.407	0.086	3.746e-49	Ventricular CM
Casq1	1.28143e-53	0.441383	0.768	0.409	3.90054e-49	Ventricular CM
Nppb	1.7694e-53	1.24612	0.382	0.07	5.38588e-49	Ventricular CM
Cst3	2.86804e-53	0.527075	0.999	0.981	8.73003e-49	Ventricular CM
Apobec2	4.90792e-53	0.566718	0.91	0.656	1.49392e-48	Ventricular CM
Ttn	2.74767e-52	0.654476	0.996	0.89	8.36362e-48	Ventricular CM
Nexn	5.31361e-52	0.469241	0.998	0.96	1.61741e-47	Ventricular CM
Rasgrp2	7.0208e-52	0.513467	0.71	0.359	2.13706e-47	Ventricular CM
Myl12a	7.13732e-52	0.34922	1	0.997	2.17253e-47	Ventricular CM
Idh2	1.80002e-51	0.361402	0.999	0.987	5.47909e-47	Ventricular CM
Pcdh7	4.91893e-51	0.411246	0.798	0.522	1.49727e-46	Ventricular CM
Cpa2	5.49618e-51	0.326075	0.445	0.121	1.67298e-46	Ventricular CM
Galk1	1.12944e-50	0.420494	0.977	0.882	3.4379e-46	Ventricular CM
Egfl7	2.95384e-50	0.394155	0.813	0.554	8.99119e-46	Ventricular CM
Cox4i2	9.7042e-50	0.388836	0.689	0.34	2.95386e-45	Ventricular CM
Tusc3	2.18069e-49	0.394138	0.919	0.752	6.63782e-45	Ventricular CM
Cryab	4.59456e-49	0.623733	0.997	0.806	1.39854e-44	Ventricular CM
Bmp5	6.90263e-49	0.365856	0.684	0.389	2.10109e-44	Ventricular CM
Myom1	6.7163e-48	0.398101	0.828	0.521	2.04437e-43	Ventricular CM
Fgf8	9.79366e-48	0.525343	0.548	0.238	2.98109e-43	Ventricular CM
Actn2	2.03088e-47	0.502483	0.917	0.55	6.1818e-43	Ventricular CM
Celf2	2.59885e-47	0.338547	0.791	0.464	7.91065e-43	Ventricular CM
Asb4	3.48592e-47	0.4779	0.853	0.565	1.06108e-42	Ventricular CM
Cited1	3.91357e-47	0.728439	0.589	0.294	1.19125e-42	Ventricular CM
Cadm1	6.57756e-47	0.555224	0.913	0.822	2.00214e-42	Ventricular CM
Palld	6.95374e-47	0.44146	0.982	0.813	2.11665e-42	Ventricular CM
Slc6a6	1.19893e-46	0.541498	0.786	0.564	3.64943e-42	Ventricular CM
Cmas	1.3608e-46	0.365529	0.962	0.903	4.14214e-42	Ventricular CM
Pgk1	4.18695e-46	0.352937	0.999	1	1.27447e-41	Ventricular CM
Mrpl36	1.65794e-45	0.423744	0.978	0.918	5.04659e-41	Ventricular CM
Ak1	9.24565e-45	0.453341	0.96	0.698	2.81428e-40	Ventricular CM
Spin2c	1.3322e-44	0.571372	0.6	0.323	4.05508e-40	Ventricular CM
Eri3	2.82136e-44	0.433821	0.956	0.851	8.58793e-40	Ventricular CM
Actn1	8.47334e-44	0.416671	0.984	0.921	2.5792e-39	Ventricular CM
Krt19	2.57592e-43	0.558238	0.675	0.358	7.84085e-39	Ventricular CM
Cavin3	3.98236e-43	0.447313	0.816	0.515	1.21219e-38	Ventricular CM
Bsg	1.65028e-42	0.2941	1	1	5.02329e-38	Ventricular CM
Vcam1	2.41626e-42	0.48201	0.677	0.352	7.35485e-38	Ventricular CM
Bok	6.84187e-42	0.42447	0.897	0.673	2.0826e-37	Ventricular CM
Bcl2	2.86026e-41	0.255776	0.491	0.195	8.70636e-37	Ventricular CM
Irx4	2.87456e-41	0.356474	0.628	0.277	8.74987e-37	Ventricular CM
Itm2b	5.58288e-41	0.385533	0.967	0.869	1.69937e-36	Ventricular CM
Tmem56	6.14315e-41	0.301874	0.587	0.267	1.86991e-36	Ventricular CM
Dab2	6.31633e-41	0.511861	0.775	0.536	1.92263e-36	Ventricular CM
Gadd45g	7.66142e-41	0.532337	0.73	0.478	2.33206e-36	Ventricular CM
Cd81	7.91957e-41	0.341864	0.999	0.992	2.41064e-36	Ventricular CM
Anxa2	1.6358e-40	0.44504	0.699	0.376	4.97921e-36	Ventricular CM
Cyba	4.39323e-40	0.408569	0.947	0.841	1.33725e-35	Ventricular CM
Ndufaf4	8.10232e-40	0.421168	0.93	0.861	2.46627e-35	Ventricular CM
Pam	2.05511e-39	0.439366	0.92	0.751	6.25555e-35	Ventricular CM
Fabp3	2.58856e-39	0.398026	0.896	0.614	7.87932e-35	Ventricular CM
Slc38a4	3.43966e-39	0.334974	0.888	0.677	1.047e-34	Ventricular CM
Gyg	3.23365e-38	0.37314	0.999	0.994	9.84291e-34	Ventricular CM
Pcgf5	4.45786e-38	0.388169	0.919	0.669	1.35693e-33	Ventricular CM
Flnc	7.39323e-38	0.315757	0.808	0.561	2.25042e-33	Ventricular CM
Mcrip2	2.05892e-37	0.494036	0.744	0.579	6.26715e-33	Ventricular CM
Tead1	4.55994e-37	0.304394	0.86	0.648	1.388e-32	Ventricular CM
Lta4h	4.7102e-37	0.331629	0.865	0.694	1.43374e-32	Ventricular CM
Tmod1	7.56043e-37	0.405535	0.988	0.727	2.30132e-32	Ventricular CM
Trdn	1.00778e-36	0.402465	0.717	0.391	3.06758e-32	Ventricular CM
Mylpf	1.5396e-36	0.41059	0.701	0.409	4.6864e-32	Ventricular CM
Aldoa	2.79234e-36	0.333478	1	1	8.49959e-32	Ventricular CM
Zfp706	2.90863e-36	0.300579	0.998	0.996	8.85359e-32	Ventricular CM
Lrrc10	3.17895e-36	0.363558	0.69	0.405	9.67641e-32	Ventricular CM
Prkaa2	4.21584e-36	0.271461	0.617	0.344	1.28326e-31	Ventricular CM
Pfkp	7.42023e-36	0.3101	0.826	0.465	2.25865e-31	Ventricular CM
Hprt	1.54107e-35	0.326823	0.951	0.855	4.69085e-31	Ventricular CM
Col4a2	2.12795e-35	0.26374	0.584	0.312	6.47727e-31	Ventricular CM
Hspb2	3.01545e-35	0.447635	0.97	0.663	9.17874e-31	Ventricular CM
Hdgf	3.5248e-35	0.380475	1	0.996	1.07291e-30	Ventricular CM
Ptges3l	5.55181e-35	0.340179	0.98	0.837	1.68991e-30	Ventricular CM
Cdh6	3.28955e-34	0.477004	0.326	0.093	1.00131e-29	Ventricular CM
Slco3a1	3.43456e-34	0.339371	0.678	0.423	1.04545e-29	Ventricular CM
Sorbs2	3.60372e-34	0.303153	0.889	0.603	1.09694e-29	Ventricular CM
Sh3kbp1	3.78398e-34	0.274445	0.661	0.393	1.1518e-29	Ventricular CM
Asb2	5.09645e-34	0.407956	0.963	0.65	1.55131e-29	Ventricular CM
Hspb1	2.04515e-33	0.44822	0.929	0.599	6.22522e-29	Ventricular CM
Ldha	3.23809e-33	0.256139	1	1	9.85641e-29	Ventricular CM
Mtss1	4.20716e-33	0.28809	0.753	0.492	1.28062e-28	Ventricular CM
Kcnq1ot1	6.83678e-33	0.401067	0.963	0.94	2.08105e-28	Ventricular CM
Laptm4a	9.18866e-33	0.273044	0.997	0.992	2.79694e-28	Ventricular CM
Chchd4	1.3815e-32	0.384787	0.84	0.716	4.20515e-28	Ventricular CM
Cyr61	4.51023e-32	0.449414	0.713	0.468	1.37287e-27	Ventricular CM
Hmgn5	6.65623e-32	0.345154	0.868	0.727	2.02609e-27	Ventricular CM
Mycn	7.40003e-32	0.431152	0.692	0.462	2.25249e-27	Ventricular CM
Glipr2	7.76051e-32	0.304314	0.733	0.504	2.36222e-27	Ventricular CM
Timm17a	1.44023e-31	0.282221	0.995	0.985	4.38393e-27	Ventricular CM
Myl6	7.42739e-31	0.309769	1	1	2.26082e-26	Ventricular CM
Arl6ip5	1.05117e-30	0.318229	0.872	0.696	3.19965e-26	Ventricular CM
Pgap1	1.09931e-30	0.321915	0.426	0.188	3.34619e-26	Ventricular CM
Tnni1	1.25929e-30	0.410147	1	0.989	3.83314e-26	Ventricular CM
Col2a1	1.51461e-30	0.361371	0.911	0.689	4.61032e-26	Ventricular CM
Akap12	3.10807e-30	0.274328	0.628	0.387	9.46064e-26	Ventricular CM
Ppp1r1a	7.1776e-30	0.302743	0.859	0.669	2.18479e-25	Ventricular CM
Stox2	5.67637e-29	0.251244	0.569	0.325	1.72783e-24	Ventricular CM
Ccnd3	7.54414e-29	0.286689	0.98	0.939	2.29636e-24	Ventricular CM
Myl1	2.88051e-28	0.436588	0.959	0.71	8.76799e-24	Ventricular CM
Tspan18	3.75238e-28	0.27253	0.762	0.526	1.14219e-23	Ventricular CM
Thbs4	4.0171e-28	0.408408	0.8	0.535	1.22277e-23	Ventricular CM
Tfpi	6.54736e-28	0.32388	0.725	0.524	1.99295e-23	Ventricular CM
Tnnt2	7.64442e-28	0.417524	0.999	0.994	2.32688e-23	Ventricular CM
Eif4a2	1.14952e-27	0.291954	0.981	0.943	3.49903e-23	Ventricular CM
Yae1d1	2.2294e-27	0.271465	0.978	0.944	6.78607e-23	Ventricular CM
Cldnd1	3.23416e-27	0.309682	0.989	0.957	9.84446e-23	Ventricular CM
4921524J17Rik	3.87843e-27	0.287533	0.97	0.903	1.18055e-22	Ventricular CM
Acadm	8.75369e-27	0.264225	0.855	0.662	2.66454e-22	Ventricular CM
Oxr1	1.02517e-26	0.278038	0.712	0.506	3.12052e-22	Ventricular CM
Ndufv3	1.62775e-26	0.263468	0.996	0.953	4.95472e-22	Ventricular CM
Slf2	1.98792e-26	0.340221	0.733	0.536	6.05102e-22	Ventricular CM
Ltv1	2.65941e-26	0.275057	0.878	0.783	8.09497e-22	Ventricular CM
Tmem38b	2.93799e-26	0.250151	0.646	0.404	8.94293e-22	Ventricular CM
Hacd1	5.54937e-26	0.282254	0.998	0.95	1.68917e-21	Ventricular CM
Ankrd1	7.79377e-26	0.458313	0.964	0.653	2.37235e-21	Ventricular CM
1810037I17Rik	8.268e-26	0.25683	0.988	0.964	2.5167e-21	Ventricular CM
Ccdc107	9.25867e-26	0.27359	0.85	0.656	2.81825e-21	Ventricular CM
Wls	1.26594e-25	0.315505	0.923	0.844	3.8534e-21	Ventricular CM
Tnnc1	1.50482e-25	0.508419	0.997	0.825	4.58054e-21	Ventricular CM
Etfb	2.7335e-25	0.253548	0.988	0.969	8.3205e-21	Ventricular CM
Ppp1r17	2.87173e-25	0.303224	0.325	0.118	8.74126e-21	Ventricular CM
Idh3a	2.07198e-24	0.365031	0.948	0.932	6.30691e-20	Ventricular CM
S100a11	8.45872e-24	0.360597	0.822	0.698	2.57475e-19	Ventricular CM
Nop10	2.49863e-23	0.305559	0.992	0.99	7.60559e-19	Ventricular CM
Sh3bgr	2.72646e-23	0.399056	0.998	0.928	8.29908e-19	Ventricular CM
Anxa6	4.8338e-23	0.250553	0.931	0.714	1.47136e-18	Ventricular CM
Myl9	5.69819e-23	0.392465	0.995	0.808	1.73447e-18	Ventricular CM
Bnip3l	8.00508e-23	0.256487	0.999	0.993	2.43667e-18	Ventricular CM
Tomm5	8.4048e-23	0.363581	0.974	0.964	2.55834e-18	Ventricular CM
Slc16a3	1.59955e-22	0.302609	0.998	0.974	4.86888e-18	Ventricular CM
Popdc2	3.75748e-22	0.263313	0.988	0.841	1.14374e-17	Ventricular CM
Timm9	4.58129e-22	0.28081	0.887	0.786	1.3945e-17	Ventricular CM
Timm10	6.31348e-22	0.284494	0.866	0.765	1.92176e-17	Ventricular CM
Lrrfip1	7.01757e-22	0.258346	0.87	0.726	2.13608e-17	Ventricular CM
Cox6a2	1.23349e-21	0.260479	0.689	0.437	3.75462e-17	Ventricular CM
Bmp4	2.24296e-21	0.453395	0.298	0.127	6.82735e-17	Ventricular CM
Pyy	2.47576e-21	0.407655	0.193	0.042	7.53596e-17	Ventricular CM
Fam46a	7.44443e-21	0.355507	0.62	0.418	2.26601e-16	Ventricular CM
Cap2	9.53641e-21	0.261461	0.99	0.812	2.90279e-16	Ventricular CM
Meis2	2.69028e-20	0.34992	0.836	0.728	8.18894e-16	Ventricular CM
Dcp1b	8.67482e-20	0.27837	0.75	0.524	2.64053e-15	Ventricular CM
Hand1	1.51946e-19	0.304182	0.478	0.253	4.62507e-15	Ventricular CM
Gm45716	2.99612e-19	0.257069	0.974	0.877	9.1199e-15	Ventricular CM
Nop58	1.20939e-18	0.271015	0.962	0.951	3.68127e-14	Ventricular CM
Nes	2.70673e-18	0.256543	0.565	0.404	8.239e-14	Ventricular CM
Cnn2	6.21118e-18	0.259834	0.999	0.962	1.89062e-13	Ventricular CM
Mybpc3	1.51152e-17	0.26919	0.983	0.797	4.60092e-13	Ventricular CM
Nop56	4.6156e-17	0.262174	0.961	0.946	1.40494e-12	Ventricular CM
C1qbp	9.56567e-17	0.25285	0.988	0.976	2.91169e-12	Ventricular CM
Timm8a1	1.08294e-16	0.250468	0.945	0.915	3.29637e-12	Ventricular CM
Tpm1	1.10867e-15	0.348058	1	1	3.37469e-11	Ventricular CM
C530008M17Rik	2.27064e-15	0.287177	0.537	0.376	6.91161e-11	Ventricular CM
Igfbpl1	3.66581e-15	0.449186	0.611	0.483	1.11584e-10	Ventricular CM
B4galt6	4.74405e-15	0.269144	0.672	0.521	1.44404e-10	Ventricular CM
Csrp3	2.8619e-14	0.324597	0.974	0.894	8.71134e-10	Ventricular CM
Gpx3	5.27404e-14	0.258807	0.998	0.976	1.60536e-09	Ventricular CM
Eml4	1.86916e-13	0.258533	0.95	0.901	5.68953e-09	Ventricular CM
Nrp2	4.03825e-13	0.422916	0.355	0.214	1.2292e-08	Ventricular CM
Pmp22	1.03666e-12	0.430803	0.645	0.515	3.15549e-08	Ventricular CM
Actc1	1.19035e-12	0.301949	0.998	0.925	3.6233e-08	Ventricular CM
Ap1s2	1.17844e-11	0.344662	0.675	0.586	3.58706e-07	Ventricular CM
Amph	2.26194e-11	0.334207	0.379	0.253	6.88513e-07	Ventricular CM
Myl4	9.75491e-09	0.257267	0.998	0.978	0.00029693	Ventricular CM
Tmsb4x	1.21596e-07	0.373937	0.993	0.992	0.00370127	Ventricular CM
Myl7	5.9358e-07	0.260502	0.999	0.989	0.018068	Ventricular CM
Gal	7.35217e-85	2.10442	0.793	0.194	2.23793e-80	AVC CM
Myl7	2.42285e-69	0.762927	1	0.995	7.37491e-65	AVC CM
Tnni3	5.47843e-63	1.42882	1	0.74	1.66758e-58	AVC CM
Crip1	1.3462e-59	1.16918	1	0.879	4.09769e-55	AVC CM
Rspo3	1.88696e-59	1.01437	0.817	0.278	5.74372e-55	AVC CM
Prrx1	1.76339e-57	0.472944	0.592	0.131	5.36758e-53	AVC CM
Myl4	5.79734e-57	0.655621	1	0.99	1.76465e-52	AVC CM
Avp	6.65904e-56	1.21387	0.408	0.058	2.02695e-51	AVC CM
Pgam2	6.25006e-54	1.11762	1	0.837	1.90246e-49	AVC CM
Hspb7	8.26608e-54	0.905502	1	0.863	2.51611e-49	AVC CM
Itga6	1.01849e-52	0.981537	0.982	0.586	3.10019e-48	AVC CM
Tnni1	1.04323e-52	0.595443	1	0.996	3.17548e-48	AVC CM
Tnnc1	1.33315e-52	0.700474	1	0.929	4.05798e-48	AVC CM
Dstn	8.07185e-52	0.647679	1	1	2.45699e-47	AVC CM
Nrgn	1.52725e-49	0.92141	0.763	0.287	4.64879e-45	AVC CM
Fhl2	2.2821e-49	0.887002	1	0.875	6.94647e-45	AVC CM
Sh3bgr	4.55436e-49	0.711169	1	0.97	1.3863e-44	AVC CM
Tpm1	5.96596e-48	0.656464	1	1	1.81598e-43	AVC CM
Slc25a4	1.80119e-47	0.52754	1	1	5.48264e-43	AVC CM
Ndrg2	2.60732e-47	0.684031	0.893	0.41	7.93641e-43	AVC CM
Rims2	2.94494e-47	0.593109	0.574	0.144	8.9641e-43	AVC CM
Myh6	8.22399e-47	0.942922	1	0.876	2.5033e-42	AVC CM
5430431A17Rik	1.76443e-46	0.968182	1	0.929	5.37076e-42	AVC CM
Cd9	4.71221e-46	0.906754	0.953	0.583	1.43435e-41	AVC CM
Aldoa	1.52982e-45	0.463819	1	1	4.65661e-41	AVC CM
Eno3	1.00931e-42	0.683428	1	0.978	3.07223e-38	AVC CM
Id2	2.04855e-41	0.9372	1	0.992	6.23559e-37	AVC CM
Tnnt2	3.01393e-40	0.561709	1	0.997	9.17409e-36	AVC CM
Nebl	1.68956e-39	0.630956	1	0.979	5.14285e-35	AVC CM
Slc2a1	2.0623e-39	0.833131	1	0.953	6.27742e-35	AVC CM
Cacna2d2	3.92852e-39	0.671602	0.929	0.608	1.1958e-34	AVC CM
Cpne5	8.91476e-39	0.686683	0.935	0.621	2.71356e-34	AVC CM
Myl1	9.01117e-39	0.918032	1	0.858	2.74291e-34	AVC CM
Hspb1	3.80666e-38	0.964019	1	0.793	1.15871e-33	AVC CM
Dhrs7	1.63246e-37	0.682123	0.751	0.352	4.96906e-33	AVC CM
Slc39a8	2.00502e-37	0.52491	0.858	0.466	6.10308e-33	AVC CM
Actc1	3.37229e-37	0.685076	1	0.969	1.02649e-32	AVC CM
Pfkp	7.88051e-37	0.689049	0.976	0.67	2.39875e-32	AVC CM
Stk32a	9.33724e-37	0.37834	0.598	0.19	2.84216e-32	AVC CM
Hspb2	1.73388e-36	0.686572	1	0.847	5.27775e-32	AVC CM
Crip2	6.23493e-36	0.570998	1	0.979	1.89785e-31	AVC CM
Ldha	8.42872e-36	0.385666	1	1	2.56562e-31	AVC CM
Gatm	1.11738e-35	0.616575	0.521	0.162	3.40119e-31	AVC CM
Cox7a1	1.87893e-35	0.610145	0.899	0.552	5.71927e-31	AVC CM
Sec62	2.08294e-35	0.673513	0.982	0.96	6.34027e-31	AVC CM
Chchd10	2.54042e-35	0.828534	1	0.77	7.73277e-31	AVC CM
Rbfox3	2.7215e-35	0.350642	0.58	0.192	8.28397e-31	AVC CM
Hand1	1.35405e-34	1.03445	0.775	0.363	4.1216e-30	AVC CM
Ctsl	4.93558e-34	0.585804	1	0.99	1.50234e-29	AVC CM
Mfge8	1.16685e-33	0.59071	0.988	0.872	3.55177e-29	AVC CM
Thbs4	1.49994e-33	0.709665	0.988	0.679	4.56567e-29	AVC CM
Ppp1r14c	2.98245e-33	0.619522	1	0.886	9.07829e-29	AVC CM
Uqcrb	4.06422e-33	0.441363	1	1	1.23711e-28	AVC CM
Gpi1	2.73873e-32	0.488276	1	0.994	8.33642e-28	AVC CM
Gstt1	5.90334e-32	0.615118	0.911	0.589	1.79692e-27	AVC CM
Tcea3	7.11642e-32	0.45409	0.923	0.572	2.16617e-27	AVC CM
Actn2	1.05966e-31	0.684918	1	0.765	3.22551e-27	AVC CM
Msx2	1.63834e-31	0.507371	0.651	0.264	4.98694e-27	AVC CM
Myl9	3.19144e-31	0.688311	1	0.921	9.71442e-27	AVC CM
Ctsc	3.50553e-31	0.557879	0.84	0.464	1.06705e-26	AVC CM
Pak3	3.96153e-31	0.39691	0.485	0.152	1.20585e-26	AVC CM
Upp1	4.90882e-31	0.613077	0.704	0.29	1.4942e-26	AVC CM
S100a13	9.54805e-31	0.435191	0.852	0.484	2.90633e-26	AVC CM
Pgm2	1.32587e-30	0.548149	0.976	0.865	4.03582e-26	AVC CM
Has2	1.38516e-30	0.480856	0.704	0.317	4.21629e-26	AVC CM
Smtnl2	4.23119e-30	0.524201	0.994	0.96	1.28793e-25	AVC CM
Hcfc1r1	5.33077e-30	0.581756	0.988	0.883	1.62263e-25	AVC CM
Fdx1	5.9724e-30	0.550784	0.923	0.633	1.81794e-25	AVC CM
Mybpc3	1.01173e-29	0.523143	0.994	0.909	3.07961e-25	AVC CM
Atp5o.1	1.20751e-29	0.412212	1	1	3.67553e-25	AVC CM
G0s2	1.45045e-29	0.532298	0.728	0.348	4.41501e-25	AVC CM
Mgarp	1.75372e-29	0.550238	0.935	0.697	5.33814e-25	AVC CM
Cst3	1.96536e-29	0.535012	1	0.992	5.98236e-25	AVC CM
Gstm2	2.75881e-29	0.291818	0.574	0.218	8.39753e-25	AVC CM
Bnip3	4.3933e-29	0.660491	0.988	0.935	1.33728e-24	AVC CM
Atp5b	6.15193e-29	0.360285	1	1	1.87258e-24	AVC CM
Cdo1	7.14668e-29	0.743461	0.793	0.424	2.17538e-24	AVC CM
Cck	8.21342e-29	1.19577	0.834	0.476	2.50008e-24	AVC CM
Myoz1	1.11327e-28	0.402896	0.746	0.362	3.38869e-24	AVC CM
Irx4	1.17172e-28	0.518108	0.876	0.468	3.5666e-24	AVC CM
Trim63	1.36541e-28	0.523009	0.899	0.632	4.15617e-24	AVC CM
Gpx3	2.09518e-28	0.604457	1	0.99	6.37751e-24	AVC CM
Itgb1bp2	2.14177e-28	0.496731	0.799	0.414	6.51934e-24	AVC CM
Pvalb	4.12784e-28	0.410795	0.479	0.154	1.25647e-23	AVC CM
Rgs7bp	4.17829e-28	0.264908	0.361	0.091	1.27183e-23	AVC CM
Clic4	6.57791e-28	0.471685	0.988	0.953	2.00225e-23	AVC CM
Anxa3	7.42184e-28	0.491926	0.817	0.501	2.25913e-23	AVC CM
Fbxo32	1.68602e-27	0.612597	0.982	0.769	5.13208e-23	AVC CM
Apobec2	1.7644e-27	0.655888	0.982	0.804	5.37065e-23	AVC CM
Glrx	2.03456e-27	0.484687	0.864	0.592	6.19301e-23	AVC CM
Sap30	2.90034e-27	0.559006	0.982	0.882	8.82836e-23	AVC CM
Atp5c1	4.05417e-27	0.399568	1	1	1.23405e-22	AVC CM
Pdk3	5.15812e-27	0.498889	0.976	0.886	1.57008e-22	AVC CM
Tbx3	5.8285e-27	0.278631	0.497	0.169	1.77414e-22	AVC CM
Homer2	8.18847e-27	0.509475	1	0.954	2.49249e-22	AVC CM
Fabp3	1.46164e-26	0.569814	0.988	0.777	4.4491e-22	AVC CM
Cox6a2	1.71817e-26	0.55837	0.911	0.57	5.22995e-22	AVC CM
Rassf5	2.14346e-26	0.494302	0.929	0.693	6.52449e-22	AVC CM
Tpi1	2.33432e-26	0.358627	1	1	7.10543e-22	AVC CM
Shisa5	3.08043e-26	0.423328	0.888	0.589	9.37652e-22	AVC CM
Atcayos	3.41538e-26	0.6063	0.947	0.71	1.03961e-21	AVC CM
Cryab	6.29128e-26	0.534004	1	0.922	1.915e-21	AVC CM
Atp1b1	1.07513e-25	0.53836	1	0.899	3.27258e-21	AVC CM
Ndufc1	1.38249e-25	0.400444	1	0.991	4.20815e-21	AVC CM
Cox6b1	1.57987e-25	0.347762	1	1	4.80897e-21	AVC CM
Ndufa4	1.81835e-25	0.306319	1	1	5.53486e-21	AVC CM
Atp5a1	2.8306e-25	0.347336	1	1	8.61606e-21	AVC CM
Gramd1c	5.39096e-25	0.373451	0.615	0.273	1.64095e-20	AVC CM
Unc45b	5.67358e-25	0.43426	1	0.946	1.72698e-20	AVC CM
Nipsnap2	5.93782e-25	0.471391	0.959	0.821	1.80741e-20	AVC CM
Ak1	7.5844e-25	0.533776	1	0.854	2.30862e-20	AVC CM
Bsg	1.00173e-24	0.3535	1	1	3.04916e-20	AVC CM
Zfp36l1	1.84002e-24	0.448392	0.817	0.547	5.60083e-20	AVC CM
Atp5j	2.11371e-24	0.325346	1	1	6.43393e-20	AVC CM
Ctnna1	7.90031e-24	0.469739	0.994	0.96	2.40478e-19	AVC CM
Myl3	8.89517e-24	0.680807	1	0.856	2.7076e-19	AVC CM
Pygm	9.96866e-24	0.294482	0.609	0.253	3.03436e-19	AVC CM
Fam78a	1.30679e-23	0.279168	0.645	0.293	3.97774e-19	AVC CM
Wwc1	1.68676e-23	0.281711	0.426	0.143	5.13433e-19	AVC CM
Csrp2	2.16529e-23	0.463107	1	1	6.59094e-19	AVC CM
Pgm5	2.27841e-23	0.331963	0.734	0.38	6.93526e-19	AVC CM
Atp5g3	2.47298e-23	0.363724	1	0.999	7.52751e-19	AVC CM
Kank3	5.13768e-23	0.403805	0.746	0.405	1.56386e-18	AVC CM
Clic1	5.65342e-23	0.412657	1	0.992	1.72084e-18	AVC CM
Eef1a2	6.4749e-23	0.265847	0.432	0.148	1.9709e-18	AVC CM
Hacd1	8.77405e-23	0.452532	1	0.979	2.67073e-18	AVC CM
2610001J05Rik	1.31162e-22	0.406222	0.994	0.948	3.99244e-18	AVC CM
Atp5l	2.27385e-22	0.366429	1	0.999	6.92137e-18	AVC CM
Polr3g	3.17671e-22	0.430482	0.947	0.748	9.66959e-18	AVC CM
Rbpms2	4.29998e-22	0.401306	0.994	0.944	1.30887e-17	AVC CM
Trdn	6.08008e-22	0.58781	0.899	0.572	1.85072e-17	AVC CM
Kdr	8.38681e-22	0.28217	0.521	0.202	2.55286e-17	AVC CM
Ndufa11	9.18822e-22	0.364493	1	0.992	2.7968e-17	AVC CM
Etfb	9.97859e-22	0.428772	0.994	0.98	3.03738e-17	AVC CM
Uqcrh	1.81719e-21	0.31771	1	1	5.53134e-17	AVC CM
Fdft1	1.92505e-21	0.457372	0.929	0.757	5.85965e-17	AVC CM
Gapdh	1.96897e-21	0.252319	1	1	5.99334e-17	AVC CM
Grhpr	3.5176e-21	0.419145	0.964	0.898	1.07072e-16	AVC CM
Myl6	5.44254e-21	0.315554	1	1	1.65665e-16	AVC CM
Zbtb20	9.11412e-21	0.501733	0.929	0.745	2.77425e-16	AVC CM
Bcr	1.00532e-20	0.521864	0.763	0.473	3.06009e-16	AVC CM
Ccng2	1.07139e-20	0.349838	0.533	0.236	3.26121e-16	AVC CM
Asb2	1.08763e-20	0.513188	0.994	0.838	3.31065e-16	AVC CM
Selenop	1.28379e-20	0.342422	0.586	0.283	3.90772e-16	AVC CM
Lgals1	1.48098e-20	0.558426	0.941	0.828	4.50794e-16	AVC CM
Ctsb	1.56557e-20	0.423799	0.994	0.93	4.76543e-16	AVC CM
Etfa	1.64737e-20	0.403842	0.947	0.83	5.01442e-16	AVC CM
Snx3	1.75364e-20	0.368417	1	0.989	5.3379e-16	AVC CM
Vamp2	1.78242e-20	0.430938	0.893	0.732	5.42552e-16	AVC CM
Lpar3	1.84598e-20	0.403949	0.763	0.473	5.61897e-16	AVC CM
Fsd2	1.91891e-20	0.365526	0.698	0.4	5.84096e-16	AVC CM
Ypel3	2.22439e-20	0.393413	0.805	0.534	6.77083e-16	AVC CM
Ndufv3	3.00396e-20	0.407431	0.994	0.979	9.14377e-16	AVC CM
Atp5f1	3.42953e-20	0.285859	1	1	1.04391e-15	AVC CM
Cox8a	4.05759e-20	0.30611	1	0.999	1.23509e-15	AVC CM
Got1	8.16072e-20	0.437804	0.959	0.846	2.48404e-15	AVC CM
Atp5g1	1.76653e-19	0.325516	1	1	5.37713e-15	AVC CM
Cox6a1	1.86805e-19	0.32037	1	1	5.68615e-15	AVC CM
Rrad	2.41695e-19	0.541465	1	0.876	7.35695e-15	AVC CM
Cgnl1	2.45142e-19	0.440549	0.953	0.762	7.46187e-15	AVC CM
Bnip3l	3.10324e-19	0.382778	0.988	0.998	9.44594e-15	AVC CM
Ndufs6	3.3136e-19	0.326925	1	0.996	1.00863e-14	AVC CM
Pttg1	3.60639e-19	0.413867	0.941	0.794	1.09775e-14	AVC CM
Rtn2	3.66103e-19	0.328305	0.811	0.512	1.11438e-14	AVC CM
BC022687	4.25629e-19	0.336536	0.68	0.367	1.29557e-14	AVC CM
2010107E04Rik	5.09442e-19	0.324381	1	0.999	1.55069e-14	AVC CM
Pbxip1	5.69239e-19	0.380017	0.929	0.706	1.73271e-14	AVC CM
Dcp1b	6.03478e-19	0.545781	0.917	0.646	1.83693e-14	AVC CM
Maged2	7.27923e-19	0.472118	0.988	0.923	2.21573e-14	AVC CM
Ndufb9	8.48528e-19	0.315972	1	0.999	2.58283e-14	AVC CM
Uqcrc1	9.81618e-19	0.346317	1	0.992	2.98795e-14	AVC CM
Mrps36	1.05745e-18	0.323142	0.988	0.981	3.21877e-14	AVC CM
Tubb2a	1.24184e-18	0.336956	0.722	0.424	3.78005e-14	AVC CM
Htatsf1	1.24527e-18	0.446742	0.97	0.848	3.79047e-14	AVC CM
Cox7a2	1.303e-18	0.288096	1	1	3.96621e-14	AVC CM
Higd2a	1.34733e-18	0.3928	1	0.956	4.10112e-14	AVC CM
Higd1a	1.43169e-18	0.405098	1	0.999	4.35792e-14	AVC CM
Ndufb11	1.45492e-18	0.296342	0.994	0.998	4.42864e-14	AVC CM
Smarcd3	1.57566e-18	0.384779	0.994	0.985	4.79616e-14	AVC CM
Uqcr10	2.02112e-18	0.336768	1	0.995	6.15208e-14	AVC CM
Dcaf12l1	2.35118e-18	0.597942	0.722	0.468	7.15676e-14	AVC CM
Mitf	4.00203e-18	0.250634	0.527	0.238	1.21818e-13	AVC CM
Akr1b3	4.49238e-18	0.420034	1	0.99	1.36743e-13	AVC CM
Mef2a	4.57188e-18	0.351984	0.876	0.681	1.39164e-13	AVC CM
Cap2	4.77468e-18	0.409168	0.994	0.92	1.45337e-13	AVC CM
Hmox2	5.09891e-18	0.354591	0.929	0.827	1.55206e-13	AVC CM
Cnn1	6.54642e-18	0.404775	1	0.913	1.99267e-13	AVC CM
Ccdc141	9.38068e-18	0.362836	1	0.991	2.85538e-13	AVC CM
Acaa2	9.57564e-18	0.398344	0.899	0.739	2.91473e-13	AVC CM
Prr13	1.12625e-17	0.391292	0.828	0.651	3.42819e-13	AVC CM
Tbx20	1.23386e-17	0.447099	0.976	0.835	3.75574e-13	AVC CM
Dnmt3a	1.37241e-17	0.362129	0.882	0.682	4.17747e-13	AVC CM
Ddt	1.85859e-17	0.449732	1	0.997	5.65737e-13	AVC CM
Dad1	3.09493e-17	0.290919	0.994	0.998	9.42064e-13	AVC CM
Tmod1	3.35761e-17	0.386991	0.994	0.885	1.02202e-12	AVC CM
Ddr1	3.50424e-17	0.31312	0.722	0.43	1.06666e-12	AVC CM
Fkbp1a	4.56818e-17	0.267252	1	1	1.39051e-12	AVC CM
Renbp	4.58312e-17	0.295053	0.633	0.361	1.39506e-12	AVC CM
Acot13	5.38496e-17	0.375644	0.811	0.614	1.63913e-12	AVC CM
Ift43	6.02035e-17	0.398071	0.982	0.907	1.83254e-12	AVC CM
Selenow	7.1117e-17	0.30128	1	0.999	2.16473e-12	AVC CM
Rmdn2	8.06572e-17	0.288972	0.663	0.384	2.45512e-12	AVC CM
Spink1	1.02556e-16	0.408056	0.645	0.348	3.12171e-12	AVC CM
Cox5a	1.08878e-16	0.264963	1	1	3.31415e-12	AVC CM
Atox1	1.13326e-16	0.345751	0.988	0.959	3.44954e-12	AVC CM
Hapln3	1.31915e-16	0.317096	0.704	0.424	4.01536e-12	AVC CM
Popdc2	1.33786e-16	0.39666	0.982	0.931	4.07233e-12	AVC CM
Acadvl	1.41857e-16	0.284035	0.698	0.417	4.31798e-12	AVC CM
Adssl1	1.64583e-16	0.344817	0.84	0.576	5.00973e-12	AVC CM
Mical2	1.70792e-16	0.313774	0.734	0.457	5.19873e-12	AVC CM
Mapk12	1.90223e-16	0.323497	0.728	0.469	5.7902e-12	AVC CM
Slc25a11	2.02102e-16	0.329209	0.994	0.956	6.15178e-12	AVC CM
Sorbs2	2.07223e-16	0.376804	0.959	0.771	6.30767e-12	AVC CM
Prkag2	2.39394e-16	0.322021	0.882	0.654	7.28691e-12	AVC CM
Hk1	2.81794e-16	0.372207	0.751	0.506	8.57753e-12	AVC CM
Lef1	3.3218e-16	0.299702	0.763	0.48	1.01112e-11	AVC CM
Gabarap	3.45423e-16	0.292664	1	0.998	1.05143e-11	AVC CM
Cast	3.65486e-16	0.315495	0.734	0.476	1.1125e-11	AVC CM
Ndufa6	5.26244e-16	0.334936	1	0.985	1.60183e-11	AVC CM
Lgmn	5.49917e-16	0.359647	0.941	0.777	1.67389e-11	AVC CM
Smim1	5.5846e-16	0.387952	0.864	0.669	1.6999e-11	AVC CM
Pgk1	6.10566e-16	0.270864	1	0.999	1.8585e-11	AVC CM
Itm2c	1.04454e-15	0.386467	0.917	0.797	3.17946e-11	AVC CM
Itsn2	1.50179e-15	0.307612	0.698	0.446	4.5713e-11	AVC CM
Tnnc2	1.75008e-15	0.337795	0.42	0.177	5.32707e-11	AVC CM
Aco2	1.82209e-15	0.310818	0.994	0.945	5.54626e-11	AVC CM
Sdhd	2.0298e-15	0.333292	0.988	0.986	6.17851e-11	AVC CM
Dpysl3	2.12615e-15	0.34871	0.864	0.646	6.47179e-11	AVC CM
Acadl	2.67753e-15	0.289294	0.751	0.496	8.15013e-11	AVC CM
Perp	3.28708e-15	0.305108	0.627	0.344	1.00056e-10	AVC CM
As3mt	3.64787e-15	0.349518	0.876	0.658	1.11037e-10	AVC CM
Pdk1	3.7232e-15	0.323669	0.828	0.652	1.13331e-10	AVC CM
Sdha	4.02458e-15	0.323978	0.982	0.968	1.22504e-10	AVC CM
Trmt11	4.14283e-15	0.308324	0.728	0.491	1.26104e-10	AVC CM
Ndufs5	4.37034e-15	0.280849	1	0.996	1.33029e-10	AVC CM
Mrpl36	4.47661e-15	0.378541	1	0.953	1.36263e-10	AVC CM
Txlnb	5.13354e-15	0.28379	0.645	0.355	1.5626e-10	AVC CM
Ugdh	5.76953e-15	0.361041	0.929	0.889	1.75619e-10	AVC CM
Ndufs2	6.34131e-15	0.286412	0.994	0.986	1.93023e-10	AVC CM
Cisd3	6.58648e-15	0.322331	0.852	0.634	2.00486e-10	AVC CM
Hspb3	9.40429e-15	0.326375	0.775	0.508	2.86257e-10	AVC CM
Gpx8	9.67642e-15	0.34582	0.935	0.817	2.9454e-10	AVC CM
Emp2	1.21305e-14	0.337441	0.769	0.571	3.69241e-10	AVC CM
Tmem14c	1.44879e-14	0.347358	0.988	0.984	4.40997e-10	AVC CM
Mbnl2	2.26118e-14	0.300026	0.751	0.536	6.88281e-10	AVC CM
Hmga2	2.46281e-14	0.345011	1	0.997	7.49653e-10	AVC CM
Pdlim5	2.5136e-14	0.371865	1	0.938	7.65113e-10	AVC CM
Emc2	2.75202e-14	0.319223	0.964	0.879	8.37687e-10	AVC CM
Hrc	4.18615e-14	0.307253	0.917	0.713	1.27422e-09	AVC CM
Cyc1	5.01695e-14	0.266465	0.994	0.998	1.52711e-09	AVC CM
Cdh2	5.10272e-14	0.342977	0.988	0.918	1.55322e-09	AVC CM
Car3	5.872e-14	0.356608	0.751	0.525	1.78738e-09	AVC CM
Capns1	6.07166e-14	0.295128	0.988	0.971	1.84815e-09	AVC CM
Rab13	6.51948e-14	0.29323	0.775	0.564	1.98446e-09	AVC CM
Nudt11	7.2906e-14	0.29616	0.621	0.366	2.21918e-09	AVC CM
Fstl1	7.36449e-14	0.363777	0.97	0.899	2.24168e-09	AVC CM
Nid2	7.53237e-14	0.289831	0.911	0.746	2.29278e-09	AVC CM
Rabac1	8.8699e-14	0.320124	0.923	0.776	2.69991e-09	AVC CM
Ndufa5	1.38476e-13	0.305165	0.988	0.969	4.21506e-09	AVC CM
Cited4	1.41336e-13	0.253095	0.645	0.387	4.30212e-09	AVC CM
Map2k1	1.55093e-13	0.289851	0.988	0.903	4.72086e-09	AVC CM
Atxn10	1.74281e-13	0.273972	0.994	0.987	5.30495e-09	AVC CM
Prkar1a	2.23742e-13	0.304843	0.988	0.96	6.8105e-09	AVC CM
Hibch	2.65598e-13	0.292772	0.781	0.565	8.08455e-09	AVC CM
Cenpw	2.82219e-13	0.363998	0.923	0.832	8.59045e-09	AVC CM
Tmbim6	2.84661e-13	0.276782	1	0.993	8.66478e-09	AVC CM
Ndufa9	2.8625e-13	0.299819	0.982	0.963	8.71315e-09	AVC CM
Des	2.91172e-13	0.410953	0.994	0.853	8.86298e-09	AVC CM
Rpp21	2.96406e-13	0.294768	0.917	0.781	9.02231e-09	AVC CM
Acyp1	3.09445e-13	0.285742	0.888	0.698	9.4192e-09	AVC CM
Dhrs1	3.16885e-13	0.259585	0.858	0.65	9.64565e-09	AVC CM
Dsp	3.16982e-13	0.319039	0.87	0.687	9.64862e-09	AVC CM
Tjp1	3.73483e-13	0.311714	0.828	0.658	1.13684e-08	AVC CM
Rcsd1	4.2101e-13	0.327271	0.988	0.906	1.28151e-08	AVC CM
Anxa5	5.76483e-13	0.337377	0.959	0.867	1.75476e-08	AVC CM
Fam46a	6.03668e-13	0.280736	0.805	0.524	1.83751e-08	AVC CM
Camk2d	6.3087e-13	0.271313	0.822	0.603	1.92031e-08	AVC CM
Ugp2	8.99225e-13	0.295518	0.959	0.897	2.73715e-08	AVC CM
Ssbp2	9.22075e-13	0.292595	0.917	0.833	2.8067e-08	AVC CM
Selenom	1.09131e-12	0.30873	0.787	0.558	3.32183e-08	AVC CM
Slc16a3	1.11934e-12	0.29705	1	0.989	3.40715e-08	AVC CM
Cox20	1.15429e-12	0.273618	0.941	0.827	3.51354e-08	AVC CM
Pnrc1	1.15637e-12	0.353524	0.929	0.813	3.51988e-08	AVC CM
Hadh	1.38191e-12	0.282645	0.976	0.971	4.20641e-08	AVC CM
Rtl8b	1.40515e-12	0.269772	0.905	0.78	4.27714e-08	AVC CM
Plgrkt	1.45672e-12	0.267763	0.828	0.64	4.4341e-08	AVC CM
Sparc	1.47749e-12	0.345691	1	0.913	4.49734e-08	AVC CM
Atp2b1	1.54432e-12	0.335156	1	0.965	4.70075e-08	AVC CM
Rasgrp2	2.05162e-12	0.344241	0.852	0.56	6.24492e-08	AVC CM
Arhgap31	2.30868e-12	0.326207	0.935	0.832	7.02739e-08	AVC CM
Adk	3.58413e-12	0.297817	1	0.993	1.09097e-07	AVC CM
Pdcl3	4.25241e-12	0.306992	0.988	0.975	1.29439e-07	AVC CM
Krcc1	4.25799e-12	0.293471	0.976	0.886	1.29609e-07	AVC CM
Uqcrq	6.12343e-12	0.261354	1	0.995	1.86391e-07	AVC CM
Atp1a1	8.3918e-12	0.268448	1	0.989	2.55438e-07	AVC CM
Rasd1	8.79585e-12	0.252307	0.621	0.372	2.67737e-07	AVC CM
Scd2	1.15524e-11	0.299059	0.929	0.817	3.51644e-07	AVC CM
Ablim1	1.22915e-11	0.330521	0.781	0.594	3.74142e-07	AVC CM
Gfpt2	1.25601e-11	0.276698	0.527	0.312	3.82316e-07	AVC CM
2021-09-07	1.32601e-11	0.251569	0.994	0.999	4.03623e-07	AVC CM
Rtl8a	1.45801e-11	0.302738	0.947	0.819	4.43805e-07	AVC CM
Tmem163	2.10244e-11	0.278555	0.775	0.52	6.39961e-07	AVC CM
Ccni	2.26306e-11	0.272031	0.941	0.832	6.88852e-07	AVC CM
Tuba1a	2.63759e-11	0.286275	1	0.999	8.02855e-07	AVC CM
C130080G10Rik	2.76707e-11	0.294474	0.704	0.49	8.42268e-07	AVC CM
Ubc	2.82887e-11	0.322791	1	0.991	8.61079e-07	AVC CM
Acta1	3.08932e-11	0.535915	0.953	0.736	9.40359e-07	AVC CM
Pkig	3.28746e-11	0.253883	0.982	0.974	1.00067e-06	AVC CM
Rnf181	3.48479e-11	0.262207	0.846	0.704	1.06073e-06	AVC CM
Fos	4.84796e-11	0.378399	0.852	0.7	1.47567e-06	AVC CM
Pnmt	5.78826e-11	0.298626	0.45	0.239	1.76189e-06	AVC CM
Chmp2a	6.96077e-11	0.284768	0.953	0.878	2.11879e-06	AVC CM
Tspan13	7.75221e-11	0.286967	0.822	0.622	2.3597e-06	AVC CM
Fam96a	9.31091e-11	0.299644	0.953	0.936	2.83415e-06	AVC CM
Pcbd1	1.24357e-10	0.31592	0.74	0.569	3.7853e-06	AVC CM
Rsrp1	1.32649e-10	0.269629	0.988	0.981	4.03771e-06	AVC CM
Dram2	1.36451e-10	0.256751	0.746	0.559	4.15343e-06	AVC CM
Seh1l	1.42997e-10	0.318057	0.911	0.841	4.35268e-06	AVC CM
Acta2	1.75687e-10	0.340928	1	0.954	5.34774e-06	AVC CM
Efhd2	1.77655e-10	0.258407	0.982	0.843	5.40763e-06	AVC CM
1810037I17Rik	2.0285e-10	0.279352	0.988	0.978	6.17455e-06	AVC CM
Ndufb10	3.05139e-10	0.262526	1	0.988	9.28813e-06	AVC CM
Tsc22d4	3.52763e-10	0.28284	0.799	0.619	1.07377e-05	AVC CM
Xpnpep1	4.05646e-10	0.251097	0.959	0.893	1.23475e-05	AVC CM
Mylpf	4.21101e-10	0.367423	0.787	0.579	1.28179e-05	AVC CM
Serinc3	5.46221e-10	0.262807	0.876	0.734	1.66264e-05	AVC CM
Ero1l	5.64713e-10	0.261969	0.734	0.582	1.71893e-05	AVC CM
Ptms	6.29335e-10	0.268485	0.947	0.883	1.91563e-05	AVC CM
Ckb	8.75293e-10	0.356893	1	0.878	2.6643e-05	AVC CM
Hmox1	1.00203e-09	0.257048	0.657	0.464	3.05009e-05	AVC CM
D10Jhu81e	1.1044e-09	0.251317	0.811	0.631	3.36168e-05	AVC CM
D830030K20Rik	1.26931e-09	0.276875	0.698	0.51	3.86364e-05	AVC CM
Idh1	1.31575e-09	0.268368	0.763	0.611	4.00502e-05	AVC CM
Smim14	1.56982e-09	0.285377	0.911	0.786	4.77838e-05	AVC CM
Psap	1.5847e-09	0.266131	0.941	0.834	4.82367e-05	AVC CM
Anxa6	1.65526e-09	0.25072	0.982	0.841	5.03844e-05	AVC CM
Tspan12	1.92735e-09	0.330843	0.781	0.688	5.86665e-05	AVC CM
Psme1	3.1308e-09	0.282132	0.911	0.834	9.52983e-05	AVC CM
Rgs10	3.67509e-09	0.269435	0.858	0.699	0.000111866	AVC CM
Psph	3.95003e-09	0.289023	0.947	0.869	0.000120235	AVC CM
Fam162a	4.60475e-09	0.26403	1	0.993	0.000140164	AVC CM
Mylk3	4.61026e-09	0.250668	0.994	0.823	0.000140332	AVC CM
4930512H18Rik	4.68559e-09	0.261714	0.562	0.355	0.000142625	AVC CM
Acadm	5.92815e-09	0.25903	0.905	0.775	0.000180447	AVC CM
St3gal5	9.11128e-09	0.262243	0.757	0.579	0.000277338	AVC CM
Ctsd	1.14011e-08	0.250838	0.976	0.944	0.000347038	AVC CM
Tgfb1i1	1.27051e-08	0.270841	0.988	0.887	0.000386729	AVC CM
Prelid2	1.44419e-08	0.276211	0.876	0.756	0.000439596	AVC CM
Fdps	2.65511e-08	0.309549	0.947	0.924	0.000808189	AVC CM
Plp2	2.92761e-08	0.255886	0.876	0.773	0.000891135	AVC CM
Eid1	3.12974e-08	0.264072	0.97	0.977	0.000952661	AVC CM
Vamp8	3.78899e-08	0.260719	0.828	0.672	0.00115333	AVC CM
Smad6	4.43173e-08	0.273584	0.657	0.492	0.00134898	AVC CM
Klf13	7.26297e-08	0.289871	0.793	0.682	0.00221077	AVC CM
Myl2	9.58102e-08	0.253945	0.953	0.684	0.00291637	AVC CM
Bambi	1.27198e-07	0.302329	0.976	0.968	0.00387177	AVC CM
Add3	1.42452e-06	0.25372	0.953	0.899	0.0433608	AVC CM
Dpysl2	1.44761e-06	0.26187	0.852	0.782	0.0440639	AVC CM
Ttn	1.51483e-06	0.2716	1	0.954	0.0461098	AVC CM
Anxa2	2.77118e-06	0.269833	0.722	0.57	0.084352	AVC CM
Tcap	2.04394e-05	0.251507	0.746	0.623	0.622154	AVC CM

## Sheet: e9.25_cm_subtype_markers
E9.25 CM Subtype DEG
gene	p_val	avg_log2FC	pct.1	pct.2	p_val_adj	cluster
Vsnl1	0	2.18021	0.964	0.132	0	Atrial CM
Nr2f2	0	1.26836	0.856	0.133	0	Atrial CM
Nr2f1	2.42955e-275	1.11637	0.788	0.125	7.3953e-271	Atrial CM
Sfrp1	7.69814e-227	1.32389	0.908	0.48	2.34324e-222	Atrial CM
Bex4	1.47269e-189	1.00595	0.991	0.968	4.48272e-185	Atrial CM
Map1b	3.44956e-180	1.321	0.994	0.964	1.05001e-175	Atrial CM
Stard10	2.01991e-174	1.25894	0.667	0.188	6.1484e-170	Atrial CM
Wnt2	6.71902e-170	1.25424	0.9	0.543	2.0452e-165	Atrial CM
Crabp2	1.82534e-167	1.00627	0.815	0.374	5.55616e-163	Atrial CM
Calca	1.48561e-162	0.967801	0.484	0.029	4.52205e-158	Atrial CM
Shox2	2.60575e-160	1.41122	0.46	0.018	7.93165e-156	Atrial CM
Dbi	2.28701e-154	0.600724	0.998	0.999	6.96142e-150	Atrial CM
Hey1	5.40381e-154	0.892202	0.616	0.156	1.64486e-149	Atrial CM
Kcna5	1.11848e-150	0.675973	0.534	0.07	3.40453e-146	Atrial CM
Maged2	1.28614e-146	1.07117	0.986	0.911	3.91488e-142	Atrial CM
Fbxo32	1.58699e-144	1.02195	0.877	0.636	4.83064e-140	Atrial CM
Angpt1	3.33446e-141	1.0661	0.761	0.388	1.01498e-136	Atrial CM
Mdk	7.18632e-138	0.84426	1	0.999	2.18744e-133	Atrial CM
Dap	1.5922e-129	0.868978	0.742	0.401	4.84651e-125	Atrial CM
Igfbp5	2.99364e-129	1.1801	0.966	0.806	9.11234e-125	Atrial CM
H19	9.14849e-125	0.95656	0.999	0.98	2.78471e-120	Atrial CM
Sfrp5	2.65617e-123	1.10709	0.517	0.12	8.08511e-119	Atrial CM
Tead2	8.71748e-117	0.663824	0.956	0.891	2.65351e-112	Atrial CM
Tceal8	8.80454e-109	0.509822	0.999	0.997	2.68001e-104	Atrial CM
Btg1	1.16871e-106	0.790536	0.895	0.719	3.55742e-102	Atrial CM
Trabd2b	1.46843e-103	0.38798	0.344	0.024	4.46976e-99	Atrial CM
Cyb5a	2.34266e-103	0.581011	0.958	0.878	7.13083e-99	Atrial CM
Pvalb	2.86142e-102	0.591155	0.437	0.081	8.70987e-98	Atrial CM
Cfl1	1.93255e-101	0.344756	1	1	5.88248e-97	Atrial CM
Tuba1a	2.545e-100	0.583223	1	0.999	7.74673e-96	Atrial CM
Idh1	2.01723e-99	0.601024	0.793	0.53	6.14025e-95	Atrial CM
Calm1	1.92156e-98	0.431862	0.998	0.999	5.84905e-94	Atrial CM
Adm	1.56506e-92	0.680872	0.556	0.214	4.76389e-88	Atrial CM
Lxn	1.03677e-91	0.861612	0.559	0.232	3.15582e-87	Atrial CM
Tmsb10	2.71605e-84	0.509853	1	0.999	8.26738e-80	Atrial CM
Itga6	4.45639e-83	0.846043	0.801	0.609	1.35648e-78	Atrial CM
Kank3	6.27611e-83	0.587048	0.608	0.303	1.91039e-78	Atrial CM
Gucy1a1	2.00158e-81	0.526679	0.62	0.316	6.0926e-77	Atrial CM
Tbx5	1.77997e-80	0.508341	0.743	0.451	5.41806e-76	Atrial CM
Prrx2	1.83548e-80	0.507936	0.984	0.962	5.58702e-76	Atrial CM
Id4	1.91569e-80	0.61458	0.474	0.152	5.83118e-76	Atrial CM
Actg1	1.1835e-79	1.30546	0.996	0.994	3.60245e-75	Atrial CM
Nnat	3.27457e-78	0.627554	0.798	0.552	9.96746e-74	Atrial CM
Kcnq3	7.1437e-77	0.256902	0.267	0.019	2.17447e-72	Atrial CM
Fdps	1.69622e-76	0.69458	0.913	0.859	5.16312e-72	Atrial CM
Hcn4	1.4055e-75	0.52707	0.518	0.223	4.27819e-71	Atrial CM
Ddx39b	3.54264e-75	0.485788	0.991	0.981	1.07834e-70	Atrial CM
Pdgfra	1.57778e-72	0.303959	0.284	0.033	4.80259e-68	Atrial CM
Ube2l6	1.914e-72	0.458872	0.343	0.071	5.82604e-68	Atrial CM
Gnas	6.39728e-71	0.326737	1	1	1.94727e-66	Atrial CM
Plcb1	7.66464e-71	0.340145	0.321	0.059	2.33304e-66	Atrial CM
Csrp2	1.13559e-68	0.939287	0.99	0.999	3.45663e-64	Atrial CM
Hnrnpk	1.6455e-68	0.283997	1	1	5.00873e-64	Atrial CM
H2afy	4.11771e-68	0.757984	0.923	0.877	1.25339e-63	Atrial CM
Rai14	6.86566e-68	0.312118	0.269	0.033	2.08984e-63	Atrial CM
Osr1	7.37539e-67	0.514603	0.238	0.019	2.24499e-62	Atrial CM
Gata6	4.0415e-66	0.497193	0.912	0.846	1.23019e-61	Atrial CM
Meis3	5.1113e-65	0.416694	0.622	0.364	1.55583e-60	Atrial CM
Anp32a	1.07188e-62	0.372483	0.996	0.993	3.26271e-58	Atrial CM
Actb	3.62773e-62	1.22164	0.955	0.882	1.10424e-57	Atrial CM
Smoc2	1.39862e-61	0.584479	0.209	0.012	4.25725e-57	Atrial CM
Zfp503	2.77778e-61	0.414504	0.43	0.16	8.45529e-57	Atrial CM
Rec114	3.03043e-60	0.375255	0.435	0.167	9.22434e-56	Atrial CM
Hmgb1	2.9181e-59	0.448188	1	0.999	8.88241e-55	Atrial CM
Dcaf12l1	6.94716e-59	0.962425	0.466	0.215	2.11465e-54	Atrial CM
Dbn1	4.35944e-58	0.445831	0.641	0.411	1.32697e-53	Atrial CM
6330403K07Rik	1.81891e-57	0.428036	0.628	0.364	5.53657e-53	Atrial CM
Ap3b2	3.38422e-57	0.415454	0.36	0.11	1.03012e-52	Atrial CM
Hsd3b6	7.20012e-57	0.352493	0.231	0.029	2.19164e-52	Atrial CM
Tecrl	7.7227e-57	0.54989	0.704	0.514	2.35071e-52	Atrial CM
Spon1	2.07274e-56	0.430948	0.718	0.468	6.30921e-52	Atrial CM
Ifitm10	2.73531e-56	0.324842	0.39	0.13	8.326e-52	Atrial CM
Casp6	1.34016e-55	0.508984	0.721	0.512	4.07932e-51	Atrial CM
Cbx1	2.28832e-55	0.444129	0.977	0.965	6.96543e-51	Atrial CM
Ptgr1	2.52929e-54	0.316171	0.433	0.177	7.6989e-50	Atrial CM
Elovl6	6.69928e-54	0.454236	0.681	0.497	2.03919e-49	Atrial CM
Pdia6	7.90588e-54	0.436909	0.999	0.998	2.40647e-49	Atrial CM
Kmt5a	2.27996e-53	0.433762	0.92	0.862	6.93997e-49	Atrial CM
Cav1	3.59157e-53	0.373801	0.383	0.13	1.09324e-48	Atrial CM
Tpm4	9.76897e-53	0.548804	0.983	0.981	2.97358e-48	Atrial CM
Hmgcs1	2.32297e-51	0.577224	0.793	0.691	7.07089e-47	Atrial CM
Atp2a2	2.80562e-51	0.461901	0.977	0.988	8.54004e-47	Atrial CM
H3f3b	5.81591e-51	0.492142	1	1	1.7703e-46	Atrial CM
Msmo1	5.91246e-51	0.60534	0.781	0.641	1.79969e-46	Atrial CM
Serping1	8.23115e-51	0.271165	0.295	0.076	2.50548e-46	Atrial CM
Sfr1	2.09813e-50	0.449594	0.995	0.997	6.38649e-46	Atrial CM
H2afv	3.4558e-50	0.45583	0.989	0.985	1.05191e-45	Atrial CM
Tpm3	8.1541e-50	0.434404	0.95	0.914	2.48203e-45	Atrial CM
Tspan13	2.12994e-47	0.424188	0.818	0.706	6.48333e-43	Atrial CM
Dusp9	2.28596e-47	0.435994	0.641	0.464	6.95822e-43	Atrial CM
Foxp1	5.44342e-47	0.462818	0.816	0.728	1.65692e-42	Atrial CM
Gsta4	5.70155e-47	0.475645	0.768	0.616	1.7355e-42	Atrial CM
Nt5c3	7.87942e-47	0.368227	0.634	0.466	2.39842e-42	Atrial CM
Rbpms	2.55289e-46	0.320179	0.993	0.997	7.77074e-42	Atrial CM
Sumo1	3.66712e-46	0.285805	1	0.999	1.11624e-41	Atrial CM
Sh3gl3	4.15871e-46	0.29215	0.23	0.046	1.26587e-41	Atrial CM
Cd320	4.18682e-46	0.383675	0.69	0.534	1.27443e-41	Atrial CM
Runx1t1	4.34818e-46	0.441918	0.807	0.708	1.32354e-41	Atrial CM
H3f3a	5.77183e-44	0.252346	1	1	1.75689e-39	Atrial CM
Nudt11	5.96753e-44	0.41515	0.559	0.351	1.81646e-39	Atrial CM
Fdft1	1.0064e-43	0.448486	0.792	0.694	3.06339e-39	Atrial CM
Ddah2	5.7684e-43	0.421048	0.905	0.834	1.75584e-38	Atrial CM
Peg3	6.45034e-43	0.468214	0.965	0.948	1.96342e-38	Atrial CM
Ccnjl	7.74243e-43	0.376853	0.702	0.549	2.35672e-38	Atrial CM
Bcat1	5.28749e-42	0.455228	0.759	0.622	1.60946e-37	Atrial CM
Idi1	2.42596e-41	0.508101	0.778	0.701	7.38439e-37	Atrial CM
Atxn7l3b	3.1723e-41	0.310683	0.986	0.992	9.65617e-37	Atrial CM
Tecr	1.08934e-40	0.27944	0.998	0.995	3.31586e-36	Atrial CM
Ptov1	1.13519e-40	0.304879	0.994	0.991	3.45539e-36	Atrial CM
Arl4a	1.32414e-40	0.560995	0.725	0.59	4.03055e-36	Atrial CM
Anxa3	1.33655e-40	0.438437	0.697	0.551	4.06831e-36	Atrial CM
Limd2	2.97361e-40	0.392953	0.832	0.76	9.05136e-36	Atrial CM
Aif1l	3.1798e-40	0.37384	0.804	0.696	9.67898e-36	Atrial CM
Pdia3	6.22683e-40	0.366556	0.995	0.992	1.89539e-35	Atrial CM
Isoc1	1.0969e-39	0.34719	0.624	0.462	3.33885e-35	Atrial CM
Ubc	1.23532e-38	0.336189	0.994	0.99	3.76018e-34	Atrial CM
Ptms	2.18742e-38	0.354673	0.882	0.823	6.6583e-34	Atrial CM
Fras1	4.08695e-38	0.332821	0.53	0.336	1.24403e-33	Atrial CM
Smarcd3	4.20149e-38	0.367597	0.973	0.969	1.27889e-33	Atrial CM
Vcp	8.71883e-38	0.2717	0.997	0.994	2.65392e-33	Atrial CM
Stmn1	1.45219e-37	0.51692	0.998	0.997	4.42033e-33	Atrial CM
Fbln1	1.48842e-37	0.348672	0.923	0.839	4.53059e-33	Atrial CM
Id3	2.06987e-37	0.719199	0.851	0.763	6.30049e-33	Atrial CM
Maged1	2.07595e-37	0.298468	0.982	0.958	6.31899e-33	Atrial CM
Aldh2	4.67628e-37	0.302284	0.492	0.3	1.42341e-32	Atrial CM
Vim	6.53233e-37	0.338055	0.974	0.959	1.98838e-32	Atrial CM
Dact1	1.48754e-36	0.295029	0.43	0.23	4.52791e-32	Atrial CM
Efemp2	2.2393e-36	0.277925	0.398	0.202	6.8162e-32	Atrial CM
Malat1	4.22201e-36	0.3774	0.994	0.999	1.28514e-31	Atrial CM
Fubp1	7.59645e-36	0.347732	0.981	0.972	2.31228e-31	Atrial CM
Cyp51	2.39548e-35	0.398179	0.668	0.522	7.29159e-31	Atrial CM
Scd2	2.7771e-35	0.380007	0.877	0.823	8.45322e-31	Atrial CM
H1f0	4.90415e-35	0.510268	0.878	0.812	1.49277e-30	Atrial CM
Ctsd	7.48582e-35	0.338392	0.927	0.897	2.27861e-30	Atrial CM
Uchl1	8.44458e-35	0.345662	0.778	0.679	2.57045e-30	Atrial CM
Ptn	3.6456e-34	0.861988	0.35	0.165	1.10968e-29	Atrial CM
Myl12b	6.12846e-34	0.315764	0.785	0.675	1.86544e-29	Atrial CM
Zfand6	6.32934e-34	0.275747	0.971	0.959	1.92659e-29	Atrial CM
Prkag2	6.46182e-34	0.402414	0.691	0.621	1.96691e-29	Atrial CM
Trabd	1.2268e-33	0.326362	0.741	0.644	3.73425e-29	Atrial CM
Ppp1r14c	1.9858e-33	0.500444	0.867	0.939	6.04457e-29	Atrial CM
Prdx2	2.34503e-33	0.251388	1	1	7.13804e-29	Atrial CM
Tbx18	3.31989e-32	0.677667	0.282	0.119	1.01054e-27	Atrial CM
Lsp1	5.88614e-32	0.317263	0.557	0.406	1.79168e-27	Atrial CM
Coprs	1.1644e-31	0.365625	0.92	0.917	3.54433e-27	Atrial CM
Marcksl1	1.31845e-31	0.352541	0.999	1	4.01323e-27	Atrial CM
Ssr3	3.20395e-31	0.319779	0.964	0.962	9.75251e-27	Atrial CM
Hdgfl3	3.48224e-31	0.322095	0.568	0.413	1.05996e-26	Atrial CM
Mfap2	4.6034e-31	0.402793	0.68	0.557	1.40123e-26	Atrial CM
Fam49a	4.72054e-31	0.359088	0.684	0.567	1.43688e-26	Atrial CM
Pdia4	5.74785e-31	0.341138	0.914	0.884	1.74959e-26	Atrial CM
Psmc2	8.00068e-31	0.253841	0.986	0.98	2.43533e-26	Atrial CM
Bzw1	9.21699e-31	0.269882	0.988	0.991	2.80556e-26	Atrial CM
Rbm3	1.11096e-30	0.274425	0.996	0.994	3.38165e-26	Atrial CM
Tcea3	3.51624e-30	0.353018	0.731	0.648	1.07031e-25	Atrial CM
Smap1	3.06536e-29	0.307183	0.814	0.766	9.33064e-25	Atrial CM
Ube2e1	7.66178e-29	0.277978	0.894	0.862	2.33217e-24	Atrial CM
Ppib	1.31188e-28	0.280239	0.993	0.994	3.99323e-24	Atrial CM
Sqle	1.36236e-28	0.371924	0.686	0.609	4.1469e-24	Atrial CM
Hmgcr	5.1056e-28	0.306318	0.558	0.425	1.55409e-23	Atrial CM
Pdcd4	5.57927e-28	0.312876	0.398	0.226	1.69827e-23	Atrial CM
Khdrbs1	6.49589e-28	0.269327	0.972	0.978	1.97728e-23	Atrial CM
Hspa5	2.9521e-27	0.312203	1	0.999	8.98591e-23	Atrial CM
Tiparp	6.47398e-27	0.353617	0.781	0.711	1.97061e-22	Atrial CM
Smarcb1	1.72277e-26	0.265305	0.909	0.877	5.24394e-22	Atrial CM
Snx6	4.31627e-26	0.278047	0.938	0.933	1.31383e-21	Atrial CM
Reep5	4.81254e-26	0.320784	0.936	0.942	1.46489e-21	Atrial CM
Bex2	6.21015e-26	0.368972	0.868	0.816	1.89031e-21	Atrial CM
Sh3bgrl3	7.27246e-26	0.317423	0.85	0.838	2.21366e-21	Atrial CM
Gata4	1.07738e-25	0.302599	0.714	0.657	3.27944e-21	Atrial CM
Tubb2b	2.15617e-24	0.316491	0.873	0.823	6.56316e-20	Atrial CM
Rcn1	5.36803e-24	0.252056	0.95	0.913	1.63398e-19	Atrial CM
Nmt2	6.30756e-24	0.290951	0.611	0.51	1.91996e-19	Atrial CM
Lmnb1	1.0646e-23	0.311643	0.898	0.875	3.24053e-19	Atrial CM
Calr	1.17496e-23	0.265085	1	0.997	3.57645e-19	Atrial CM
Ccdc12	1.4769e-23	0.257357	0.931	0.934	4.49555e-19	Atrial CM
Anxa5	2.36114e-23	0.252806	0.941	0.93	7.18709e-19	Atrial CM
Isl1	4.03783e-23	0.255015	0.332	0.16	1.22907e-18	Atrial CM
Nfe2l2	9.71658e-23	0.254701	0.651	0.56	2.95763e-18	Atrial CM
Kras	1.40457e-22	0.286885	0.624	0.547	4.27538e-18	Atrial CM
Gnai3	7.72889e-22	0.263978	0.797	0.767	2.3526e-17	Atrial CM
Sec61b	8.97279e-22	0.294294	0.961	0.968	2.73123e-17	Atrial CM
Wisp1	1.26193e-21	0.319976	0.331	0.193	3.84118e-17	Atrial CM
Pdlim7	1.50066e-21	0.286671	0.983	0.982	4.56785e-17	Atrial CM
Lpl	1.5856e-21	0.365535	0.721	0.661	4.82642e-17	Atrial CM
Hp1bp3	3.20162e-21	0.25994	0.686	0.607	9.7454e-17	Atrial CM
Rcn3	3.9137e-21	0.261034	0.88	0.83	1.19129e-16	Atrial CM
Zfp422	6.59969e-21	0.253706	0.864	0.843	2.00888e-16	Atrial CM
Cited2	8.69227e-21	0.321622	0.977	0.967	2.64584e-16	Atrial CM
Marcks	9.91418e-21	0.545114	0.759	0.698	3.01778e-16	Atrial CM
Aplp2	1.53628e-20	0.295808	0.89	0.895	4.6763e-16	Atrial CM
Rbmx	1.32946e-19	0.250895	0.765	0.725	4.04673e-15	Atrial CM
Flrt2	1.77557e-19	0.293367	0.283	0.156	5.40467e-15	Atrial CM
Gas1	1.86127e-19	0.290431	0.468	0.351	5.66553e-15	Atrial CM
Thoc2	2.14317e-19	0.255569	0.851	0.823	6.52358e-15	Atrial CM
Ptma	2.5805e-19	0.42516	1	1	7.85477e-15	Atrial CM
Afdn	3.00279e-19	0.252021	0.899	0.9	9.14018e-15	Atrial CM
Acaa2	2.72458e-18	0.260926	0.876	0.887	8.29336e-14	Atrial CM
Hmgb3	2.83443e-18	0.417452	0.914	0.916	8.62772e-14	Atrial CM
Myh6	4.03766e-18	0.53072	0.837	0.968	1.22902e-13	Atrial CM
Tsc22d1	8.1371e-18	0.250346	0.995	0.999	2.47685e-13	Atrial CM
Pla2g12a	2.48756e-17	0.356916	0.746	0.752	7.57188e-13	Atrial CM
Ifitm2	6.16413e-17	0.364145	0.805	0.805	1.8763e-12	Atrial CM
Cotl1	6.46637e-17	0.296617	0.474	0.375	1.9683e-12	Atrial CM
Hsp90b1	8.48967e-17	0.258053	1	1	2.58417e-12	Atrial CM
Asb4	1.14802e-16	0.541585	0.679	0.653	3.49447e-12	Atrial CM
P3h4	4.16639e-16	0.270809	0.691	0.644	1.26821e-11	Atrial CM
Dnajc3	7.32147e-16	0.259298	0.762	0.738	2.22858e-11	Atrial CM
Plekhf2	8.14824e-16	0.267785	0.507	0.433	2.48024e-11	Atrial CM
Cdk4	8.37592e-16	0.267855	0.997	0.999	2.54955e-11	Atrial CM
Dsp	2.77743e-15	0.274041	0.836	0.861	8.45421e-11	Atrial CM
Srsf9	9.6364e-15	0.285039	0.728	0.717	2.93323e-10	Atrial CM
H1fx	2.32936e-14	0.282834	0.719	0.693	7.09033e-10	Atrial CM
Pitx2	9.76678e-14	0.408278	0.409	0.309	2.97291e-09	Atrial CM
Manf	3.7622e-13	0.253047	0.986	0.986	1.14518e-08	Atrial CM
2810474O19Rik	5.65689e-13	0.288193	0.536	0.472	1.7219e-08	Atrial CM
Acat2	1.02113e-12	0.267999	0.708	0.712	3.1082e-08	Atrial CM
Phlda1	1.88625e-12	0.334345	0.768	0.781	5.74157e-08	Atrial CM
H2afy2	1.03225e-11	0.290712	0.789	0.809	3.14207e-07	Atrial CM
Cadm1	1.82881e-11	0.284181	0.847	0.817	5.56671e-07	Atrial CM
Phgdh	2.11016e-10	0.262572	0.728	0.673	6.42313e-06	Atrial CM
Crip1	2.26376e-10	0.376221	0.896	0.968	6.89064e-06	Atrial CM
Tmem163	2.50175e-10	0.359061	0.523	0.47	7.61509e-06	Atrial CM
Mob1b	1.40081e-09	0.256196	0.673	0.682	4.26391e-05	Atrial CM
Tkt	2.12219e-09	0.378007	0.64	0.653	6.45973e-05	Atrial CM
Flrt3	2.53579e-09	0.389933	0.482	0.429	7.7187e-05	Atrial CM
Mybphl	3.81817e-09	0.305938	0.558	0.545	0.000116221	Atrial CM
Sox11	4.98303e-09	0.264714	0.759	0.773	0.000151679	Atrial CM
Lmod1	2.96269e-05	0.296058	0.571	0.617	0.901812	Atrial CM
Myl2	0	3.05161	0.993	0.425	0	Ventricular CM
Ccnd2	0	2.78454	0.991	0.671	0	Ventricular CM
Myh7	2.26055e-216	1.52302	0.991	0.513	6.8809e-212	Ventricular CM
Irx4	9.95002e-212	0.646171	0.772	0.122	3.02869e-207	Ventricular CM
Smpx	4.54566e-199	1.31382	0.993	0.709	1.38365e-194	Ventricular CM
Hey2	9.19414e-192	0.510996	0.595	0.059	2.7986e-187	Ventricular CM
Hspe1	1.13678e-176	0.680999	1	0.999	3.46025e-172	Ventricular CM
Mest	6.26849e-166	1.90375	0.96	0.718	1.90807e-161	Ventricular CM
Acta1	9.54938e-162	1.37824	0.971	0.558	2.90674e-157	Ventricular CM
Mpped2	3.2855e-157	0.976099	0.978	0.539	1.00007e-152	Ventricular CM
Hspd1	5.67669e-149	0.640524	0.998	0.999	1.72793e-144	Ventricular CM
Nppa	8.98433e-146	2.04902	0.784	0.297	2.73474e-141	Ventricular CM
Myl3	2.27707e-144	1.05685	0.996	0.778	6.93118e-140	Ventricular CM
Adprhl1	3.84525e-142	0.472014	0.579	0.109	1.17046e-137	Ventricular CM
C1qbp	2.47666e-141	0.646338	0.996	0.968	7.53871e-137	Ventricular CM
Kcng2	5.9609e-140	0.641813	0.925	0.443	1.81444e-135	Ventricular CM
Npm3	1.10111e-139	0.726436	0.994	0.945	3.35168e-135	Ventricular CM
Mrpl36	4.87952e-137	0.670004	0.995	0.826	1.48528e-132	Ventricular CM
Slc25a5	1.40271e-134	0.424899	1	1	4.26971e-130	Ventricular CM
Pln	6.27002e-134	1.15281	0.658	0.189	1.90853e-129	Ventricular CM
Dctpp1	1.45651e-131	0.66826	0.983	0.908	4.43346e-127	Ventricular CM
S1pr1	5.23008e-129	0.370198	0.536	0.092	1.59198e-124	Ventricular CM
Ybx3	3.64852e-121	0.649257	0.968	0.838	1.11057e-116	Ventricular CM
Nop10	6.58339e-120	0.587349	0.998	0.974	2.00392e-115	Ventricular CM
Alcam	1.36799e-117	0.684936	0.917	0.566	4.16403e-113	Ventricular CM
Npm1	3.10319e-114	0.543958	1	1	9.44581e-110	Ventricular CM
Tomm20	1.10428e-113	0.463989	1	0.999	3.36132e-109	Ventricular CM
Hprt	4.7247e-113	0.544695	0.991	0.884	1.43815e-108	Ventricular CM
Nme1	3.39046e-112	0.50897	0.996	0.996	1.03202e-107	Ventricular CM
Mycn	5.12554e-111	0.679739	0.831	0.436	1.56016e-106	Ventricular CM
Capn6	1.08376e-110	0.6321	0.943	0.603	3.29886e-106	Ventricular CM
Rps23	1.21092e-109	0.306741	1	1	3.68593e-105	Ventricular CM
Cited1	4.43549e-108	1.38588	0.7	0.303	1.35012e-103	Ventricular CM
Trib2	1.06867e-105	0.295138	0.478	0.09	3.25292e-101	Ventricular CM
Timm8a1	2.90561e-104	0.545595	0.98	0.891	8.84439e-100	Ventricular CM
Mrpl42	6.80862e-104	0.437797	0.999	0.994	2.07248e-99	Ventricular CM
Ncl	4.63282e-102	0.63935	1	0.995	1.41018e-97	Ventricular CM
Chchd4	2.26809e-101	0.57163	0.96	0.763	6.90383e-97	Ventricular CM
Irx1	3.15403e-100	0.318138	0.357	0.038	9.60056e-96	Ventricular CM
Cycs	8.19027e-100	0.395403	1	0.999	2.49303e-95	Ventricular CM
Cd9	9.94749e-98	0.425621	0.612	0.19	3.02792e-93	Ventricular CM
Ndufs6	5.02144e-97	0.460471	0.997	0.969	1.52848e-92	Ventricular CM
Nppb	7.8904e-96	1.32804	0.606	0.2	2.40176e-91	Ventricular CM
Homer2	7.42703e-95	0.573614	0.995	0.891	2.26071e-90	Ventricular CM
Srm	4.31858e-92	0.612762	0.948	0.777	1.31453e-87	Ventricular CM
Pdlim1	6.81736e-91	0.561023	0.926	0.583	2.07514e-86	Ventricular CM
Rangrf	1.01676e-89	0.496983	0.882	0.573	3.0949e-85	Ventricular CM
Ppp1r17	6.06518e-89	0.577652	0.569	0.184	1.84618e-84	Ventricular CM
Ccnd3	1.47755e-88	0.502484	0.987	0.883	4.4975e-84	Ventricular CM
Rps27l	3.65115e-87	0.392808	1	0.999	1.11137e-82	Ventricular CM
Irx2	1.17898e-86	0.323982	0.304	0.03	3.58869e-82	Ventricular CM
Rpl22l1	1.35429e-85	0.420012	1	1	4.12233e-81	Ventricular CM
Atp5g1	9.09783e-85	0.392621	1	0.999	2.76929e-80	Ventricular CM
Dctd	3.27542e-84	0.456851	0.867	0.53	9.97004e-80	Ventricular CM
Mcrip2	5.10587e-84	0.52511	0.956	0.746	1.55418e-79	Ventricular CM
Mrpl12	9.32084e-84	0.433702	0.994	0.98	2.83717e-79	Ventricular CM
Rpl23	1.07068e-83	0.266574	1	1	3.25903e-79	Ventricular CM
Dut	7.38641e-82	0.53713	0.978	0.905	2.24835e-77	Ventricular CM
Rrm2	2.34342e-81	0.670644	0.935	0.677	7.13313e-77	Ventricular CM
Tomm5	1.19391e-80	0.467597	0.995	0.969	3.63415e-76	Ventricular CM
Nav1	1.55407e-80	0.350894	0.629	0.243	4.73043e-76	Ventricular CM
Cdkn1c	6.92477e-80	0.273756	1	0.976	2.10783e-75	Ventricular CM
Rack1	1.19796e-77	0.338502	1	0.999	3.64648e-73	Ventricular CM
Nhp2	2.60029e-77	0.461573	0.991	0.945	7.91503e-73	Ventricular CM
Rpl32	4.04431e-77	0.264013	1	1	1.23105e-72	Ventricular CM
Gyg	6.18875e-77	0.465646	0.999	0.999	1.88379e-72	Ventricular CM
Hspa9	8.02752e-77	0.410132	0.993	0.976	2.4435e-72	Ventricular CM
Ran	4.63698e-75	0.334903	1	1	1.41145e-70	Ventricular CM
Hint1	4.74972e-75	0.301485	1	1	1.44577e-70	Ventricular CM
Igfbpl1	2.35056e-72	0.572512	0.643	0.291	7.15488e-68	Ventricular CM
Des	2.94015e-72	0.520165	0.999	0.891	8.94952e-68	Ventricular CM
Serbp1	8.7927e-72	0.300616	1	0.999	2.67641e-67	Ventricular CM
Rplp1	2.6894e-71	0.302134	1	1	8.18626e-67	Ventricular CM
Rpl5	5.95913e-71	0.279105	1	1	1.8139e-66	Ventricular CM
Ndufab1	2.96783e-70	0.300266	1	0.999	9.03379e-66	Ventricular CM
Hddc2	3.18239e-70	0.411191	0.861	0.558	9.68687e-66	Ventricular CM
Ranbp1	8.24886e-68	0.314031	0.999	0.999	2.51087e-63	Ventricular CM
Glrx5	1.66907e-67	0.381838	0.995	0.936	5.08049e-63	Ventricular CM
1110004E09Rik	9.62397e-67	0.359576	0.787	0.453	2.92944e-62	Ventricular CM
Ppif	9.96674e-67	0.432351	0.888	0.653	3.03378e-62	Ventricular CM
Hsp90aa1	2.8607e-65	0.323669	1	1	8.70767e-61	Ventricular CM
Odc1	5.63328e-65	0.432291	0.926	0.744	1.71471e-60	Ventricular CM
Rexo2	1.41924e-64	0.406893	0.948	0.78	4.32002e-60	Ventricular CM
Cd59a	1.60077e-64	0.32085	0.804	0.421	4.87257e-60	Ventricular CM
Rpl36	2.37899e-64	0.287907	1	0.999	7.24141e-60	Ventricular CM
Slc25a13	2.47173e-64	0.345188	0.744	0.397	7.5237e-60	Ventricular CM
Ndufaf4	8.61701e-64	0.417165	0.972	0.863	2.62293e-59	Ventricular CM
Cyc1	3.0936e-62	0.309349	1	0.996	9.4166e-58	Ventricular CM
Vcam1	4.00038e-62	0.421037	0.762	0.41	1.21767e-57	Ventricular CM
Tln2	1.06474e-61	0.307204	0.666	0.299	3.24096e-57	Ventricular CM
Ccnd1	1.95809e-61	0.303128	0.694	0.332	5.96022e-57	Ventricular CM
Lbh	6.56464e-61	0.379459	0.937	0.574	1.99821e-56	Ventricular CM
Ahnak	7.21762e-61	0.289869	0.627	0.269	2.19697e-56	Ventricular CM
mt-Nd1	7.88676e-61	0.286358	1	1	2.40065e-56	Ventricular CM
Col4a1	1.39222e-60	0.28984	0.63	0.284	4.23779e-56	Ventricular CM
Cavin1	5.67081e-60	0.264801	0.547	0.209	1.72614e-55	Ventricular CM
Trdn	1.32466e-59	0.417584	0.913	0.529	4.03213e-55	Ventricular CM
Timm17a	1.73162e-59	0.347921	0.997	0.974	5.27089e-55	Ventricular CM
Erg28	2.42673e-59	0.402501	0.933	0.779	7.38672e-55	Ventricular CM
Gnl3	2.42761e-59	0.404885	0.911	0.728	7.3894e-55	Ventricular CM
Mylpf	4.24514e-59	0.381091	0.826	0.478	1.29218e-54	Ventricular CM
Sorbs2	6.61905e-59	0.435436	0.928	0.651	2.01477e-54	Ventricular CM
Pfdn4	9.47915e-59	0.386294	0.987	0.907	2.88536e-54	Ventricular CM
Tmem97	1.65574e-58	0.403682	0.889	0.659	5.0399e-54	Ventricular CM
Prdx6	1.88906e-58	0.364827	0.997	0.989	5.75011e-54	Ventricular CM
Uqcrq	2.71783e-58	0.338558	0.999	0.99	8.27279e-54	Ventricular CM
Cystm1	6.40604e-58	0.337394	0.651	0.3	1.94994e-53	Ventricular CM
Zfp706	1.08876e-57	0.306818	1	0.995	3.31407e-53	Ventricular CM
Fabp3	5.86434e-57	0.432833	0.994	0.779	1.78505e-52	Ventricular CM
Cyba	5.89167e-56	0.384377	0.976	0.826	1.79337e-51	Ventricular CM
Fkbp3	6.16954e-56	0.278597	1	0.999	1.87795e-51	Ventricular CM
Efnb3	8.08021e-56	0.311285	0.682	0.344	2.45954e-51	Ventricular CM
mt-Atp6	1.44413e-55	0.260678	1	1	4.39579e-51	Ventricular CM
Ndufs7	2.68098e-55	0.332366	0.999	0.971	8.16062e-51	Ventricular CM
Psmb10	3.46742e-55	0.312416	0.722	0.403	1.05545e-50	Ventricular CM
Car4	4.64006e-55	0.347419	0.529	0.218	1.41239e-50	Ventricular CM
Phb2	8.49027e-55	0.303432	0.999	0.994	2.58435e-50	Ventricular CM
Col2a1	1.18897e-54	0.347439	0.869	0.511	3.61911e-50	Ventricular CM
Krt19	1.92925e-54	0.514057	0.679	0.351	5.87243e-50	Ventricular CM
Cox6a2	4.45699e-54	0.430714	0.959	0.615	1.35666e-49	Ventricular CM
Ndufa5	4.37217e-53	0.345071	0.996	0.952	1.33084e-48	Ventricular CM
Cox8a	9.2294e-53	0.280651	1	1	2.80934e-48	Ventricular CM
Cacybp	1.41075e-52	0.333078	0.997	0.992	4.29417e-48	Ventricular CM
Mpp6	2.30832e-52	0.360945	0.88	0.665	7.0263e-48	Ventricular CM
Smco4	2.40523e-52	0.298478	0.706	0.378	7.32128e-48	Ventricular CM
Tgm2	4.81597e-52	0.312562	0.462	0.177	1.46593e-47	Ventricular CM
Rasgrp2	1.0979e-51	0.299952	0.77	0.428	3.3419e-47	Ventricular CM
Sdhd	1.10132e-51	0.313461	0.999	0.987	3.35231e-47	Ventricular CM
Cnbp	1.20479e-51	0.286245	1	1	3.66726e-47	Ventricular CM
Nolc1	8.39618e-51	0.347496	0.908	0.719	2.55571e-46	Ventricular CM
Smyd2	9.06523e-51	0.331403	0.908	0.66	2.75936e-46	Ventricular CM
Hmgn3	1.20855e-50	0.385076	0.82	0.534	3.67871e-46	Ventricular CM
Htra2	5.3376e-50	0.317369	0.729	0.436	1.62471e-45	Ventricular CM
mt-Nd2	9.30897e-50	0.305617	1	0.996	2.83356e-45	Ventricular CM
Cox5a	1.48443e-49	0.266276	1	0.999	4.51845e-45	Ventricular CM
Prps1	2.34312e-49	0.336271	0.838	0.577	7.13222e-45	Ventricular CM
Tuba1b	4.74218e-49	0.270118	1	1	1.44347e-44	Ventricular CM
Tagln	9.53645e-49	0.521294	0.995	0.924	2.9028e-44	Ventricular CM
Csrp1	3.8329e-48	0.390023	0.989	0.927	1.1667e-43	Ventricular CM
Eif4ebp1	5.39948e-48	0.309543	0.998	0.982	1.64355e-43	Ventricular CM
Prkaa2	7.57141e-48	0.301069	0.728	0.411	2.30466e-43	Ventricular CM
Ctps	9.84634e-48	0.342633	0.859	0.615	2.99713e-43	Ventricular CM
Eef1e1	1.40629e-47	0.359027	0.972	0.885	4.28061e-43	Ventricular CM
Cmtm7	6.49162e-47	0.354402	0.925	0.774	1.97599e-42	Ventricular CM
Rnd2	8.53015e-47	0.299831	0.691	0.384	2.59649e-42	Ventricular CM
Anp32b	1.49125e-46	0.300622	0.998	0.997	4.53922e-42	Ventricular CM
Aprt	1.55035e-46	0.340421	0.997	0.977	4.71912e-42	Ventricular CM
Gadd45g	1.6988e-46	0.300207	0.741	0.411	5.17099e-42	Ventricular CM
Arhgap29	2.06227e-46	0.302085	0.782	0.471	6.27736e-42	Ventricular CM
Apobec2	2.45045e-46	0.379045	0.983	0.777	7.45892e-42	Ventricular CM
Tomm70a	2.78281e-46	0.326803	0.936	0.795	8.4706e-42	Ventricular CM
Polr2f	5.3496e-46	0.305737	0.982	0.92	1.62836e-41	Ventricular CM
Sod2	1.001e-45	0.319559	0.988	0.934	3.04694e-41	Ventricular CM
Qdpr	2.29853e-45	0.324562	0.842	0.576	6.99648e-41	Ventricular CM
Vcan	3.84155e-45	0.408019	0.973	0.823	1.16933e-40	Ventricular CM
Mrpl19	7.86235e-45	0.318814	0.917	0.766	2.39322e-40	Ventricular CM
Gja1	1.40711e-44	0.281242	0.409	0.156	4.28309e-40	Ventricular CM
Ddx21	1.85739e-44	0.301055	0.749	0.467	5.6537e-40	Ventricular CM
Snu13	6.50234e-44	0.274148	0.998	0.989	1.97925e-39	Ventricular CM
Atic	8.90685e-44	0.305338	0.814	0.555	2.71116e-39	Ventricular CM
Hdgf	1.25155e-43	0.270518	0.996	0.977	3.80959e-39	Ventricular CM
Nudc	2.34288e-43	0.288392	0.995	0.967	7.1315e-39	Ventricular CM
Ppa1	2.67777e-43	0.312538	0.987	0.943	8.15087e-39	Ventricular CM
Mybbp1a	3.47926e-43	0.281942	0.767	0.499	1.05905e-38	Ventricular CM
Bcl2	4.90074e-43	0.254012	0.661	0.361	1.49174e-38	Ventricular CM
Ipo5	4.95391e-43	0.317553	0.846	0.625	1.50792e-38	Ventricular CM
Hand1	7.72622e-43	0.386114	0.474	0.204	2.35178e-38	Ventricular CM
Ddah1	1.07726e-42	0.479328	0.911	0.714	3.27907e-38	Ventricular CM
Ipo7	1.90715e-42	0.27873	0.796	0.527	5.80517e-38	Ventricular CM
Ahsa1	2.04408e-42	0.305376	0.981	0.933	6.22197e-38	Ventricular CM
Tusc3	3.73405e-42	0.319118	0.915	0.71	1.13661e-37	Ventricular CM
Nudt19	3.80111e-42	0.307004	0.919	0.728	1.15702e-37	Ventricular CM
Lyar	3.97381e-42	0.316187	0.948	0.833	1.20959e-37	Ventricular CM
Jpt1	4.34311e-42	0.321799	1	0.979	1.322e-37	Ventricular CM
Anxa2	4.39445e-41	0.338959	0.74	0.435	1.33763e-36	Ventricular CM
Tead1	4.58569e-41	0.29049	0.841	0.585	1.39584e-36	Ventricular CM
Bex1	5.92599e-41	0.470871	0.99	0.955	1.80381e-36	Ventricular CM
Ung	8.45902e-41	0.364676	0.705	0.425	2.57484e-36	Ventricular CM
Ccne2	1.56582e-40	0.353604	0.605	0.329	4.76619e-36	Ventricular CM
Lsm2	4.7672e-40	0.311044	0.974	0.903	1.45109e-35	Ventricular CM
Ccna2	9.56834e-40	0.350551	0.875	0.615	2.91251e-35	Ventricular CM
Mrpl18	2.76708e-39	0.253219	1	0.99	8.42271e-35	Ventricular CM
Csrp3	5.75963e-39	0.406651	0.999	0.943	1.75317e-34	Ventricular CM
Ccne1	6.08475e-39	0.320359	0.709	0.447	1.85214e-34	Ventricular CM
Nop58	7.57505e-39	0.327404	0.976	0.917	2.30577e-34	Ventricular CM
Ube2c	3.38905e-38	0.392565	0.948	0.782	1.03159e-33	Ventricular CM
Pabpc4	1.60423e-37	0.301787	0.905	0.74	4.88312e-33	Ventricular CM
Tsfm	3.20551e-37	0.287613	0.933	0.789	9.75725e-33	Ventricular CM
Polr1d	3.33494e-37	0.258198	0.995	0.98	1.01512e-32	Ventricular CM
Tomm40	2.77184e-36	0.277064	0.985	0.963	8.43719e-32	Ventricular CM
Lap3	4.61312e-36	0.280824	0.934	0.811	1.40419e-31	Ventricular CM
Bola3	5.04664e-36	0.284111	0.957	0.863	1.53615e-31	Ventricular CM
Gadd45gip1	7.444e-36	0.282393	0.977	0.913	2.26588e-31	Ventricular CM
Cinp	1.80534e-35	0.257056	0.761	0.498	5.49527e-31	Ventricular CM
Rsl1d1	4.04816e-35	0.275754	0.993	0.964	1.23222e-30	Ventricular CM
Synpo2l	5.14904e-35	0.273752	0.884	0.637	1.56732e-30	Ventricular CM
Idh3a	9.27087e-35	0.274708	0.996	0.957	2.82196e-30	Ventricular CM
Akr1b3	1.6681e-34	0.258579	0.994	0.948	5.07754e-30	Ventricular CM
Tbrg1	2.99467e-34	0.29292	0.984	0.94	9.11548e-30	Ventricular CM
Slmap	3.40728e-34	0.273854	0.759	0.524	1.03714e-29	Ventricular CM
Mylk3	3.93404e-34	0.281085	0.973	0.733	1.19748e-29	Ventricular CM
Aen	5.04757e-34	0.250258	0.783	0.531	1.53643e-29	Ventricular CM
Ppm1g	2.02648e-33	0.28967	0.915	0.775	6.16842e-29	Ventricular CM
Fbxo5	2.15306e-33	0.265408	0.684	0.422	6.55369e-29	Ventricular CM
Hmga2	6.24594e-33	0.273318	0.993	0.908	1.9012e-28	Ventricular CM
Snrpf	7.05956e-33	0.26122	0.994	0.975	2.14886e-28	Ventricular CM
Coq2	9.37629e-33	0.254305	0.849	0.623	2.85405e-28	Ventricular CM
Nop16	1.20048e-32	0.262003	0.821	0.588	3.65415e-28	Ventricular CM
Gar1	1.28348e-32	0.274102	0.903	0.722	3.90677e-28	Ventricular CM
Cdk1	1.72125e-32	0.312285	0.892	0.653	5.23932e-28	Ventricular CM
Gmnn	2.13482e-32	0.294626	0.934	0.779	6.49819e-28	Ventricular CM
Wdr18	6.21463e-32	0.263671	0.939	0.834	1.89167e-27	Ventricular CM
Rrp15	7.14746e-32	0.260569	0.866	0.661	2.17561e-27	Ventricular CM
Pclaf	7.92273e-32	0.317877	0.942	0.784	2.4116e-27	Ventricular CM
Kpnb1	1.4192e-31	0.260461	0.948	0.838	4.3199e-27	Ventricular CM
Dkc1	3.68304e-30	0.252218	0.904	0.712	1.12108e-25	Ventricular CM
Lsm3	4.30592e-30	0.259493	0.984	0.92	1.31068e-25	Ventricular CM
Pa2g4	6.2916e-30	0.257133	0.981	0.947	1.9151e-25	Ventricular CM
Myl1	8.37153e-30	0.359626	0.988	0.849	2.54821e-25	Ventricular CM
Ola1	8.80307e-30	0.251962	0.957	0.849	2.67957e-25	Ventricular CM
Ltv1	2.67892e-29	0.268141	0.906	0.754	8.15437e-25	Ventricular CM
Mthfd2	3.57834e-29	0.251073	0.816	0.619	1.08921e-24	Ventricular CM
Tsc22d3	9.4124e-29	0.280503	0.912	0.747	2.86504e-24	Ventricular CM
Cks2	9.45132e-29	0.359305	0.968	0.884	2.87689e-24	Ventricular CM
Zfp106	1.45428e-28	0.260866	0.922	0.777	4.42669e-24	Ventricular CM
Ddx3x	7.26142e-28	0.257301	0.92	0.758	2.2103e-23	Ventricular CM
Cck	3.63233e-27	0.726864	0.497	0.277	1.10565e-22	Ventricular CM
Nop56	4.63225e-27	0.262471	0.969	0.913	1.41001e-22	Ventricular CM
Tubb6	8.7509e-27	0.296198	0.846	0.643	2.66369e-22	Ventricular CM
Ckb	4.75115e-26	0.272306	0.998	0.864	1.4462e-21	Ventricular CM
Cryab	4.344e-25	0.332543	0.999	0.891	1.32227e-20	Ventricular CM
Ttn	1.55464e-23	0.303261	1	0.941	4.73218e-19	Ventricular CM
Tdgf1	2.4639e-278	2.4393	0.875	0.074	7.49987e-274	OFT CM
Nrp2	2.16674e-193	1.92169	0.806	0.12	6.59534e-189	OFT CM
Rgs5	1.36754e-170	1.43627	0.715	0.095	4.16266e-166	OFT CM
Tlx1	5.35005e-168	0.590976	0.529	0.032	1.6285e-163	OFT CM
Gm45188	7.69896e-142	0.64218	0.582	0.065	2.34349e-137	OFT CM
Fhl1	2.62683e-141	2.04643	1	0.789	7.99582e-137	OFT CM
Cdkn1c	6.51842e-137	2.16952	1	0.983	1.98414e-132	OFT CM
Tril	8.21547e-119	0.567403	0.605	0.093	2.50071e-114	OFT CM
Rspo3	1.72357e-116	1.23643	0.905	0.245	5.24637e-112	OFT CM
Meg3	1.76658e-116	2.02637	0.996	0.73	5.37729e-112	OFT CM
Sema3c	2.54001e-111	1.04856	0.787	0.211	7.73152e-107	OFT CM
Dlk1	3.22731e-111	1.7853	0.833	0.268	9.82361e-107	OFT CM
Tnc	6.03322e-111	0.649989	0.605	0.102	1.83645e-106	OFT CM
3632451O06Rik	1.14646e-109	1.71016	1	0.839	3.48972e-105	OFT CM
Itm2a	3.02643e-108	2.65877	0.951	0.731	9.21216e-104	OFT CM
Ap1s2	3.45198e-104	1.07195	0.924	0.431	1.05075e-99	OFT CM
Nkx2-6	6.82891e-104	0.278372	0.3	0.014	2.07865e-99	OFT CM
Mtus2	6.36661e-103	1.08466	0.932	0.45	1.93793e-98	OFT CM
Cavin2	1.51218e-100	0.796558	0.559	0.096	4.60292e-96	OFT CM
Lmo2	3.14492e-99	0.683283	0.597	0.107	9.57283e-95	OFT CM
Abra	6.43318e-99	1.34959	0.89	0.378	1.9582e-94	OFT CM
Fry	1.85501e-95	0.511133	0.548	0.097	5.64648e-91	OFT CM
Acta2	2.75011e-95	0.856304	1	0.984	8.37105e-91	OFT CM
Cd59a	3.97343e-94	1.44893	0.935	0.521	1.20947e-89	OFT CM
Tmsb4x	1.41733e-88	1.20564	1	0.993	4.3142e-84	OFT CM
Apoe	1.73684e-88	1.38624	0.985	0.722	5.28678e-84	OFT CM
Lhfpl1	4.04513e-88	0.560977	0.589	0.124	1.2313e-83	OFT CM
Cald1	2.34043e-87	1.51009	1	0.848	7.12403e-83	OFT CM
Col8a1	3.73617e-87	0.3786	0.361	0.036	1.13725e-82	OFT CM
Id1	1.01795e-85	1.20892	0.973	0.789	3.09852e-81	OFT CM
Tgfb1	3.76866e-85	0.348591	0.384	0.045	1.14714e-80	OFT CM
Trp53i11	3.89713e-83	0.320344	0.319	0.028	1.18625e-78	OFT CM
Hes1	3.37873e-80	0.846902	0.829	0.341	1.02845e-75	OFT CM
Stx3	1.90155e-79	0.550356	0.513	0.101	5.78813e-75	OFT CM
G0s2	5.99232e-79	1.19929	0.829	0.361	1.824e-74	OFT CM
Amph	3.06923e-78	0.818188	0.608	0.164	9.34242e-74	OFT CM
Cavin3	1.9087e-76	1.0147	0.962	0.64	5.8099e-72	OFT CM
Tmem56	8.71759e-74	0.55955	0.643	0.191	2.65355e-69	OFT CM
Actn1	1.66278e-70	0.832504	0.992	0.857	5.06134e-66	OFT CM
Vcan	7.50445e-70	0.947427	0.985	0.867	2.28428e-65	OFT CM
Wnt11	4.6227e-69	0.49931	0.582	0.154	1.4071e-64	OFT CM
Gabra4	6.59958e-69	0.411072	0.46	0.092	2.00884e-64	OFT CM
Masp1	1.61584e-68	0.332635	0.395	0.064	4.91844e-64	OFT CM
B4galt6	1.46524e-67	0.869377	0.859	0.487	4.46003e-63	OFT CM
Bmp4	1.63551e-67	0.912359	0.757	0.28	4.97834e-63	OFT CM
S100a11	5.69286e-67	0.91455	0.939	0.667	1.73285e-62	OFT CM
Csrp1	1.34914e-66	0.869715	0.996	0.945	4.10665e-62	OFT CM
Myh7	2.16353e-65	1.17146	1	0.656	6.58558e-61	OFT CM
Nptx2	9.73248e-64	0.651331	0.681	0.243	2.96247e-59	OFT CM
Shisa2	3.8559e-63	0.808462	0.878	0.428	1.1737e-58	OFT CM
Prss23	6.38937e-63	1.07849	0.939	0.667	1.94486e-58	OFT CM
Cldnd1	4.77003e-62	0.686045	1	0.948	1.45195e-57	OFT CM
Txndc5	2.53535e-61	0.996713	0.947	0.83	7.71736e-57	OFT CM
Myl6	2.55435e-61	0.50219	1	1	7.77518e-57	OFT CM
Amot	1.04562e-59	0.538357	0.715	0.291	3.18276e-55	OFT CM
Crabp1	1.34687e-59	0.502371	0.65	0.222	4.09975e-55	OFT CM
Hip1	2.23827e-59	0.694465	0.783	0.418	6.81307e-55	OFT CM
Col11a1	5.24574e-59	0.325082	0.365	0.065	1.59675e-54	OFT CM
8430408G22Rik	3.41777e-58	0.269743	0.278	0.033	1.04034e-53	OFT CM
Rgs4	3.74303e-58	0.384727	0.403	0.08	1.13934e-53	OFT CM
Gm266	1.8267e-57	0.312045	0.38	0.071	5.5603e-53	OFT CM
Tpm2	3.60712e-57	0.823123	0.97	0.849	1.09797e-52	OFT CM
Fam89a	4.59899e-57	0.268048	0.262	0.03	1.39989e-52	OFT CM
Smyd1	1.00808e-56	0.746073	0.985	0.871	3.06849e-52	OFT CM
Plppr5	1.77552e-56	0.62956	0.783	0.384	5.40452e-52	OFT CM
Efna1	1.626e-55	0.559122	0.677	0.265	4.94939e-51	OFT CM
Isl1	2.2537e-54	0.904203	0.593	0.194	6.86002e-50	OFT CM
Meis2	8.52773e-54	0.721312	0.935	0.626	2.59575e-49	OFT CM
Mpped2	4.23274e-53	0.796792	0.989	0.67	1.2884e-48	OFT CM
Sparc	1.62606e-52	0.687014	1	0.976	4.94956e-48	OFT CM
Efhd1	3.04562e-52	0.292413	0.289	0.042	9.27056e-48	OFT CM
Syne1	8.1448e-52	0.488363	0.532	0.174	2.4792e-47	OFT CM
Tmem38b	2.07057e-51	0.659059	0.802	0.464	6.3026e-47	OFT CM
Slc2a3	2.79645e-50	0.624626	0.802	0.456	8.51211e-46	OFT CM
Gpc3	2.87404e-50	0.866628	0.996	0.956	8.74829e-46	OFT CM
Stard3nl	5.18764e-50	0.730431	0.973	0.898	1.57907e-45	OFT CM
Anxa2	2.2481e-49	0.770777	0.848	0.514	6.84299e-45	OFT CM
Des	5.10184e-49	0.660937	1	0.924	1.55295e-44	OFT CM
Krt8	3.42736e-48	0.947461	0.954	0.734	1.04325e-43	OFT CM
Smad6	6.42319e-48	0.569172	0.783	0.4	1.95516e-43	OFT CM
Cdh6	6.53567e-48	0.468706	0.468	0.136	1.98939e-43	OFT CM
Dusp4	1.25036e-47	0.331553	0.498	0.146	3.80598e-43	OFT CM
Fgf8	1.30881e-47	0.583399	0.605	0.232	3.98389e-43	OFT CM
Akap12	4.00757e-47	0.613779	0.84	0.486	1.21986e-42	OFT CM
5033428I22Rik	6.364e-47	0.551058	0.715	0.352	1.93714e-42	OFT CM
Serpinh1	1.77818e-46	0.39014	1	1	5.4126e-42	OFT CM
Hif1a	3.42447e-45	0.641752	0.981	0.862	1.04237e-40	OFT CM
Gstt1	4.42896e-45	0.684719	0.65	0.282	1.34813e-40	OFT CM
Bex3	2.26803e-44	0.67968	1	1	6.90366e-40	OFT CM
Lgals1	7.42467e-44	0.926255	0.951	0.841	2.25999e-39	OFT CM
C530008M17Rik	4.12151e-43	0.561014	0.715	0.377	1.25455e-38	OFT CM
Ckb	1.10072e-42	0.708694	0.992	0.905	3.35049e-38	OFT CM
Slc16a3	1.10206e-42	0.522187	1	0.98	3.35456e-38	OFT CM
Pkm	1.17151e-42	0.349821	1	1	3.56596e-38	OFT CM
Cited2	2.95442e-42	0.696403	1	0.968	8.99295e-38	OFT CM
Inha	3.03424e-42	0.275909	0.342	0.077	9.23591e-38	OFT CM
Maged1	4.8257e-42	0.638813	0.992	0.966	1.46889e-37	OFT CM
Pcgf5	6.29101e-42	0.639467	0.932	0.728	1.91492e-37	OFT CM
Wnt5a	2.68838e-41	0.501027	0.597	0.258	8.18315e-37	OFT CM
Hsd17b12	5.57319e-41	0.546193	0.958	0.847	1.69642e-36	OFT CM
Col2a1	5.71258e-41	0.719338	0.901	0.615	1.73885e-36	OFT CM
Wls	7.36347e-41	0.654381	0.947	0.829	2.24137e-36	OFT CM
Myh10	7.97292e-41	0.676473	0.951	0.84	2.42688e-36	OFT CM
Gadd45g	1.42205e-40	0.75109	0.817	0.501	4.32857e-36	OFT CM
Rassf5	4.79391e-40	0.579122	0.829	0.545	1.45922e-35	OFT CM
2010300C02Rik	1.72345e-39	0.323998	0.316	0.072	5.246e-35	OFT CM
Krt18	4.81136e-39	0.857953	0.928	0.724	1.46453e-34	OFT CM
Grb10	6.59051e-39	0.576159	0.992	0.964	2.00609e-34	OFT CM
Msx2	7.9702e-39	0.481401	0.662	0.287	2.42605e-34	OFT CM
Itm2b	8.03443e-39	0.71745	0.977	0.931	2.4456e-34	OFT CM
Pdlim1	1.06757e-38	0.645792	0.928	0.686	3.24958e-34	OFT CM
Ankrd1	2.24968e-38	1.10438	0.966	0.843	6.8478e-34	OFT CM
Rcsd1	3.09166e-38	0.551051	0.951	0.8	9.41072e-34	OFT CM
Ppp1cb	3.40329e-38	0.50164	1	0.99	1.03593e-33	OFT CM
Gmpr	5.22541e-38	0.629693	0.913	0.673	1.59056e-33	OFT CM
Dok4	5.5071e-38	0.564559	0.924	0.725	1.67631e-33	OFT CM
Cd81	2.86673e-37	0.448103	1	0.996	8.72605e-33	OFT CM
Il17b	5.59946e-37	0.251604	0.266	0.053	1.70442e-32	OFT CM
Fbxl22	8.70921e-37	0.696496	0.992	0.859	2.651e-32	OFT CM
Rasl11a	1.87022e-36	0.524276	0.559	0.244	5.69277e-32	OFT CM
Tagln	9.19223e-36	0.69559	1	0.945	2.79802e-31	OFT CM
Ociad2	2.32363e-35	0.519576	0.627	0.311	7.0729e-31	OFT CM
Pmp22	4.24021e-35	1.03235	0.734	0.479	1.29068e-30	OFT CM
H19	7.96739e-35	0.599696	1	0.987	2.42519e-30	OFT CM
Cystm1	1.06106e-34	0.615528	0.707	0.4	3.22976e-30	OFT CM
Etv5	5.90493e-34	0.290372	0.395	0.124	1.7974e-29	OFT CM
P4ha2	7.03741e-34	0.497197	0.677	0.385	2.14212e-29	OFT CM
Gem	9.6714e-34	0.356596	0.471	0.179	2.94388e-29	OFT CM
Cxcl12	2.32243e-33	0.387405	0.487	0.18	7.06925e-29	OFT CM
Clu	2.38358e-33	0.582802	0.677	0.373	7.25537e-29	OFT CM
Prtg	9.00931e-33	0.549263	0.954	0.792	2.74234e-28	OFT CM
Kdelr3	1.41681e-32	0.295805	0.365	0.112	4.31263e-28	OFT CM
Csrp2	3.00976e-32	0.490124	1	0.995	9.16141e-28	OFT CM
Ubb	3.46209e-32	0.279532	1	1	1.05382e-27	OFT CM
Pyy	1.89375e-31	0.38961	0.202	0.035	5.7644e-27	OFT CM
Id3	2.03352e-31	0.553318	0.985	0.781	6.18983e-27	OFT CM
Pfn1	2.16891e-31	0.296283	1	1	6.60196e-27	OFT CM
Synpo2	6.30901e-31	0.431802	0.722	0.416	1.9204e-26	OFT CM
Mef2c	1.74095e-30	0.579021	0.989	0.957	5.29927e-26	OFT CM
Bnip3l	2.27878e-30	0.439801	1	0.994	6.93639e-26	OFT CM
Tnnt1	4.62884e-30	0.847175	0.741	0.512	1.40897e-25	OFT CM
Fam162a	6.91777e-30	0.484543	1	0.993	2.1057e-25	OFT CM
2010111I01Rik	7.48753e-30	0.348017	0.452	0.178	2.27913e-25	OFT CM
Phlda2	9.45978e-30	1.00965	0.388	0.139	2.87946e-25	OFT CM
Slc9a3r1	1.01127e-29	0.378515	0.502	0.223	3.07819e-25	OFT CM
Akirin2	1.07603e-29	0.454636	0.981	0.964	3.27532e-25	OFT CM
Gnas	1.13772e-29	0.306113	1	1	3.46309e-25	OFT CM
Bcr	1.1483e-29	0.393134	0.586	0.279	3.4953e-25	OFT CM
Tgfb2	1.3074e-29	0.547749	0.897	0.647	3.9796e-25	OFT CM
Morf4l2	1.74774e-29	0.359975	1	0.997	5.31995e-25	OFT CM
Cd151	2.31557e-29	0.436568	0.871	0.636	7.04835e-25	OFT CM
Hand2	4.6109e-29	0.504304	0.833	0.576	1.40351e-24	OFT CM
Arf4	5.90566e-29	0.437184	1	0.984	1.79762e-24	OFT CM
Ccnd3	6.12889e-29	0.469936	0.985	0.915	1.86557e-24	OFT CM
Tmem51	6.38814e-29	0.380371	0.54	0.258	1.94449e-24	OFT CM
Ubqln2	8.21072e-29	0.511683	0.852	0.675	2.49926e-24	OFT CM
Tmem167	1.01122e-28	0.394792	1	0.992	3.07806e-24	OFT CM
Arpc5	1.41699e-28	0.494867	0.985	0.947	4.31316e-24	OFT CM
Col12a1	1.64226e-28	0.264738	0.392	0.138	4.99889e-24	OFT CM
Efnb2	1.80583e-28	0.306676	0.38	0.135	5.49677e-24	OFT CM
P3h2	2.03962e-28	0.317885	0.513	0.235	6.20839e-24	OFT CM
Dusp26	2.30721e-28	0.307816	0.411	0.156	7.02293e-24	OFT CM
P4hb	2.5939e-28	0.426344	0.962	0.904	7.89558e-24	OFT CM
Tceal9	2.77812e-28	0.579352	1	0.999	8.45631e-24	OFT CM
Krt20	4.55665e-28	0.274699	0.354	0.116	1.387e-23	OFT CM
Prkar1a	6.99206e-28	0.444861	0.996	0.964	2.12831e-23	OFT CM
Actb	1.20954e-27	0.63763	1	0.904	3.68171e-23	OFT CM
Ank3	4.80691e-27	0.447822	0.943	0.829	1.46317e-22	OFT CM
Ckap4	5.1143e-27	0.439639	0.958	0.873	1.55674e-22	OFT CM
Capns1	1.15217e-26	0.430255	0.989	0.945	3.50709e-22	OFT CM
Myocd	1.42578e-26	0.463945	0.749	0.528	4.33993e-22	OFT CM
Ccdc88a	2.23005e-26	0.528033	0.89	0.736	6.78806e-22	OFT CM
Cd63	2.37958e-26	0.449036	0.989	0.919	7.2432e-22	OFT CM
Eno1	3.83345e-26	0.258901	1	1	1.16687e-21	OFT CM
Pls3	4.06136e-26	0.436273	0.787	0.554	1.23624e-21	OFT CM
Dab2	9.49999e-26	0.446379	0.681	0.416	2.8917e-21	OFT CM
Klhl6	1.36472e-25	0.268873	0.357	0.126	4.15407e-21	OFT CM
Irf5	3.18806e-25	0.301632	0.441	0.187	9.70413e-21	OFT CM
Mylk3	4.61758e-25	0.458008	0.958	0.807	1.40554e-20	OFT CM
Ptges3l	6.05107e-25	0.422653	0.97	0.881	1.84189e-20	OFT CM
Nup62cl	6.14708e-25	0.569413	0.316	0.107	1.87111e-20	OFT CM
Nuak1	8.23597e-25	0.252293	0.346	0.124	2.50695e-20	OFT CM
Flna	1.05517e-24	0.360479	0.635	0.362	3.21183e-20	OFT CM
Lpp	1.25875e-24	0.454908	0.913	0.784	3.83152e-20	OFT CM
Cox4i2	2.0798e-24	0.41102	0.589	0.318	6.33071e-20	OFT CM
Arid3b	2.8734e-24	0.413651	0.802	0.594	8.74633e-20	OFT CM
Pbxip1	3.69003e-24	0.438714	0.833	0.621	1.12321e-19	OFT CM
Ltbp1	4.77029e-24	0.35091	0.548	0.287	1.45203e-19	OFT CM
Ivns1abp	9.92796e-24	0.451562	0.943	0.884	3.02197e-19	OFT CM
Galk1	1.15951e-23	0.456902	0.973	0.923	3.52943e-19	OFT CM
Art3	1.57751e-23	0.288619	0.46	0.213	4.80177e-19	OFT CM
Fzd1	3.57254e-23	0.279251	0.376	0.148	1.08745e-18	OFT CM
Tmem246	3.62387e-23	0.436806	0.745	0.535	1.10307e-18	OFT CM
Lbh	4.22545e-23	0.418339	0.939	0.684	1.28619e-18	OFT CM
Mfap4	5.43202e-23	0.286587	0.422	0.174	1.65345e-18	OFT CM
Pfkl	5.65129e-23	0.410344	0.985	0.949	1.7202e-18	OFT CM
Slc38a4	5.75461e-23	0.409866	0.871	0.729	1.75164e-18	OFT CM
Ddah1	6.27388e-23	0.520465	0.901	0.774	1.90971e-18	OFT CM
Pitx2	7.42089e-23	0.546202	0.597	0.325	2.25884e-18	OFT CM
Rdx	8.10074e-23	0.438382	0.996	0.981	2.46578e-18	OFT CM
Fam213a	9.08415e-23	0.375346	0.875	0.74	2.76513e-18	OFT CM
Cnn3	1.17708e-22	0.37618	1	0.984	3.5829e-18	OFT CM
Eml4	1.32282e-22	0.421499	0.894	0.747	4.02653e-18	OFT CM
Stard5	2.03578e-22	0.350712	0.643	0.376	6.19671e-18	OFT CM
Frat2	2.0713e-22	0.274824	0.521	0.25	6.30484e-18	OFT CM
Rock1	2.70313e-22	0.40284	0.935	0.84	8.22805e-18	OFT CM
Gm34030	2.92187e-22	0.354022	0.605	0.33	8.89388e-18	OFT CM
Ramp1	4.6203e-22	0.451737	0.772	0.523	1.40637e-17	OFT CM
Klhl7	5.23333e-22	0.358979	0.684	0.449	1.59297e-17	OFT CM
Mageh1	6.17182e-22	0.380741	0.787	0.547	1.87864e-17	OFT CM
Cnn2	1.19397e-21	0.373143	1	0.99	3.63431e-17	OFT CM
Nrk	1.54578e-21	0.400531	0.38	0.158	4.70521e-17	OFT CM
Rab4a	2.06194e-21	0.404289	0.779	0.592	6.27633e-17	OFT CM
Pth1r	2.41989e-21	0.368374	0.901	0.742	7.36589e-17	OFT CM
Gata5	2.73076e-21	0.400877	0.76	0.555	8.31216e-17	OFT CM
Zwint	2.8453e-21	0.324237	0.989	0.989	8.66082e-17	OFT CM
Mov10l1	5.89261e-21	0.332019	0.62	0.38	1.79365e-16	OFT CM
Nfil3	6.08468e-21	0.362838	0.703	0.48	1.85212e-16	OFT CM
Lmod3	1.34993e-20	0.530753	0.605	0.377	4.10905e-16	OFT CM
Raph1	3.08876e-20	0.371913	0.692	0.465	9.40188e-16	OFT CM
Ube2b	3.7813e-20	0.27985	0.996	0.996	1.15099e-15	OFT CM
Myl12a	3.96565e-20	0.285987	1	1	1.2071e-15	OFT CM
Spin2c	4.42637e-20	0.524892	0.521	0.309	1.34734e-15	OFT CM
Lsr	5.0719e-20	0.264958	0.532	0.28	1.54384e-15	OFT CM
Pgrmc1	5.20233e-20	0.40911	0.935	0.835	1.58354e-15	OFT CM
Bik	5.91943e-20	0.343846	0.494	0.273	1.80181e-15	OFT CM
B3galnt1	7.1391e-20	0.261612	0.593	0.344	2.17307e-15	OFT CM
Slmap	1.74134e-19	0.428819	0.791	0.591	5.30048e-15	OFT CM
Hdgf	1.76691e-19	0.449236	0.989	0.984	5.37829e-15	OFT CM
Prnp	3.1215e-19	0.333873	0.703	0.481	9.50153e-15	OFT CM
Ak1	3.79392e-19	0.397374	0.977	0.844	1.15483e-14	OFT CM
Selenow	4.00963e-19	0.361663	1	0.998	1.22049e-14	OFT CM
Prdx4	4.04468e-19	0.318309	0.996	0.98	1.23116e-14	OFT CM
Vcp	4.75855e-19	0.314533	1	0.995	1.44846e-14	OFT CM
Asap1	5.52804e-19	0.375236	0.677	0.467	1.68268e-14	OFT CM
Tmem88	5.56176e-19	0.369561	0.662	0.437	1.69294e-14	OFT CM
Mtss1	6.27146e-19	0.341076	0.825	0.652	1.90897e-14	OFT CM
Fam189a2	6.9108e-19	0.273413	0.456	0.23	2.10358e-14	OFT CM
Klhdc8b	1.00291e-18	0.401545	0.897	0.781	3.05277e-14	OFT CM
P3h4	1.0688e-18	0.421131	0.798	0.649	3.25333e-14	OFT CM
Krt19	1.10464e-18	0.446337	0.688	0.449	3.36242e-14	OFT CM
Pcdh7	1.15281e-18	0.351691	0.806	0.601	3.50904e-14	OFT CM
Car3	1.81071e-18	0.372499	0.597	0.346	5.51161e-14	OFT CM
Igsf3	2.19137e-18	0.320097	0.696	0.476	6.67031e-14	OFT CM
Bnip3	2.47978e-18	0.404739	0.954	0.935	7.5482e-14	OFT CM
Peg3	2.57467e-18	0.374387	0.981	0.952	7.83702e-14	OFT CM
Atp1a1	3.04111e-18	0.32453	0.992	0.972	9.25682e-14	OFT CM
Kcnq1ot1	3.04813e-18	0.423835	0.977	0.917	9.2782e-14	OFT CM
Chmp5	4.01802e-18	0.299841	0.954	0.888	1.22304e-13	OFT CM
Afap1l1	6.32402e-18	0.33912	0.768	0.58	1.92497e-13	OFT CM
Syce2	8.01921e-18	0.342815	0.658	0.455	2.44097e-13	OFT CM
Sccpdh	8.41092e-18	0.349805	0.894	0.794	2.5602e-13	OFT CM
Chsy1	8.99401e-18	0.29894	0.597	0.372	2.73769e-13	OFT CM
Tiparp	9.65615e-18	0.325128	0.89	0.725	2.93923e-13	OFT CM
Eno3	1.00058e-17	0.394707	1	0.981	3.04565e-13	OFT CM
Gng11	1.0898e-17	0.365377	0.783	0.605	3.31725e-13	OFT CM
Ghr	1.36188e-17	0.271297	0.532	0.314	4.14543e-13	OFT CM
Rcn3	1.41647e-17	0.388648	0.92	0.844	4.3116e-13	OFT CM
Actn2	1.68242e-17	0.439756	0.951	0.82	5.12111e-13	OFT CM
Bcat1	2.23611e-17	0.33323	0.848	0.663	6.80649e-13	OFT CM
Laptm4a	2.38881e-17	0.275093	0.996	0.993	7.2713e-13	OFT CM
Mllt11	2.47349e-17	0.35685	0.669	0.475	7.52906e-13	OFT CM
Calm2	2.88837e-17	0.260445	1	1	8.79192e-13	OFT CM
Ift43	3.11017e-17	0.365357	0.943	0.876	9.46705e-13	OFT CM
Efhd2	3.59271e-17	0.362288	0.92	0.801	1.09359e-12	OFT CM
Sema3a	5.72438e-17	0.259384	0.433	0.222	1.74245e-12	OFT CM
Ypel3	6.78108e-17	0.255695	0.681	0.432	2.06409e-12	OFT CM
Iqgap1	7.47643e-17	0.317559	0.582	0.364	2.27575e-12	OFT CM
1810058I24Rik	1.1319e-16	0.295712	0.973	0.94	3.4454e-12	OFT CM
Cyp20a1	1.37779e-16	0.320053	0.726	0.545	4.19385e-12	OFT CM
Gjc1	1.42721e-16	0.359418	0.837	0.714	4.34429e-12	OFT CM
Loxl2	1.86182e-16	0.309894	0.772	0.57	5.66719e-12	OFT CM
Ubc	2.27684e-16	0.35443	0.989	0.992	6.93048e-12	OFT CM
Higd1a	2.64758e-16	0.326609	0.996	0.989	8.05898e-12	OFT CM
Cst3	3.70367e-16	0.34375	0.996	0.989	1.12736e-11	OFT CM
Kdm7a	3.76543e-16	0.25359	0.468	0.26	1.14616e-11	OFT CM
Bambi	4.82158e-16	0.257866	0.985	0.969	1.46764e-11	OFT CM
Nbdy	5.51663e-16	0.311459	0.829	0.692	1.67921e-11	OFT CM
Spsb4	8.93393e-16	0.280564	0.643	0.434	2.7194e-11	OFT CM
Tmem108	9.83007e-16	0.324933	0.871	0.724	2.99218e-11	OFT CM
Atp2c1	1.01048e-15	0.324253	0.703	0.523	3.0758e-11	OFT CM
Akap2	1.55024e-15	0.27642	0.639	0.431	4.71879e-11	OFT CM
Myl7	1.57346e-15	0.337322	1	0.987	4.78946e-11	OFT CM
Tmem59	1.84628e-15	0.303198	0.973	0.956	5.6199e-11	OFT CM
Smtnl2	3.47945e-15	0.335525	0.951	0.896	1.05911e-10	OFT CM
Mtch1	3.4825e-15	0.277162	0.989	0.978	1.06004e-10	OFT CM
Sqstm1	4.16785e-15	0.290274	0.703	0.516	1.26865e-10	OFT CM
5430431A17Rik	4.41144e-15	0.388068	0.924	0.841	1.3428e-10	OFT CM
Rbpms	4.69305e-15	0.272822	1	0.995	1.42852e-10	OFT CM
Ypel5	4.79636e-15	0.263057	0.502	0.29	1.45997e-10	OFT CM
Rnf149	5.73959e-15	0.281103	0.753	0.599	1.74707e-10	OFT CM
Car4	5.7669e-15	0.336907	0.529	0.312	1.75539e-10	OFT CM
Akap5	1.01494e-14	0.291273	0.57	0.371	3.08939e-10	OFT CM
Hbegf	1.30963e-14	0.258754	0.521	0.316	3.98638e-10	OFT CM
Yaf2	1.48466e-14	0.27133	0.992	0.968	4.51914e-10	OFT CM
Mea1	1.70042e-14	0.296705	0.897	0.836	5.17591e-10	OFT CM
Tbx20	1.71486e-14	0.315993	0.89	0.736	5.21987e-10	OFT CM
Spop	1.8258e-14	0.303281	0.852	0.742	5.55756e-10	OFT CM
Chpt1	2.71439e-14	0.282787	0.582	0.392	8.26234e-10	OFT CM
Tcf25	2.78208e-14	0.2683	0.947	0.893	8.46837e-10	OFT CM
Ier2	3.05958e-14	0.333543	0.92	0.814	9.31305e-10	OFT CM
Jund	3.21088e-14	0.365344	0.985	0.955	9.77359e-10	OFT CM
Ddt	3.46772e-14	0.338255	0.977	0.948	1.05554e-09	OFT CM
Pfn2	3.70279e-14	0.293179	0.798	0.632	1.12709e-09	OFT CM
Capn6	3.84482e-14	0.321102	0.89	0.712	1.17032e-09	OFT CM
Pdlim3	5.37887e-14	0.398413	0.627	0.45	1.63727e-09	OFT CM
Actn4	5.70759e-14	0.312355	0.848	0.764	1.73733e-09	OFT CM
Cd24a	5.97465e-14	0.428766	0.989	0.968	1.81862e-09	OFT CM
Barx1	7.40253e-14	0.279122	0.144	0.04	2.25326e-09	OFT CM
Cyr61	8.52475e-14	0.435251	0.829	0.69	2.59485e-09	OFT CM
Tagln2	1.05154e-13	0.328045	0.536	0.341	3.20078e-09	OFT CM
Slc6a6	1.12173e-13	0.272003	0.681	0.508	3.41444e-09	OFT CM
Hspb7	2.0248e-13	0.326216	0.981	0.868	6.16329e-09	OFT CM
Acta1	2.14252e-13	0.51222	0.913	0.689	6.52162e-09	OFT CM
Gnai2	2.21429e-13	0.281677	0.985	0.949	6.74007e-09	OFT CM
Oaz2	2.3073e-13	0.277743	0.954	0.911	7.02318e-09	OFT CM
Eif4a2	2.42137e-13	0.268065	0.985	0.972	7.37041e-09	OFT CM
H13	3.10937e-13	0.275579	0.734	0.572	9.4646e-09	OFT CM
Cope	3.25289e-13	0.252852	0.989	0.981	9.90148e-09	OFT CM
Mitf	3.5141e-13	0.258996	0.578	0.379	1.06966e-08	OFT CM
Unc5b	3.63623e-13	0.259361	0.582	0.385	1.10683e-08	OFT CM
Ehbp1l1	3.94673e-13	0.28304	0.749	0.583	1.20135e-08	OFT CM
Ndrg2	4.45298e-13	0.351457	0.726	0.546	1.35544e-08	OFT CM
Tgfb1i1	5.63772e-13	0.293798	0.943	0.873	1.71607e-08	OFT CM
Smarcd3	7.09553e-13	0.265791	0.989	0.968	2.15981e-08	OFT CM
Nexn	8.5762e-13	0.306882	1	0.976	2.61051e-08	OFT CM
Dact3	8.65375e-13	0.292914	0.574	0.398	2.63412e-08	OFT CM
Rbbp7	1.18027e-12	0.251117	1	0.997	3.59261e-08	OFT CM
9530068E07Rik	1.37684e-12	0.265254	0.905	0.796	4.19097e-08	OFT CM
Nes	1.39358e-12	0.303675	0.753	0.599	4.24192e-08	OFT CM
Saraf	1.69987e-12	0.270896	0.928	0.871	5.17424e-08	OFT CM
Cyb5r3	1.76049e-12	0.262091	0.935	0.89	5.35876e-08	OFT CM
Arhgdib	3.48267e-12	0.292295	0.589	0.416	1.06009e-07	OFT CM
Dnpep	5.39868e-12	0.276329	0.894	0.8	1.6433e-07	OFT CM
Ccdc107	5.91195e-12	0.311063	0.814	0.716	1.79954e-07	OFT CM
Atp6v0d1	6.31527e-12	0.254563	0.806	0.7	1.9223e-07	OFT CM
Jup	6.66995e-12	0.26592	0.681	0.524	2.03026e-07	OFT CM
Tsc22d3	7.76135e-12	0.35844	0.878	0.801	2.36248e-07	OFT CM
Cdip1	7.97989e-12	0.258914	0.829	0.743	2.429e-07	OFT CM
Appl1	8.17417e-12	0.283392	0.7	0.579	2.48814e-07	OFT CM
Mzt1	9.1378e-12	0.312181	0.935	0.877	2.78146e-07	OFT CM
Cryab	1.21033e-11	0.302928	0.996	0.924	3.68412e-07	OFT CM
Klhl24	1.89481e-11	0.258912	0.703	0.536	5.76761e-07	OFT CM
Cnn1	2.85792e-11	0.333292	0.962	0.911	8.69924e-07	OFT CM
Vamp8	3.40203e-11	0.291719	0.749	0.614	1.03554e-06	OFT CM
Lgmn	3.71924e-11	0.253423	0.882	0.786	1.1321e-06	OFT CM
Egfl7	3.79739e-11	0.27071	0.673	0.514	1.15589e-06	OFT CM
Rrad	3.91733e-11	0.276014	0.947	0.868	1.1924e-06	OFT CM
Mat2b	4.15709e-11	0.282463	0.943	0.9	1.26538e-06	OFT CM
Zfp322a	4.18033e-11	0.273281	0.772	0.671	1.27245e-06	OFT CM
Serinc3	4.53977e-11	0.263284	0.745	0.629	1.38186e-06	OFT CM
Slf2	6.31901e-11	0.370484	0.673	0.551	1.92344e-06	OFT CM
Nectin2	6.97962e-11	0.281437	0.886	0.803	2.12453e-06	OFT CM
Copb2	8.72539e-11	0.259587	0.954	0.887	2.65592e-06	OFT CM
Isyna1	9.05629e-11	0.280786	0.909	0.849	2.75664e-06	OFT CM
Ddc	1.35647e-10	0.256014	0.65	0.486	4.12895e-06	OFT CM
Yae1d1	1.35803e-10	0.26788	0.958	0.916	4.1337e-06	OFT CM
Hand1	1.55369e-10	0.401834	0.471	0.286	4.72928e-06	OFT CM
Fermt2	1.81607e-10	0.26349	0.985	0.967	5.52795e-06	OFT CM
2310022B05Rik	4.71993e-10	0.263368	0.65	0.519	1.4367e-05	OFT CM
Zfp36l1	5.15402e-10	0.319567	0.745	0.634	1.56883e-05	OFT CM
Tmem123	5.22981e-10	0.280728	0.894	0.806	1.5919e-05	OFT CM
Tubb6	6.42877e-10	0.307786	0.787	0.711	1.95685e-05	OFT CM
Rcn1	1.81403e-09	0.253803	0.954	0.926	5.52173e-05	OFT CM
Sh3bgr	3.95392e-09	0.250531	1	0.966	0.000120353	OFT CM
Atp2b1	4.48733e-09	0.257828	0.973	0.952	0.00013659	OFT CM
Fn1	5.10342e-09	0.283297	0.57	0.432	0.000155343	OFT CM
Cyba	1.72586e-08	0.251354	0.932	0.876	0.000525335	OFT CM
Ttn	1.81034e-08	0.268475	0.996	0.959	0.000551049	OFT CM
Rbm24	4.47947e-08	0.257669	0.943	0.905	0.00136351	OFT CM
Apobec2	4.88854e-08	0.284824	0.913	0.848	0.00148802	OFT CM
Cenpw	1.32064e-07	0.256091	0.817	0.789	0.0040199	OFT CM
Klf2	1.93974e-07	0.256297	0.388	0.252	0.00590436	OFT CM
Msx2	3.15227e-86	1.1807	0.839	0.282	9.59518e-82	AVC CM
Rspo3	7.14823e-86	1.40277	0.874	0.266	2.17585e-81	AVC CM
Gal	1.78295e-84	1.5763	0.442	0.054	5.42713e-80	AVC CM
Perp	3.74415e-78	1.11989	0.814	0.287	1.13968e-73	AVC CM
Dstn	3.56009e-76	0.956403	1	1	1.08366e-71	AVC CM
Tnni3	9.42918e-76	1.31149	1	0.843	2.87015e-71	AVC CM
Bmp2	1.52042e-68	1.45273	0.749	0.258	4.62799e-64	AVC CM
Gpx3	5.08821e-65	0.833746	1	0.997	1.5488e-60	AVC CM
Tnni1	1.08631e-62	0.594561	1	0.999	3.30662e-58	AVC CM
Pgam2	7.89665e-62	1.03136	1	0.9	2.40366e-57	AVC CM
Gatm	3.87208e-58	0.525405	0.482	0.104	1.17862e-53	AVC CM
Slc25a4	9.02616e-58	0.467573	1	1	2.74747e-53	AVC CM
Myl4	4.85642e-57	0.575698	1	0.994	1.47825e-52	AVC CM
Cox6a2	3.3731e-55	1.06373	0.985	0.723	1.02674e-50	AVC CM
Fabp3	6.44211e-55	0.910801	1	0.847	1.96091e-50	AVC CM
Ndrg2	9.4852e-55	0.895822	0.935	0.533	2.8872e-50	AVC CM
Tbx2	2.81237e-53	0.441379	0.553	0.143	8.56058e-49	AVC CM
Tbx20	1.08379e-52	0.849025	0.96	0.735	3.29895e-48	AVC CM
Tnnt2	1.76899e-52	0.619389	1	0.994	5.38463e-48	AVC CM
Rrad	2.34157e-51	1.00582	1	0.865	7.1275e-47	AVC CM
Id2	9.97172e-51	0.975476	0.995	0.962	3.03529e-46	AVC CM
Ldha	1.22404e-50	0.442041	1	1	3.72586e-46	AVC CM
Itm2c	1.40139e-50	0.87571	0.95	0.774	4.26571e-46	AVC CM
Trdn	1.87589e-50	0.932893	0.945	0.649	5.71002e-46	AVC CM
Atp5o.1	7.03319e-49	0.511117	1	1	2.14083e-44	AVC CM
Zbtb20	1.28347e-47	0.778688	0.945	0.621	3.90676e-43	AVC CM
Tuba1a	2.09768e-47	0.734051	1	0.999	6.38514e-43	AVC CM
Myl7	2.58351e-47	0.646717	1	0.987	7.86395e-43	AVC CM
Idh2	6.61037e-47	0.578152	1	0.991	2.01213e-42	AVC CM
Pla2g7	5.483e-46	0.283645	0.246	0.029	1.66897e-41	AVC CM
Cox6b1	6.37829e-46	0.508354	1	1	1.94149e-41	AVC CM
Cst3	1.04243e-45	0.718259	1	0.989	3.17305e-41	AVC CM
Sh3bgr	2.16433e-45	0.601095	1	0.967	6.58801e-41	AVC CM
Tgfb2	2.08873e-44	0.946251	0.945	0.65	6.35789e-40	AVC CM
Fhl2	2.45221e-44	1.00356	0.965	0.801	7.46427e-40	AVC CM
Popdc2	3.20162e-44	0.7103	0.985	0.92	9.74542e-40	AVC CM
Ndufs6	1.77626e-43	0.618511	1	0.978	5.40677e-39	AVC CM
Tbx3	2.36988e-43	0.375344	0.452	0.115	7.21367e-39	AVC CM
Actn2	4.43357e-43	0.728722	1	0.819	1.34953e-38	AVC CM
Cox4i1	6.50579e-43	0.395151	1	1	1.9803e-38	AVC CM
Myl1	7.53388e-43	0.956932	1	0.892	2.29324e-38	AVC CM
Kdr	1.28816e-42	0.48826	0.518	0.154	3.92104e-38	AVC CM
Ndufa4	1.40313e-41	0.3927	1	1	4.271e-37	AVC CM
Dpysl3	1.99322e-41	0.806105	0.965	0.798	6.06716e-37	AVC CM
Selenop	4.56017e-41	0.574352	0.638	0.254	1.38807e-36	AVC CM
Cacna2d2	2.35282e-40	0.683277	0.894	0.538	7.16176e-36	AVC CM
Atp5j	1.60792e-39	0.412511	1	1	4.89436e-35	AVC CM
Mgarp	9.90083e-39	0.645524	0.799	0.43	3.01371e-34	AVC CM
Gapdh	3.08493e-38	0.34458	1	1	9.39021e-34	AVC CM
Bfsp1	5.40993e-38	0.260713	0.281	0.048	1.64673e-33	AVC CM
Tcap	9.03068e-38	0.866501	0.925	0.647	2.74885e-33	AVC CM
Nrn1	1.22628e-37	0.26432	0.181	0.018	3.73267e-33	AVC CM
Crip1	1.40801e-37	0.761481	1	0.931	4.28584e-33	AVC CM
S100a13	7.82099e-37	0.558259	0.794	0.461	2.38063e-32	AVC CM
Tax1bp3	4.50157e-36	0.581606	0.98	0.867	1.37023e-31	AVC CM
Myl3	5.37631e-36	0.923603	0.995	0.848	1.63649e-31	AVC CM
Cox6c	6.38141e-36	0.465356	1	1	1.94244e-31	AVC CM
Ctsl	9.52734e-36	0.669086	1	0.965	2.90003e-31	AVC CM
Msrb2	3.6802e-35	0.359942	0.508	0.169	1.12022e-30	AVC CM
Ndufc1	8.47261e-35	0.530176	1	0.986	2.57898e-30	AVC CM
Olfml2b	1.13403e-34	0.397248	0.548	0.199	3.45187e-30	AVC CM
Ywhaq	1.32501e-34	0.403118	1	1	4.03319e-30	AVC CM
Cox7a1	1.71757e-34	0.683997	0.874	0.585	5.2281e-30	AVC CM
Atpif1	3.11985e-34	0.429047	1	1	9.49652e-30	AVC CM
Pgk1	8.81951e-34	0.402271	1	1	2.68457e-29	AVC CM
Bambi	9.62665e-34	0.650305	1	0.968	2.93026e-29	AVC CM
Uqcrb	1.2559e-33	0.470076	1	1	3.82284e-29	AVC CM
Gsn	2.73595e-33	0.425146	0.603	0.245	8.32794e-29	AVC CM
Gnao1	9.90166e-33	0.380967	0.623	0.254	3.01397e-28	AVC CM
Atp5b	1.82018e-32	0.317694	1	1	5.54044e-28	AVC CM
Atp1b1	3.21177e-32	0.562648	0.995	0.971	9.77632e-28	AVC CM
Ndufv3	4.13936e-32	0.562385	1	0.953	1.25998e-27	AVC CM
Irx4	7.38553e-32	0.609296	0.704	0.336	2.24808e-27	AVC CM
Ugdh	1.17567e-31	0.557643	0.97	0.768	3.57862e-27	AVC CM
Cdo1	1.76521e-31	0.829818	0.583	0.245	5.37313e-27	AVC CM
Mef2a	6.29565e-31	0.570869	0.864	0.63	1.91633e-26	AVC CM
Trim63	2.021e-30	0.54107	0.889	0.626	6.15171e-26	AVC CM
Gng5	2.20297e-30	0.317829	1	1	6.70562e-26	AVC CM
Chchd10	2.59062e-30	0.578263	1	0.924	7.88559e-26	AVC CM
Tesc	3.42749e-30	0.451025	0.538	0.213	1.04329e-25	AVC CM
Myoz1	3.45672e-30	0.478623	0.693	0.344	1.05219e-25	AVC CM
Arf5	3.95845e-30	0.490571	0.995	0.984	1.20491e-25	AVC CM
Slc2a1	4.55972e-30	0.830746	1	0.948	1.38793e-25	AVC CM
Myl9	4.84693e-30	0.646316	1	0.972	1.47536e-25	AVC CM
2010107E04Rik	7.18043e-30	0.471501	1	0.991	2.18565e-25	AVC CM
Atp5h	7.45329e-30	0.328271	1	1	2.26871e-25	AVC CM
Rgs6	2.07529e-29	0.273464	0.472	0.154	6.31699e-25	AVC CM
Ndufb11	2.86697e-29	0.428748	1	0.994	8.72677e-25	AVC CM
Parm1	2.89017e-29	0.32441	0.452	0.151	8.7974e-25	AVC CM
Cox7b	3.51109e-29	0.439235	1	0.997	1.06874e-24	AVC CM
Uqcrh	7.58974e-29	0.366667	1	1	2.31024e-24	AVC CM
Cox5a	1.38157e-28	0.347633	1	1	4.20537e-24	AVC CM
Slitrk5	1.81592e-28	0.251943	0.372	0.108	5.52749e-24	AVC CM
2021-09-04	2.83507e-28	0.385477	0.513	0.204	8.62967e-24	AVC CM
Ddr1	2.89111e-28	0.56153	0.769	0.467	8.80025e-24	AVC CM
Slc39a8	3.40436e-28	0.444361	0.608	0.297	1.03625e-23	AVC CM
Pygm	6.68828e-28	0.489031	0.714	0.393	2.03585e-23	AVC CM
Vcam1	7.66529e-28	0.761394	0.809	0.519	2.33324e-23	AVC CM
Prrx1	8.44567e-28	0.346768	0.392	0.121	2.57078e-23	AVC CM
Pfkp	1.53787e-27	0.525617	0.965	0.734	4.68111e-23	AVC CM
Ldhb	1.98097e-27	0.622342	0.99	0.906	6.02988e-23	AVC CM
Etfb	2.51098e-27	0.441258	1	0.982	7.64317e-23	AVC CM
Tcea3	3.02099e-27	0.533543	0.894	0.666	9.19559e-23	AVC CM
Pkig	4.33268e-27	0.456199	0.99	0.953	1.31882e-22	AVC CM
Bnip3	4.57047e-27	0.519182	0.99	0.933	1.3912e-22	AVC CM
Akr1b8	4.5845e-27	0.476831	0.678	0.357	1.39548e-22	AVC CM
Cav1	1.20986e-26	0.450731	0.543	0.216	3.68268e-22	AVC CM
Hspb1	2.24923e-26	0.61774	1	0.92	6.84643e-22	AVC CM
Sparc	2.65554e-26	0.523848	0.995	0.977	8.0832e-22	AVC CM
Rbpms2	3.73669e-26	0.447933	1	0.948	1.13741e-21	AVC CM
Adssl1	5.6656e-26	0.541897	0.859	0.634	1.72455e-21	AVC CM
Hand1	6.64032e-26	0.691113	0.618	0.278	2.02125e-21	AVC CM
Ctnna1	6.74197e-26	0.458913	0.99	0.932	2.05219e-21	AVC CM
Smad6	1.12e-25	0.433351	0.744	0.414	3.40918e-21	AVC CM
Tubb2a	1.28966e-25	0.495768	0.739	0.458	3.9256e-21	AVC CM
Upp1	1.29558e-25	0.312549	0.372	0.116	3.94363e-21	AVC CM
Mgst3	1.83798e-25	0.598132	0.724	0.451	5.59463e-21	AVC CM
Adk	1.8536e-25	0.469175	1	0.982	5.64216e-21	AVC CM
Nipsnap2	1.89619e-25	0.5164	0.97	0.834	5.7718e-21	AVC CM
Acot13	2.27708e-25	0.482692	0.96	0.805	6.93122e-21	AVC CM
Fxyd6	2.62154e-25	0.519013	0.714	0.402	7.97971e-21	AVC CM
Hspb7	2.80416e-25	0.542717	0.995	0.87	8.53558e-21	AVC CM
Ppic	4.59113e-25	0.451738	0.995	0.93	1.39749e-20	AVC CM
Smim14	4.78695e-25	0.519567	0.935	0.779	1.4571e-20	AVC CM
Mitf	8.80258e-25	0.410873	0.678	0.376	2.67942e-20	AVC CM
Atp5c1	9.42458e-25	0.315162	1	1	2.86875e-20	AVC CM
Malat1	1.0298e-24	0.572014	0.995	0.997	3.13461e-20	AVC CM
Ndufb9	1.2647e-24	0.362645	1	0.999	3.84962e-20	AVC CM
Nkx2-5	1.7537e-24	0.498235	0.995	0.885	5.33809e-20	AVC CM
Homer2	3.80159e-24	0.524825	1	0.924	1.15717e-19	AVC CM
Pdk3	7.12416e-24	0.507446	0.935	0.836	2.16852e-19	AVC CM
Cox20	7.3131e-24	0.505268	0.965	0.831	2.22604e-19	AVC CM
Ndufa13	1.14297e-23	0.403477	1	0.997	3.47909e-19	AVC CM
Gabarap	1.62839e-23	0.385629	1	0.987	4.95667e-19	AVC CM
Uchl1	1.87786e-23	0.452564	0.905	0.707	5.71603e-19	AVC CM
S100a1	2.2796e-23	0.464127	0.714	0.43	6.93888e-19	AVC CM
Mlip	2.95414e-23	0.440506	0.764	0.48	8.99211e-19	AVC CM
Map1lc3a	3.5403e-23	0.455822	0.955	0.862	1.07763e-18	AVC CM
Mybpc3	5.82391e-23	0.451692	0.995	0.92	1.77274e-18	AVC CM
Fam78a	8.23939e-23	0.430642	0.633	0.369	2.50799e-18	AVC CM
G0s2	8.51012e-23	0.462981	0.683	0.387	2.5904e-18	AVC CM
Pnmt	9.63714e-23	0.376616	0.492	0.209	2.93345e-18	AVC CM
Casp6	1.62156e-22	0.525344	0.809	0.587	4.93588e-18	AVC CM
Itm2b	1.98127e-22	0.44641	0.99	0.931	6.03077e-18	AVC CM
Aldoa	2.52131e-22	0.277676	1	1	7.67462e-18	AVC CM
Glrx	4.59578e-22	0.490358	0.834	0.605	1.39891e-17	AVC CM
Atp5j2	4.65366e-22	0.370016	1	1	1.41653e-17	AVC CM
Gpi1	5.04838e-22	0.386493	1	0.994	1.53668e-17	AVC CM
Itgb1bp2	7.70802e-22	0.457222	0.774	0.452	2.34624e-17	AVC CM
Ech1	9.59872e-22	0.398973	0.879	0.666	2.92175e-17	AVC CM
Mrpl36	1.13522e-21	0.48446	0.995	0.88	3.4555e-17	AVC CM
Bsg	1.44588e-21	0.304982	1	1	4.40111e-17	AVC CM
Nebl	1.65394e-21	0.436265	1	0.962	5.03443e-17	AVC CM
Sox4	1.87472e-21	0.667953	0.899	0.783	5.70646e-17	AVC CM
Trp53inp2	2.03939e-21	0.334154	0.613	0.32	6.20769e-17	AVC CM
1810058I24Rik	3.14757e-21	0.463948	0.98	0.941	9.58089e-17	AVC CM
Atp5g3	3.20696e-21	0.314434	1	0.999	9.76166e-17	AVC CM
Atp5a1	3.30196e-21	0.280937	1	1	1.00508e-16	AVC CM
Rassf5	3.31697e-21	0.491089	0.809	0.555	1.00965e-16	AVC CM
Tbx5	3.58784e-21	0.410026	0.834	0.558	1.0921e-16	AVC CM
Bnip3l	6.60311e-21	0.362461	1	0.994	2.00992e-16	AVC CM
Podxl	6.62371e-21	0.414648	0.704	0.456	2.01619e-16	AVC CM
Cd9	9.00497e-21	0.593219	0.598	0.327	2.74102e-16	AVC CM
Apobec2	1.00913e-20	0.506592	0.98	0.844	3.0717e-16	AVC CM
Ppp1r14c	1.3005e-20	0.434061	1	0.899	3.95858e-16	AVC CM
Ccdc141	1.69584e-20	0.416106	1	0.969	5.16197e-16	AVC CM
5430431A17Rik	1.78248e-20	0.570837	0.975	0.839	5.42568e-16	AVC CM
Pgm2	1.9855e-20	0.379509	1	0.924	6.04366e-16	AVC CM
Atp6v1g1	2.32777e-20	0.349133	0.995	0.994	7.08551e-16	AVC CM
Cryab	2.7736e-20	0.434347	1	0.925	8.44255e-16	AVC CM
Serpinb6b	2.89841e-20	0.449131	0.362	0.135	8.82247e-16	AVC CM
Wwc2	2.99623e-20	0.422586	0.869	0.712	9.12022e-16	AVC CM
Syne2	3.25943e-20	0.385498	0.779	0.554	9.92139e-16	AVC CM
Aes	3.94283e-20	0.423305	0.869	0.678	1.20016e-15	AVC CM
Cdkn1a	4.46499e-20	0.359303	0.342	0.115	1.3591e-15	AVC CM
Selenom	6.09347e-20	0.360438	0.613	0.341	1.85479e-15	AVC CM
Has2	6.24656e-20	0.255383	0.266	0.077	1.90139e-15	AVC CM
Tmem14c	7.11865e-20	0.399389	1	0.976	2.16685e-15	AVC CM
Serpine2	7.60308e-20	0.460038	0.859	0.684	2.3143e-15	AVC CM
Trappc6a	9.38056e-20	0.447373	0.884	0.748	2.85535e-15	AVC CM
Atp5f1	1.08709e-19	0.259323	1	1	3.309e-15	AVC CM
Hmga2	1.1977e-19	0.483678	0.995	0.935	3.64566e-15	AVC CM
Mir670hg	1.87235e-19	0.26517	0.422	0.168	5.69924e-15	AVC CM
Lmo7	2.93567e-19	0.420972	0.879	0.736	8.93588e-15	AVC CM
Hspb2	4.38178e-19	0.440404	1	0.868	1.33377e-14	AVC CM
Sorbs2	4.48162e-19	0.489648	0.92	0.741	1.36416e-14	AVC CM
Gpx4	5.30184e-19	0.274446	1	1	1.61383e-14	AVC CM
Tubb2b	9.66728e-19	0.445296	0.945	0.837	2.94262e-14	AVC CM
Lef1	1.30494e-18	0.437429	0.563	0.314	3.97209e-14	AVC CM
Gm34030	1.39219e-18	0.281158	0.623	0.336	4.23768e-14	AVC CM
Fxyd1	1.69811e-18	0.345987	0.749	0.475	5.16889e-14	AVC CM
D830030K20Rik	1.91407e-18	0.420601	0.709	0.482	5.82624e-14	AVC CM
Rmdn2	1.97563e-18	0.373657	0.568	0.316	6.01363e-14	AVC CM
Slc25a3	2.02483e-18	0.256457	1	1	6.16338e-14	AVC CM
Maged2	2.04516e-18	0.299143	0.995	0.94	6.22525e-14	AVC CM
Ppp2r3a	2.05504e-18	0.374874	0.769	0.538	6.25533e-14	AVC CM
Atp5l	2.94252e-18	0.32054	1	0.999	8.95673e-14	AVC CM
Efhd2	3.01815e-18	0.438486	0.92	0.805	9.18695e-14	AVC CM
Ppp1r1a	3.65371e-18	0.416487	0.925	0.777	1.11215e-13	AVC CM
Acyp1	3.87334e-18	0.414281	0.864	0.726	1.17901e-13	AVC CM
Prr13	4.99046e-18	0.379843	0.869	0.689	1.51905e-13	AVC CM
Smim5	5.41072e-18	0.292907	0.407	0.178	1.64697e-13	AVC CM
Myh6	6.41494e-18	0.476275	0.995	0.903	1.95264e-13	AVC CM
Ctsc	7.05472e-18	0.43214	0.593	0.362	2.14739e-13	AVC CM
2610001J05Rik	7.63666e-18	0.38725	0.985	0.937	2.32452e-13	AVC CM
Pts	8.06782e-18	0.387425	0.874	0.673	2.45576e-13	AVC CM
Lgmn	8.89179e-18	0.3813	0.91	0.786	2.70657e-13	AVC CM
Mpc2	9.06836e-18	0.377513	0.96	0.904	2.76032e-13	AVC CM
Atox1	1.61891e-17	0.361417	0.975	0.929	4.9278e-13	AVC CM
Clic4	1.95368e-17	0.410096	0.98	0.912	5.94682e-13	AVC CM
Ndufa11	2.00273e-17	0.358448	0.995	0.99	6.09609e-13	AVC CM
Ndufa7	2.19176e-17	0.327906	1	0.987	6.67151e-13	AVC CM
Tpm1	2.46661e-17	0.308424	1	1	7.50812e-13	AVC CM
Slc25a24	2.6587e-17	0.356494	0.628	0.389	8.09282e-13	AVC CM
Cox7c	2.81672e-17	0.284807	1	1	8.57383e-13	AVC CM
Tpi1	3.21297e-17	0.291223	1	0.999	9.77996e-13	AVC CM
Atp5e	4.89458e-17	0.367941	0.98	0.981	1.48986e-12	AVC CM
Tom1l1	5.36228e-17	0.38215	0.648	0.422	1.63222e-12	AVC CM
Atp5k	5.6318e-17	0.344456	1	0.985	1.71426e-12	AVC CM
Cox5b	5.65673e-17	0.306416	1	1	1.72185e-12	AVC CM
Fstl1	9.27686e-17	0.41953	0.97	0.886	2.82378e-12	AVC CM
Stk39	9.32146e-17	0.390366	0.884	0.708	2.83736e-12	AVC CM
Tnnc1	9.49954e-17	0.365843	1	0.95	2.89156e-12	AVC CM
Ndufb8	1.35975e-16	0.286141	1	1	4.13895e-12	AVC CM
App	1.50996e-16	0.419099	0.864	0.741	4.59616e-12	AVC CM
Mdh1	1.58132e-16	0.298238	1	0.998	4.81339e-12	AVC CM
Uqcr11	1.61123e-16	0.334282	1	0.994	4.90443e-12	AVC CM
Ndufa1	1.77295e-16	0.374138	0.95	0.873	5.39667e-12	AVC CM
Serinc3	2.18827e-16	0.398306	0.829	0.625	6.66088e-12	AVC CM
Rtl8a	2.50328e-16	0.390747	0.844	0.734	7.61974e-12	AVC CM
Rtn4	2.53638e-16	0.371851	0.995	0.974	7.72049e-12	AVC CM
Hspb3	2.62022e-16	0.372815	0.839	0.607	7.9757e-12	AVC CM
Kcng2	3.15312e-16	0.408974	0.869	0.602	9.59779e-12	AVC CM
Eef1a2	4.0457e-16	0.262906	0.302	0.108	1.23147e-11	AVC CM
Smdt1	4.4336e-16	0.287507	1	0.993	1.34954e-11	AVC CM
Rbbp7	5.47184e-16	0.327303	1	0.997	1.66557e-11	AVC CM
Srl	5.68683e-16	0.332481	0.653	0.404	1.73101e-11	AVC CM
Clic1	6.11554e-16	0.290362	1	0.994	1.86151e-11	AVC CM
Slc22a17	7.7662e-16	0.349889	0.673	0.449	2.36395e-11	AVC CM
B2m	8.45897e-16	0.397686	0.839	0.666	2.57482e-11	AVC CM
Ypel3	1.45233e-15	0.35906	0.678	0.439	4.42076e-11	AVC CM
Acadm	1.57453e-15	0.368233	0.935	0.824	4.79272e-11	AVC CM
Ccng2	1.80386e-15	0.278494	0.462	0.23	5.49076e-11	AVC CM
Capn6	2.19857e-15	0.485547	0.915	0.714	6.69221e-11	AVC CM
Mylk3	2.28052e-15	0.373246	0.975	0.81	6.94167e-11	AVC CM
Cox8a	3.20756e-15	0.267223	1	1	9.76349e-11	AVC CM
Emp2	4.73104e-15	0.399729	0.693	0.488	1.44008e-10	AVC CM
Pnrc1	4.78193e-15	0.393094	0.905	0.767	1.45557e-10	AVC CM
Tmsb4x	4.94954e-15	0.268984	1	0.994	1.50659e-10	AVC CM
Psme1	5.58089e-15	0.358167	0.95	0.843	1.69877e-10	AVC CM
Cox7a2	7.07778e-15	0.263265	1	0.999	2.15441e-10	AVC CM
Map1lc3b	7.15127e-15	0.372208	0.98	0.946	2.17677e-10	AVC CM
Usmg5	7.57246e-15	0.318764	1	0.989	2.30498e-10	AVC CM
Rtl8b	8.29952e-15	0.43511	0.794	0.643	2.52629e-10	AVC CM
Cap2	8.42715e-15	0.361809	0.98	0.92	2.56514e-10	AVC CM
Higd2a	8.43349e-15	0.326233	0.975	0.94	2.56707e-10	AVC CM
Dynlrb1	9.17486e-15	0.272405	0.995	0.994	2.79273e-10	AVC CM
Fabp5	9.84435e-15	0.459787	0.96	0.82	2.99652e-10	AVC CM
Cdh2	1.04161e-14	0.375989	0.94	0.881	3.17055e-10	AVC CM
mt-Co1	1.20624e-14	0.251232	1	0.999	3.67166e-10	AVC CM
Capzb	1.41926e-14	0.259334	0.995	0.992	4.32008e-10	AVC CM
Gfpt2	1.50086e-14	0.385267	0.357	0.159	4.56845e-10	AVC CM
Txlnb	1.69908e-14	0.307857	0.588	0.354	5.17183e-10	AVC CM
Trappc1	2.56314e-14	0.295564	0.97	0.951	7.80194e-10	AVC CM
Ctsd	2.69657e-14	0.355114	0.965	0.905	8.20809e-10	AVC CM
Rcsd1	2.71369e-14	0.332581	0.91	0.807	8.26021e-10	AVC CM
Id3	2.93447e-14	0.266511	0.985	0.787	8.93223e-10	AVC CM
Oaz2	3.0036e-14	0.361252	0.98	0.91	9.14266e-10	AVC CM
Hk1	3.41917e-14	0.382776	0.864	0.72	1.04076e-09	AVC CM
Avp	4.05837e-14	0.298149	0.106	0.019	1.23533e-09	AVC CM
Dpysl2	5.16197e-14	0.462838	0.905	0.783	1.57125e-09	AVC CM
Tmem176b	5.45606e-14	0.333914	0.734	0.512	1.66077e-09	AVC CM
Acadl	6.88133e-14	0.308922	0.864	0.692	2.09461e-09	AVC CM
Arid5b	6.95177e-14	0.2532	0.548	0.319	2.11605e-09	AVC CM
Mbnl2	7.00449e-14	0.373773	0.769	0.598	2.1321e-09	AVC CM
Ntf3	8.68981e-14	0.250297	0.312	0.132	2.64509e-09	AVC CM
Atp1a1	9.45572e-14	0.301611	0.99	0.972	2.87823e-09	AVC CM
Tmem59	1.06222e-13	0.287016	0.99	0.955	3.2333e-09	AVC CM
Eid1	1.34439e-13	0.364904	0.99	0.966	4.09219e-09	AVC CM
Gpx8	1.37577e-13	0.356915	0.925	0.857	4.18772e-09	AVC CM
Thbs4	1.76585e-13	0.425588	0.754	0.545	5.37506e-09	AVC CM
Creb3l2	1.84613e-13	0.306801	0.729	0.545	5.61944e-09	AVC CM
Ramp1	1.95773e-13	0.321152	0.749	0.532	5.95913e-09	AVC CM
Ndufs5	2.10611e-13	0.269736	0.995	0.993	6.4108e-09	AVC CM
Flot1	2.58281e-13	0.279219	0.774	0.589	7.86183e-09	AVC CM
Ndufb7	2.95288e-13	0.303815	1	0.988	8.98827e-09	AVC CM
Polr3g	3.30585e-13	0.338836	0.769	0.599	1.00627e-08	AVC CM
Dram2	3.47725e-13	0.328469	0.744	0.553	1.05844e-08	AVC CM
Snx3	4.56424e-13	0.294934	0.995	0.989	1.38931e-08	AVC CM
Vps28	4.65683e-13	0.328628	0.93	0.815	1.41749e-08	AVC CM
Kcne1	5.34092e-13	0.262673	0.367	0.175	1.62572e-08	AVC CM
Chmp2a	6.5337e-13	0.295882	0.94	0.892	1.98879e-08	AVC CM
Cast	7.25923e-13	0.303108	0.608	0.397	2.20964e-08	AVC CM
Arl6ip5	7.65674e-13	0.322284	0.945	0.86	2.33064e-08	AVC CM
Ndufb4	9.40075e-13	0.339852	0.97	0.939	2.8615e-08	AVC CM
Fbln1	1.10204e-12	0.401556	0.96	0.869	3.3545e-08	AVC CM
Akr1b3	1.15404e-12	0.331167	0.985	0.964	3.51279e-08	AVC CM
Ndufs8	1.33848e-12	0.287814	0.975	0.936	4.0742e-08	AVC CM
Socs2	1.35823e-12	0.308372	0.397	0.203	4.13432e-08	AVC CM
Snta1	1.37154e-12	0.306843	0.497	0.299	4.17483e-08	AVC CM
Itga6	1.50379e-12	0.333149	0.91	0.675	4.57739e-08	AVC CM
Thra	1.97322e-12	0.262911	0.693	0.479	6.00628e-08	AVC CM
Cited4	2.04719e-12	0.302527	0.573	0.362	6.23143e-08	AVC CM
Ift43	2.7089e-12	0.322903	0.935	0.879	8.24561e-08	AVC CM
Ndufb2	2.71936e-12	0.310659	0.99	0.939	8.27746e-08	AVC CM
Ndufa5	2.97866e-12	0.293199	0.995	0.966	9.06675e-08	AVC CM
Tjp1	3.06701e-12	0.335059	0.693	0.525	9.33567e-08	AVC CM
Zfp36l1	3.0788e-12	0.332457	0.774	0.634	9.37157e-08	AVC CM
Hif1a	3.11803e-12	0.286417	0.95	0.868	9.49096e-08	AVC CM
Cpne5	3.57682e-12	0.295831	0.628	0.422	1.08875e-07	AVC CM
Hebp2	4.52442e-12	0.263738	0.573	0.358	1.37719e-07	AVC CM
4931406P16Rik	4.74226e-12	0.289871	0.638	0.468	1.4435e-07	AVC CM
Rab13	4.87237e-12	0.27864	0.693	0.51	1.4831e-07	AVC CM
Gamt	5.70843e-12	0.329074	0.819	0.713	1.73759e-07	AVC CM
Abhd4	5.8181e-12	0.266186	0.513	0.312	1.77097e-07	AVC CM
Myl2	8.66824e-12	0.284524	0.935	0.612	2.63853e-07	AVC CM
Anxa3	8.74159e-12	0.281631	0.789	0.601	2.66085e-07	AVC CM
Psme2	9.58e-12	0.321071	0.889	0.862	2.91606e-07	AVC CM
Mfge8	1.18966e-11	0.279581	0.975	0.873	3.62122e-07	AVC CM
Eno3	1.19293e-11	0.288105	0.995	0.982	3.63116e-07	AVC CM
Igfbp5	1.21169e-11	0.28232	0.965	0.869	3.68828e-07	AVC CM
Lyrm2	1.36105e-11	0.287725	0.794	0.631	4.14291e-07	AVC CM
Mrps36	1.52308e-11	0.258133	0.985	0.966	4.63611e-07	AVC CM
Chchd7	1.63018e-11	0.282927	0.905	0.803	4.96209e-07	AVC CM
Stard3nl	1.73715e-11	0.386788	0.935	0.904	5.28772e-07	AVC CM
Spon1	1.75157e-11	0.358684	0.759	0.563	5.3316e-07	AVC CM
Phyh	2.10436e-11	0.30266	0.638	0.459	6.40545e-07	AVC CM
Armcx1	2.31283e-11	0.265967	0.613	0.445	7.04002e-07	AVC CM
Stx7	2.31979e-11	0.286772	0.814	0.696	7.06121e-07	AVC CM
Dnajb4	3.20494e-11	0.269614	0.628	0.439	9.75551e-07	AVC CM
Ccng1	3.21938e-11	0.377476	0.698	0.539	9.79946e-07	AVC CM
2410015M20Rik	3.33337e-11	0.254088	0.98	0.973	1.01464e-06	AVC CM
Shisa2	3.67129e-11	0.459853	0.638	0.462	1.1175e-06	AVC CM
Acaa2	3.90289e-11	0.294202	0.965	0.875	1.188e-06	AVC CM
Gm11627	4.01326e-11	0.264609	0.543	0.353	1.2216e-06	AVC CM
Anxa5	4.27831e-11	0.29345	0.975	0.932	1.30227e-06	AVC CM
Camta1	4.59739e-11	0.279412	0.884	0.784	1.3994e-06	AVC CM
Ubl5	4.83866e-11	0.292537	0.98	0.957	1.47284e-06	AVC CM
Aco2	5.65265e-11	0.2605	0.995	0.96	1.72061e-06	AVC CM
Pdlim1	8.54462e-11	0.293256	0.869	0.698	2.6009e-06	AVC CM
Lmod2	9.21632e-11	0.282452	0.618	0.435	2.80536e-06	AVC CM
Uqcr10	1.06957e-10	0.254701	1	0.996	3.25566e-06	AVC CM
Tmod1	1.18301e-10	0.268925	0.995	0.921	3.60098e-06	AVC CM
Mdp1	1.72391e-10	0.298571	0.839	0.758	5.24742e-06	AVC CM
Paip2	1.73516e-10	0.262179	0.995	0.988	5.28166e-06	AVC CM
Mrps21	2.85658e-10	0.252762	0.95	0.946	8.69515e-06	AVC CM
Dab2ip	2.95166e-10	0.25193	0.598	0.417	8.98455e-06	AVC CM
Mical2	3.33626e-10	0.283514	0.613	0.456	1.01552e-05	AVC CM
Crip2	5.7551e-10	0.28614	1	0.974	1.7518e-05	AVC CM
Got1	5.8792e-10	0.253279	0.98	0.917	1.78957e-05	AVC CM
Hadha	6.06075e-10	0.305451	0.789	0.718	1.84483e-05	AVC CM
Klhl24	6.1884e-10	0.254654	0.724	0.539	1.88369e-05	AVC CM
Prss23	7.016e-10	0.262362	0.859	0.682	2.1356e-05	AVC CM
Atcayos	7.1765e-10	0.319604	0.829	0.675	2.18446e-05	AVC CM
Lamp2	7.29765e-10	0.259491	0.779	0.631	2.22133e-05	AVC CM
Stox2	7.30536e-10	0.269728	0.487	0.305	2.22368e-05	AVC CM
Tmem63b	7.94416e-10	0.268697	0.618	0.445	2.41812e-05	AVC CM
Basp1	8.62741e-10	0.319329	0.764	0.585	2.6261e-05	AVC CM
Ctsb	8.73356e-10	0.298904	0.98	0.942	2.65841e-05	AVC CM
Ndufa3	1.203e-09	0.319476	0.96	0.909	3.66181e-05	AVC CM
Csrp3	1.24522e-09	0.345472	1	0.961	3.79032e-05	AVC CM
Tmbim4	1.25143e-09	0.263675	0.925	0.859	3.80923e-05	AVC CM
Pttg1	1.27305e-09	0.294757	0.905	0.819	3.87503e-05	AVC CM
Tprgl	1.27771e-09	0.273219	0.915	0.871	3.88922e-05	AVC CM
Lamp1	1.74558e-09	0.277001	0.99	0.97	5.31338e-05	AVC CM
Lamtor4	2.03134e-09	0.276217	0.894	0.823	6.1832e-05	AVC CM
Mast4	2.1292e-09	0.276013	0.693	0.518	6.48108e-05	AVC CM
Haus7	2.415e-09	0.266597	0.754	0.632	7.35103e-05	AVC CM
Dag1	2.46192e-09	0.288751	0.869	0.793	7.49384e-05	AVC CM
Ndufb3	2.59548e-09	0.26633	0.995	0.958	7.90039e-05	AVC CM
Tgfb1i1	3.24505e-09	0.254322	0.945	0.875	9.8776e-05	AVC CM
Dtx2	3.4138e-09	0.253724	0.503	0.332	0.000103913	AVC CM
Apool	3.48347e-09	0.259088	0.849	0.766	0.000106033	AVC CM
Sri	3.59146e-09	0.282152	0.955	0.892	0.00010932	AVC CM
Fbn2	3.69512e-09	0.267264	0.894	0.772	0.000112476	AVC CM
Akap9	4.37824e-09	0.263715	0.894	0.822	0.000133269	AVC CM
Bcam	4.60931e-09	0.278297	0.719	0.593	0.000140303	AVC CM
Serp2	5.4035e-09	0.261788	0.688	0.518	0.000164477	AVC CM
Sdcbp	7.47146e-09	0.267514	0.864	0.825	0.000227424	AVC CM
Dok4	7.95944e-09	0.272537	0.849	0.737	0.000242277	AVC CM
Smyd1	9.11092e-09	0.254378	0.96	0.876	0.000277327	AVC CM
Asb2	9.25902e-09	0.301683	0.985	0.862	0.000281835	AVC CM
Klf2	9.3547e-09	0.367245	0.412	0.254	0.000284748	AVC CM
Grhpr	1.24242e-08	0.274338	0.92	0.847	0.000378181	AVC CM
Epb41l3	1.4239e-08	0.26079	0.799	0.687	0.00043342	AVC CM
Macf1	1.4722e-08	0.274108	0.905	0.849	0.000448123	AVC CM
6330403K07Rik	1.49898e-08	0.262272	0.643	0.467	0.000456276	AVC CM
Msrb1	1.59496e-08	0.261218	0.729	0.621	0.00048549	AVC CM
Wbp1	2.50146e-08	0.269068	0.789	0.675	0.000761421	AVC CM
Klhdc8b	2.58456e-08	0.255971	0.905	0.783	0.000786713	AVC CM
Mtss1	4.0359e-08	0.257006	0.799	0.659	0.00122849	AVC CM
Rras2	4.95601e-08	0.268892	0.884	0.831	0.00150856	AVC CM
Rabac1	6.36843e-08	0.25531	0.874	0.76	0.00193849	AVC CM
Nid2	7.51836e-08	0.254021	0.709	0.593	0.00228851	AVC CM
Cd24a	1.34792e-07	0.285293	0.965	0.971	0.00410294	AVC CM
Sec62	2.37123e-07	0.298826	0.97	0.91	0.00721778	AVC CM
Add3	2.6479e-07	0.272198	0.915	0.826	0.00805995	AVC CM
Atp6v1f	2.71325e-07	0.251943	0.985	0.947	0.00825886	AVC CM
Nipsnap3b	3.02101e-07	0.263012	0.854	0.83	0.00919565	AVC CM
Fdft1	8.4082e-07	0.263411	0.809	0.731	0.0255937	AVC CM
Apoe	1.437e-06	0.329607	0.859	0.74	0.0437409	AVC CM
Tnfaip8	3.46865e-06	0.252695	0.568	0.454	0.105582	AVC CM
Dcp1b	5.12989e-06	0.265709	0.673	0.518	0.156149	AVC CM
Cenpw	2.32833e-05	0.263077	0.839	0.788	0.708721	AVC CM
S100a10	5.25247e-05	0.265526	0.693	0.634	1	AVC CM
Hist1h2bc	0.000297708	0.415944	0.558	0.49	1	AVC CM

## Sheet: e10.5_cm_subtype_markers
E10.5 CM Subtype DEG
gene	p_val	avg_log2FC	pct.1	pct.2	p_val_adj	cluster
Myl2	0	2.79404	0.999	0.783	0	Ventricular CM
Mest	0	2.14731	0.959	0.652	0	Ventricular CM
Cited1	0	2.07901	0.795	0.515	0	Ventricular CM
Ccnd2	0	1.1988	0.97	0.76	0	Ventricular CM
Pln	0	1.16878	0.983	0.706	0	Ventricular CM
Smpx	0	1.04227	0.992	0.823	0	Ventricular CM
Mpped2	0	0.925231	0.964	0.582	0	Ventricular CM
Nme1	0	0.851265	0.997	0.967	0	Ventricular CM
Gja1	0	0.8368	0.616	0.136	0	Ventricular CM
Hspd1	0	0.757033	0.999	0.985	0	Ventricular CM
Dctpp1	0	0.679946	0.962	0.775	0	Ventricular CM
Ran	0	0.67756	1	0.998	0	Ventricular CM
Gyg	0	0.661236	1	0.996	0	Ventricular CM
Adprhl1	0	0.659122	0.789	0.392	0	Ventricular CM
Hsp90aa1	0	0.650427	1	0.999	0	Ventricular CM
Hey2	0	0.616793	0.592	0.058	0	Ventricular CM
Irx4	0	0.521641	0.668	0.125	0	Ventricular CM
Rpl12	0	0.493303	1	1	0	Ventricular CM
Rpsa	0	0.459376	1	1	0	Ventricular CM
Rplp0	0	0.456944	1	1	0	Ventricular CM
Hsp90ab1	0	0.447132	1	1	0	Ventricular CM
Rpl32	0	0.438256	1	1	0	Ventricular CM
Rpl4	0	0.416633	1	1	0	Ventricular CM
Rpl18a	0	0.407405	1	1	0	Ventricular CM
Rps23	0	0.395055	1	1	0	Ventricular CM
Ppia	0	0.388401	1	1	0	Ventricular CM
Rpl3	0	0.375746	1	1	0	Ventricular CM
Rps27a	0	0.372704	1	1	0	Ventricular CM
Rps5	0	0.355375	1	1	0	Ventricular CM
Rpl7	0	0.350617	1	1	0	Ventricular CM
Rps4x	0	0.301892	1	1	0	Ventricular CM
Rpl19	1.0993e-306	0.334695	1	1	3.34617e-302	Ventricular CM
Rpl13	2.4053e-300	0.32164	1	1	7.3215e-296	Ventricular CM
Rps16	1.18373e-298	0.326856	1	1	3.60317e-294	Ventricular CM
Retreg1	1.00377e-297	0.544055	0.595	0.178	3.05536e-293	Ventricular CM
C1qbp	2.5196e-297	0.582751	0.991	0.948	7.66942e-293	Ventricular CM
Npm1	1.36994e-296	0.563941	1	1	4.16997e-292	Ventricular CM
Hmgn3	1.10426e-292	0.604753	0.905	0.632	3.36126e-288	Ventricular CM
Rpl27a	2.42529e-287	0.377686	1	1	7.38234e-283	Ventricular CM
Ybx1	3.77788e-282	0.365286	1	1	1.14995e-277	Ventricular CM
Dut	9.65299e-274	0.761013	0.949	0.786	2.93827e-269	Ventricular CM
Myh7	5.21715e-273	0.767257	0.995	0.676	1.58805e-268	Ventricular CM
Rps27l	3.90702e-268	0.457792	1	0.995	1.18926e-263	Ventricular CM
Rps11	3.54183e-267	0.303578	1	1	1.0781e-262	Ventricular CM
Tgm2	7.20784e-265	0.658657	0.794	0.46	2.19399e-260	Ventricular CM
Rps25	9.9564e-261	0.361782	1	1	3.03063e-256	Ventricular CM
Ranbp1	1.68197e-260	0.574648	0.997	0.981	5.11975e-256	Ventricular CM
Rps3a1	1.12003e-257	0.293947	1	1	3.40926e-253	Ventricular CM
Rps13	5.1924e-257	0.306184	1	1	1.58052e-252	Ventricular CM
Tln2	1.3101e-256	0.557174	0.74	0.366	3.98783e-252	Ventricular CM
Rpl10a	9.55892e-256	0.322259	1	1	2.90964e-251	Ventricular CM
Selenoh	2.22184e-255	0.56033	0.995	0.955	6.76304e-251	Ventricular CM
Rpl5	8.95833e-254	0.331605	1	1	2.72683e-249	Ventricular CM
Rpl15	1.64076e-248	0.259366	1	1	4.99432e-244	Ventricular CM
Rps3	4.65959e-248	0.288445	1	1	1.41833e-243	Ventricular CM
Hspe1	5.30653e-243	0.498251	1	0.997	1.61526e-238	Ventricular CM
Rrm2	1.96764e-240	0.761635	0.777	0.416	5.9893e-236	Ventricular CM
Smyd2	2.0642e-239	0.496103	0.895	0.599	6.28323e-235	Ventricular CM
Rack1	2.33365e-234	0.353785	1	1	7.10341e-230	Ventricular CM
Rpl28	7.81673e-234	0.318284	1	1	2.37933e-229	Ventricular CM
Capn6	8.65158e-231	0.522015	0.912	0.6	2.63345e-226	Ventricular CM
Efnb3	1.02484e-227	0.512996	0.799	0.465	3.11952e-223	Ventricular CM
Rps8	2.76927e-225	0.296011	1	1	8.42938e-221	Ventricular CM
Serbp1	2.11875e-224	0.385745	0.999	0.998	6.44927e-220	Ventricular CM
Ube2c	5.46891e-223	0.757793	0.879	0.547	1.66468e-218	Ventricular CM
Tgfbr3	7.84519e-223	0.299387	0.383	0.061	2.388e-218	Ventricular CM
Rpl22l1	6.3924e-219	0.443662	1	0.999	1.94578e-214	Ventricular CM
Tusc3	5.1769e-216	0.541844	0.895	0.69	1.5758e-211	Ventricular CM
Rplp1	1.16674e-214	0.442889	1	1	3.55143e-210	Ventricular CM
Spc24	2.59541e-214	0.492978	0.774	0.417	7.90018e-210	Ventricular CM
Pclaf	6.12243e-214	0.69891	0.805	0.444	1.86361e-209	Ventricular CM
Wdr93	3.04532e-212	0.398549	0.345	0.046	9.26964e-208	Ventricular CM
Anp32b	9.23479e-211	0.491569	0.997	0.985	2.81098e-206	Ventricular CM
Hmga2	1.60167e-209	0.505026	0.89	0.602	4.87532e-205	Ventricular CM
Abcc9	1.47033e-207	0.398286	0.631	0.26	4.47555e-203	Ventricular CM
Eif5a	5.43939e-203	0.424295	1	0.997	1.6557e-198	Ventricular CM
Trib2	2.53608e-202	0.336062	0.571	0.201	7.71957e-198	Ventricular CM
Slc25a13	7.38715e-201	0.415595	0.757	0.43	2.24857e-196	Ventricular CM
Eef1b2	3.86456e-196	0.337943	1	1	1.17633e-191	Ventricular CM
Rps15	8.59509e-195	0.265964	1	1	2.61626e-190	Ventricular CM
Ncl	4.34498e-193	0.543114	0.997	0.986	1.32257e-188	Ventricular CM
Myl3	1.952e-192	0.527216	0.999	0.972	5.94171e-188	Ventricular CM
Hmgb2	4.86238e-192	0.756918	0.976	0.902	1.48006e-187	Ventricular CM
Ccnb2	1.23567e-191	0.516348	0.752	0.397	3.76126e-187	Ventricular CM
Rps17	1.01513e-190	0.253169	1	1	3.08997e-186	Ventricular CM
Hmgn1	4.05484e-189	0.45037	1	0.999	1.23425e-184	Ventricular CM
Irx2	7.86846e-189	0.338202	0.273	0.018	2.39508e-184	Ventricular CM
Alcam	5.52874e-187	0.477034	0.87	0.592	1.68289e-182	Ventricular CM
Igfbpl1	1.38634e-186	0.553341	0.666	0.321	4.21989e-182	Ventricular CM
Rps6	7.78542e-185	0.256488	1	1	2.3698e-180	Ventricular CM
Ybx3	9.49946e-185	0.448055	0.829	0.589	2.89154e-180	Ventricular CM
Homer2	1.2752e-182	0.473207	0.975	0.804	3.88159e-178	Ventricular CM
Hnrnpab	1.10066e-180	0.407983	0.993	0.963	3.35029e-176	Ventricular CM
Nap1l1	6.69373e-180	0.386614	0.998	0.989	2.0375e-175	Ventricular CM
Tuba1b	7.66335e-179	0.547369	0.996	0.989	2.33265e-174	Ventricular CM
Slc25a5	5.71039e-178	0.294284	1	1	1.73819e-173	Ventricular CM
Snrpd1	1.24161e-177	0.434156	0.989	0.956	3.77935e-173	Ventricular CM
Rplp2	2.76506e-176	0.253242	1	1	8.41656e-172	Ventricular CM
Phgdh	6.16825e-176	0.444652	0.726	0.425	1.87755e-171	Ventricular CM
Cdca3	4.74065e-175	0.455734	0.729	0.377	1.44301e-170	Ventricular CM
Birc5	1.83566e-173	0.565595	0.823	0.507	5.58755e-169	Ventricular CM
Cenpm	9.69978e-171	0.371531	0.685	0.348	2.95252e-166	Ventricular CM
Gmnn	3.58794e-169	0.477337	0.804	0.523	1.09213e-164	Ventricular CM
Crip2	7.81632e-169	0.391862	0.999	0.991	2.37921e-164	Ventricular CM
Srm	1.31889e-168	0.477782	0.816	0.583	4.01456e-164	Ventricular CM
Eif4a1	1.07069e-166	0.364514	1	1	3.25907e-162	Ventricular CM
Hddc2	1.45964e-166	0.387306	0.778	0.513	4.44301e-162	Ventricular CM
Set	1.75955e-166	0.460589	0.986	0.94	5.3559e-162	Ventricular CM
Lsm4	5.77419e-163	0.331595	0.999	0.985	1.75761e-158	Ventricular CM
Prps1	7.36475e-163	0.380486	0.756	0.472	2.24176e-158	Ventricular CM
Tubb5	8.7352e-163	0.400702	1	1	2.65891e-158	Ventricular CM
Cyc1	3.09749e-162	0.30413	1	0.996	9.42845e-158	Ventricular CM
Lsm6	2.16315e-159	0.37453	0.974	0.903	6.58442e-155	Ventricular CM
Ccna2	1.35889e-158	0.522191	0.695	0.388	4.13634e-154	Ventricular CM
Ddx39	1.15809e-157	0.447999	0.905	0.745	3.52512e-153	Ventricular CM
Cenpa	1.91029e-157	0.573707	0.872	0.638	5.81474e-153	Ventricular CM
Hint1	4.16935e-156	0.282599	1	1	1.26911e-151	Ventricular CM
Ppif	4.60225e-156	0.407441	0.895	0.714	1.40088e-151	Ventricular CM
Nppa	1.38499e-155	1.06464	0.743	0.391	4.21576e-151	Ventricular CM
Cdca8	2.52022e-152	0.54511	0.749	0.456	7.67129e-148	Ventricular CM
Rpl35a	3.68691e-152	0.26122	1	1	1.12226e-147	Ventricular CM
Fkbp3	5.45471e-152	0.335013	0.997	0.991	1.66036e-147	Ventricular CM
Rpl30	1.57966e-151	0.28112	1	0.999	4.80832e-147	Ventricular CM
Ccnb1	2.51842e-147	0.512984	0.657	0.346	7.66581e-143	Ventricular CM
Rps18	2.02698e-145	0.406533	1	1	6.16992e-141	Ventricular CM
S1pr1	4.73515e-145	0.277267	0.51	0.215	1.44133e-140	Ventricular CM
Cks2	6.0747e-145	0.635932	0.895	0.725	1.84908e-140	Ventricular CM
Cks1b	8.83784e-145	0.423537	0.978	0.904	2.69015e-140	Ventricular CM
Cct7	2.49241e-144	0.349867	0.992	0.978	7.58666e-140	Ventricular CM
Mcm7	1.43246e-143	0.420714	0.732	0.476	4.36027e-139	Ventricular CM
Rrm1	2.38265e-140	0.416539	0.799	0.556	7.25256e-136	Ventricular CM
Hnrnpa1	2.39037e-138	0.300848	1	1	7.27604e-134	Ventricular CM
Hmgb3	2.76579e-138	0.393728	0.934	0.76	8.41877e-134	Ventricular CM
Pa2g4	5.81874e-138	0.41447	0.939	0.837	1.77117e-133	Ventricular CM
Myoz2	1.11608e-137	0.501968	0.662	0.389	3.39724e-133	Ventricular CM
Hprt	4.08723e-137	0.373845	0.956	0.845	1.24411e-132	Ventricular CM
Prmt1	2.29928e-136	0.344722	0.994	0.977	6.99877e-132	Ventricular CM
Rfc4	4.02702e-136	0.379117	0.769	0.514	1.22578e-131	Ventricular CM
Hspa9	1.76898e-134	0.33695	0.988	0.967	5.3846e-130	Ventricular CM
Gars	2.90221e-134	0.364119	0.917	0.771	8.83404e-130	Ventricular CM
Rpl13a	4.14468e-134	0.288992	0.999	0.998	1.2616e-129	Ventricular CM
Cdk1	5.67324e-134	0.556042	0.674	0.397	1.72688e-129	Ventricular CM
Fbl	2.15184e-133	0.364217	0.949	0.86	6.55e-129	Ventricular CM
Ppa1	5.32185e-133	0.393506	0.925	0.786	1.61992e-128	Ventricular CM
Mrpl42	1.86844e-131	0.274665	0.998	0.995	5.68733e-127	Ventricular CM
Snrpf	3.49689e-131	0.356378	0.983	0.937	1.06442e-126	Ventricular CM
Nme4	2.11891e-130	0.355061	0.821	0.6	6.44974e-126	Ventricular CM
Nasp	3.47428e-130	0.416226	0.925	0.779	1.05754e-125	Ventricular CM
Snrpb	4.17948e-130	0.292748	0.997	0.995	1.27219e-125	Ventricular CM
Ndufab1	1.74671e-129	0.250678	0.999	0.999	5.3168e-125	Ventricular CM
Ube2s	1.52887e-128	0.530024	0.933	0.803	4.65372e-124	Ventricular CM
Shmt1	5.67186e-128	0.255943	0.474	0.211	1.72646e-123	Ventricular CM
Knstrn	1.39561e-126	0.369995	0.618	0.329	4.2481e-122	Ventricular CM
Sulf2	1.70514e-125	0.322221	0.715	0.445	5.19027e-121	Ventricular CM
Alyref	1.86097e-124	0.328339	0.772	0.536	5.66461e-120	Ventricular CM
Lbh	1.96436e-124	0.27254	0.952	0.673	5.97933e-120	Ventricular CM
Smc2	5.52014e-123	0.470494	0.792	0.553	1.68028e-118	Ventricular CM
Des	7.00603e-123	0.324997	0.998	0.991	2.13257e-118	Ventricular CM
Cct2	5.75038e-122	0.317028	0.99	0.973	1.75036e-117	Ventricular CM
1110004E09Rik	1.1666e-121	0.296403	0.711	0.458	3.551e-117	Ventricular CM
Hopx	2.45902e-120	0.593557	0.738	0.52	7.485e-116	Ventricular CM
Rpl22	5.24387e-120	0.253889	1	1	1.59618e-115	Ventricular CM
Cd9	8.13305e-120	0.303991	0.428	0.174	2.47562e-115	Ventricular CM
H2afz	9.32674e-119	0.4055	0.999	0.999	2.83897e-114	Ventricular CM
Pmf1	1.02526e-118	0.323026	0.816	0.597	3.12079e-114	Ventricular CM
Cct5	1.42695e-118	0.314293	0.994	0.978	4.3435e-114	Ventricular CM
Akr1b3	1.63377e-118	0.307647	0.963	0.882	4.97303e-114	Ventricular CM
Txn1	3.37467e-118	0.28874	0.998	0.995	1.02722e-113	Ventricular CM
Jpt1	3.74525e-118	0.364279	0.989	0.953	1.14002e-113	Ventricular CM
Ccnd1	2.92125e-117	0.263698	0.627	0.342	8.892e-113	Ventricular CM
Rnaseh2b	1.68195e-116	0.324047	0.829	0.64	5.1197e-112	Ventricular CM
Cenpf	2.31226e-116	0.503483	0.623	0.344	7.03828e-112	Ventricular CM
Rps2	8.52567e-116	0.601696	0.998	0.995	2.59513e-111	Ventricular CM
Npm3	2.88744e-115	0.384096	0.943	0.841	8.78907e-111	Ventricular CM
Lyz2	6.78482e-115	0.36372	0.252	0.053	2.06523e-110	Ventricular CM
Exosc8	4.15172e-114	0.348342	0.795	0.606	1.26374e-109	Ventricular CM
Dtymk	1.15652e-113	0.356979	0.927	0.816	3.52032e-109	Ventricular CM
Mcm3	3.56815e-113	0.335489	0.64	0.379	1.08611e-108	Ventricular CM
Cmtm7	1.03146e-112	0.326409	0.816	0.624	3.13968e-108	Ventricular CM
Mad2l1	2.68442e-112	0.295522	0.629	0.369	8.1711e-108	Ventricular CM
Psma7	1.23791e-111	0.281083	0.997	0.994	3.76808e-107	Ventricular CM
Snrpa1	5.05838e-111	0.343062	0.873	0.714	1.53972e-106	Ventricular CM
Rpl7a	9.04176e-111	0.442231	1	0.996	2.75222e-106	Ventricular CM
Odc1	1.76646e-110	0.384519	0.869	0.73	5.37692e-106	Ventricular CM
Haus8	2.10892e-110	0.295038	0.696	0.439	6.41934e-106	Ventricular CM
Mcm6	2.43136e-110	0.355231	0.68	0.439	7.40081e-106	Ventricular CM
Tcp1	5.60018e-110	0.265958	0.998	0.99	1.70464e-105	Ventricular CM
Tomm20	8.17195e-110	0.259219	0.999	0.997	2.48746e-105	Ventricular CM
Top2a	5.77112e-109	0.553315	0.623	0.361	1.75667e-104	Ventricular CM
Mcm5	6.48539e-109	0.289612	0.587	0.328	1.97409e-104	Ventricular CM
Dnajc9	7.36219e-109	0.324051	0.759	0.518	2.24098e-104	Ventricular CM
Prdx6	2.10365e-107	0.298773	0.99	0.972	6.4033e-103	Ventricular CM
Ptma	2.0505e-106	0.385236	0.999	0.999	6.24151e-102	Ventricular CM
Cdk4	5.87429e-106	0.298905	0.994	0.979	1.78807e-101	Ventricular CM
Mpp6	1.26127e-105	0.272544	0.627	0.372	3.83919e-101	Ventricular CM
Mcm2	2.73155e-105	0.314083	0.697	0.457	8.31457e-101	Ventricular CM
Rpl11	1.86241e-104	0.252441	1	1	5.66898e-100	Ventricular CM
Impdh2	2.71937e-104	0.332085	0.926	0.825	8.2775e-100	Ventricular CM
Gpr22	5.12377e-104	0.288486	0.445	0.2	1.55962e-99	Ventricular CM
Plekha7	5.32093e-104	0.284219	0.694	0.451	1.61964e-99	Ventricular CM
Mrpl12	1.03163e-103	0.283647	0.994	0.978	3.14019e-99	Ventricular CM
Rangap1	5.59131e-103	0.332432	0.811	0.613	1.70194e-98	Ventricular CM
Tipin	3.41526e-102	0.344843	0.812	0.612	1.03957e-97	Ventricular CM
Mycn	1.03622e-100	0.278705	0.471	0.232	3.15416e-96	Ventricular CM
Lyar	1.19682e-100	0.32414	0.783	0.593	3.643e-96	Ventricular CM
Uqcrc2	1.44893e-99	0.276737	0.994	0.989	4.4104e-95	Ventricular CM
Suclg2	1.70369e-99	0.303032	0.857	0.665	5.18587e-95	Ventricular CM
Nppb	5.59778e-99	1.11331	0.511	0.283	1.70391e-94	Ventricular CM
Ctps	9.79605e-99	0.292751	0.712	0.49	2.98182e-94	Ventricular CM
Tacc3	2.86293e-98	0.31138	0.548	0.305	8.71448e-94	Ventricular CM
Hat1	4.47066e-97	0.328804	0.894	0.755	1.36082e-92	Ventricular CM
Smc4	1.55834e-96	0.445856	0.826	0.649	4.74343e-92	Ventricular CM
Lsm2	6.21801e-96	0.33659	0.901	0.786	1.8927e-91	Ventricular CM
Ssrp1	1.60905e-95	0.307265	0.934	0.85	4.89778e-91	Ventricular CM
Fitm1	2.23522e-95	0.380522	0.9	0.769	6.80377e-91	Ventricular CM
Nhp2	2.58682e-95	0.316989	0.937	0.853	7.87403e-91	Ventricular CM
Emg1	3.09573e-95	0.295942	0.952	0.857	9.42311e-91	Ventricular CM
Gins2	3.49777e-94	0.302044	0.646	0.411	1.06469e-89	Ventricular CM
Pold2	4.69986e-94	0.283291	0.766	0.553	1.43059e-89	Ventricular CM
Uhrf1	5.08954e-94	0.275036	0.515	0.281	1.5492e-89	Ventricular CM
Lta4h	1.21681e-93	0.282181	0.743	0.525	3.70384e-89	Ventricular CM
Sms	1.48177e-93	0.269608	0.913	0.722	4.51035e-89	Ventricular CM
Lig1	8.6352e-93	0.282869	0.654	0.418	2.62847e-88	Ventricular CM
Snrpe	1.04233e-92	0.263292	0.996	0.986	3.17274e-88	Ventricular CM
Arl6ip1	2.21602e-92	0.420861	0.958	0.905	6.74535e-88	Ventricular CM
Ccdc34	6.3737e-92	0.301432	0.845	0.647	1.94009e-87	Ventricular CM
Mrpl36	8.20133e-92	0.279982	0.971	0.89	2.4964e-87	Ventricular CM
Banf1	1.60745e-91	0.261081	0.984	0.95	4.89293e-87	Ventricular CM
Ung	3.20819e-91	0.363445	0.537	0.316	9.76541e-87	Ventricular CM
Cct3	5.04151e-91	0.296928	0.99	0.967	1.53458e-86	Ventricular CM
Nop10	5.27896e-91	0.267315	0.987	0.967	1.60686e-86	Ventricular CM
Gtf3a	1.07314e-89	0.276714	0.783	0.595	3.26653e-85	Ventricular CM
Lsm3	1.18392e-89	0.33116	0.897	0.788	3.60372e-85	Ventricular CM
Mki67	3.85207e-88	0.302499	0.496	0.271	1.17253e-83	Ventricular CM
Lap3	4.9141e-88	0.285463	0.841	0.685	1.4958e-83	Ventricular CM
Hmmr	1.6313e-87	0.31104	0.504	0.265	4.96552e-83	Ventricular CM
Ahsa1	2.03967e-87	0.306539	0.904	0.805	6.20856e-83	Ventricular CM
Tmpo	1.1383e-86	0.296713	0.858	0.692	3.46487e-82	Ventricular CM
Nt5dc2	1.22764e-86	0.291096	0.886	0.699	3.73681e-82	Ventricular CM
Mb	1.65352e-86	0.339693	0.539	0.314	5.03316e-82	Ventricular CM
Sh3kbp1	1.97849e-86	0.264992	0.66	0.427	6.02232e-82	Ventricular CM
Nrp1	2.11402e-86	0.255817	0.72	0.493	6.43488e-82	Ventricular CM
Hmgn2	2.9371e-86	0.297121	0.959	0.893	8.94024e-82	Ventricular CM
Hspa8	1.01149e-85	0.279183	1	1	3.07887e-81	Ventricular CM
Siva1	1.19061e-85	0.298504	0.937	0.855	3.62409e-81	Ventricular CM
Pcna	5.29857e-85	0.264777	0.596	0.368	1.61283e-80	Ventricular CM
Cdc20	6.59428e-85	0.428066	0.494	0.281	2.00723e-80	Ventricular CM
Add3	1.61663e-84	0.265578	0.904	0.703	4.92085e-80	Ventricular CM
Nop58	1.03636e-83	0.319308	0.883	0.759	3.15456e-79	Ventricular CM
Snu13	1.78202e-83	0.256512	0.991	0.971	5.42429e-79	Ventricular CM
Timm8a1	8.10876e-83	0.301605	0.91	0.812	2.46823e-78	Ventricular CM
Tyms	9.28024e-83	0.256007	0.661	0.448	2.82481e-78	Ventricular CM
Nudc	5.68797e-82	0.278937	0.951	0.873	1.73136e-77	Ventricular CM
Spc25	9.00501e-82	0.319182	0.513	0.293	2.74104e-77	Ventricular CM
Rbm3	1.18147e-81	0.267556	0.997	0.991	3.59627e-77	Ventricular CM
Uchl3	6.60337e-81	0.268812	0.882	0.733	2.01e-76	Ventricular CM
Cacybp	1.21595e-80	0.296217	0.97	0.924	3.70122e-76	Ventricular CM
Tubb4b	5.15291e-79	0.391371	0.933	0.88	1.5685e-74	Ventricular CM
Fh1	1.62145e-78	0.265652	0.965	0.91	4.93552e-74	Ventricular CM
Tsfm	3.43513e-77	0.262028	0.877	0.737	1.04562e-72	Ventricular CM
Srsf7	4.12107e-77	0.291968	0.958	0.901	1.25441e-72	Ventricular CM
Mrto4	1.16388e-76	0.251975	0.761	0.572	3.54275e-72	Ventricular CM
G3bp1	2.20884e-76	0.251664	0.966	0.916	6.72348e-72	Ventricular CM
Nop56	1.55797e-75	0.297572	0.837	0.695	4.74231e-71	Ventricular CM
Ppp1r17	5.59952e-75	0.378084	0.478	0.276	1.70444e-70	Ventricular CM
Hdgf	6.15981e-75	0.254796	0.923	0.83	1.87499e-70	Ventricular CM
Tbrg1	1.24584e-74	0.28932	0.947	0.888	3.79221e-70	Ventricular CM
Atad2	3.4509e-74	0.251392	0.513	0.298	1.05042e-69	Ventricular CM
Fkbp4	5.74664e-73	0.256732	0.971	0.938	1.74922e-68	Ventricular CM
Wnk1	1.46887e-71	0.28354	0.946	0.835	4.4711e-67	Ventricular CM
Gnai2	6.46642e-71	0.287957	0.918	0.8	1.96831e-66	Ventricular CM
Plk1	4.09615e-70	0.255047	0.377	0.19	1.24683e-65	Ventricular CM
Racgap1	9.588e-70	0.25533	0.56	0.35	2.91849e-65	Ventricular CM
Rangrf	3.84851e-69	0.259265	0.783	0.604	1.17145e-64	Ventricular CM
Nucks1	5.46847e-69	0.266986	0.913	0.795	1.66455e-64	Ventricular CM
Cenpe	1.01077e-68	0.271072	0.403	0.212	3.07669e-64	Ventricular CM
Manf	2.11601e-68	0.297417	0.972	0.918	6.44091e-64	Ventricular CM
Sfpq	8.60067e-68	0.277296	0.952	0.879	2.61796e-63	Ventricular CM
Nsmce4a	2.91303e-67	0.257052	0.851	0.701	8.86698e-63	Ventricular CM
Chchd4	3.76865e-67	0.257095	0.859	0.715	1.14714e-62	Ventricular CM
Smc1a	6.15364e-67	0.254713	0.839	0.693	1.87311e-62	Ventricular CM
Orc6	8.53171e-67	0.268442	0.682	0.5	2.59697e-62	Ventricular CM
Prc1	1.15436e-61	0.268127	0.408	0.226	3.51374e-57	Ventricular CM
Slit2	2.04545e-58	0.392906	0.207	0.075	6.22614e-54	Ventricular CM
H2afx	1.34811e-54	0.292599	0.824	0.708	4.1035e-50	Ventricular CM
Rps12	5.14795e-40	0.586122	0.774	0.645	1.56699e-35	Ventricular CM
Rpl9	2.25131e-24	0.306877	0.992	0.982	6.85276e-20	Ventricular CM
Rpl27	2.48713e-24	0.273101	0.636	0.523	7.57056e-20	Ventricular CM
Rpl10	2.20717e-21	0.419246	0.848	0.763	6.71839e-17	Ventricular CM
Vsnl1	0	2.08356	0.842	0.074	0	Atrial CM
Stard10	0	1.5899	0.803	0.2	0	Atrial CM
Shox2	0	1.52626	0.4	0.022	0	Atrial CM
Wnt2	0	1.47652	0.644	0.184	0	Atrial CM
Nr2f1	0	1.31174	0.827	0.079	0	Atrial CM
Cav1	0	1.24839	0.79	0.094	0	Atrial CM
Nr2f2	0	1.1702	0.83	0.069	0	Atrial CM
Atp2a2	0	0.947849	0.997	0.986	0	Atrial CM
Calca	0	0.873921	0.319	0.017	0	Atrial CM
Bex4	0	0.854637	1	0.981	0	Atrial CM
Ap3b2	0	0.726403	0.587	0.12	0	Atrial CM
Kcna5	0	0.568856	0.552	0.065	0	Atrial CM
Thbd	0	0.560026	0.371	0.036	0	Atrial CM
Myh6	7.55833e-303	0.987597	0.988	0.976	2.30068e-298	Atrial CM
Myl7	1.92808e-302	0.764588	1	0.999	5.86889e-298	Atrial CM
Myl4	3.32842e-288	0.503605	1	1	1.01314e-283	Atrial CM
Fst	1.5118e-285	0.674112	0.308	0.023	4.60177e-281	Atrial CM
Tceal8	4.63028e-277	0.638834	0.998	0.995	1.40941e-272	Atrial CM
Fbxo32	9.6027e-275	1.05656	0.875	0.539	2.92297e-270	Atrial CM
Csrp2	5.73841e-266	1.19205	0.997	0.997	1.74671e-261	Atrial CM
Naaladl2	5.07086e-265	0.43756	0.402	0.064	1.54352e-260	Atrial CM
Chit1	3.78744e-257	0.459871	0.394	0.061	1.15286e-252	Atrial CM
Osr1	1.41953e-256	0.543147	0.236	0.009	4.3209e-252	Atrial CM
Itga6	1.37625e-253	0.946409	0.897	0.575	4.18916e-249	Atrial CM
Myl9	6.42426e-242	0.721398	0.999	0.999	1.95548e-237	Atrial CM
Fkbp1a	2.55996e-224	0.522962	0.999	0.999	7.79227e-220	Atrial CM
Tmem163	3.29122e-217	0.677056	0.69	0.334	1.00181e-212	Atrial CM
Baiap2l2	4.56283e-213	0.365185	0.425	0.096	1.38888e-208	Atrial CM
Timp3	2.61655e-212	0.626904	0.738	0.372	7.96451e-208	Atrial CM
Map1b	1.38142e-210	0.901189	0.966	0.858	4.20489e-206	Atrial CM
Kank3	1.02313e-205	0.450226	0.596	0.221	3.11431e-201	Atrial CM
Pvalb	2.01787e-201	0.306526	0.209	0.012	6.1422e-197	Atrial CM
Gucy1a1	4.07884e-199	0.586589	0.707	0.358	1.24156e-194	Atrial CM
Hey1	1.10471e-197	0.453936	0.413	0.107	3.36264e-193	Atrial CM
Mybphl	1.11804e-197	0.717599	0.804	0.493	3.40321e-193	Atrial CM
Trabd2b	1.14598e-196	0.288197	0.281	0.037	3.48825e-192	Atrial CM
Fzd7	1.04687e-190	0.285146	0.278	0.039	3.18656e-186	Atrial CM
Crip1	4.07908e-178	0.89107	0.971	0.957	1.24163e-173	Atrial CM
Anxa3	5.33249e-175	0.479676	0.679	0.337	1.62316e-170	Atrial CM
Tmsb10	1.63218e-173	0.512464	0.999	0.995	4.9682e-169	Atrial CM
Ccdc141	1.46641e-171	0.524883	0.987	0.956	4.4636e-167	Atrial CM
Trabd	5.7224e-171	0.512705	0.836	0.601	1.74184e-166	Atrial CM
Wisp1	3.50335e-168	0.63664	0.715	0.4	1.06638e-163	Atrial CM
Cpne5	3.49729e-166	0.509315	0.717	0.371	1.06454e-161	Atrial CM
Peg3	1.4178e-165	0.672609	0.933	0.835	4.31565e-161	Atrial CM
Casq1	8.58056e-165	1.00959	0.843	0.747	2.61184e-160	Atrial CM
Bcat1	4.05198e-158	0.444601	0.633	0.318	1.23338e-153	Atrial CM
Tbx5	8.52648e-155	0.499933	0.694	0.374	2.59538e-150	Atrial CM
Lamtor4	1.0199e-151	0.491214	0.945	0.888	3.10446e-147	Atrial CM
Tcea3	1.42011e-148	0.502487	0.901	0.728	4.32267e-144	Atrial CM
Gnao1	4.60328e-148	0.386415	0.567	0.247	1.40119e-143	Atrial CM
Dbi	5.56109e-148	0.456304	0.995	0.991	1.69274e-143	Atrial CM
Cfl2	1.53577e-145	0.400752	0.998	0.993	4.67473e-141	Atrial CM
D830030K20Rik	1.26332e-137	0.396015	0.578	0.281	3.84541e-133	Atrial CM
Dap	4.27911e-135	0.492755	0.719	0.468	1.30252e-130	Atrial CM
Cacna2d2	2.94712e-134	0.463921	0.846	0.499	8.97074e-130	Atrial CM
Spon1	5.25093e-132	0.632711	0.833	0.562	1.59833e-127	Atrial CM
Nnat	5.90076e-131	0.511816	0.665	0.364	1.79613e-126	Atrial CM
Gng2	1.37143e-130	0.50721	0.711	0.449	4.1745e-126	Atrial CM
Maged2	9.64491e-130	0.662334	0.984	0.953	2.93581e-125	Atrial CM
Tead2	1.31975e-129	0.506371	0.905	0.785	4.01718e-125	Atrial CM
Myl6	9.17122e-127	0.36089	1	1	2.79163e-122	Atrial CM
Tpm2	3.9351e-124	0.49802	0.914	0.79	1.19781e-119	Atrial CM
Dstn	9.44828e-119	0.329659	1	1	2.87596e-114	Atrial CM
Rap1a	1.5326e-118	0.474793	0.885	0.767	4.66509e-114	Atrial CM
Rgs10	6.77209e-118	0.400159	0.703	0.443	2.06136e-113	Atrial CM
Nt5c3	2.08462e-117	0.389748	0.714	0.479	6.34537e-113	Atrial CM
Cd320	9.70631e-114	0.394593	0.677	0.455	2.9545e-109	Atrial CM
Fam49a	5.63297e-113	0.401469	0.723	0.454	1.71462e-108	Atrial CM
Tnnt3	3.50555e-112	0.330525	0.316	0.099	1.06706e-107	Atrial CM
Zim1	1.93516e-111	0.313826	0.402	0.155	5.89044e-107	Atrial CM
Fbln1	8.8438e-111	0.581671	0.906	0.748	2.69196e-106	Atrial CM
Sfrp1	1.54615e-109	0.632149	0.89	0.724	4.70632e-105	Atrial CM
Igfbp2	1.55358e-107	0.574301	0.697	0.491	4.72894e-103	Atrial CM
Sphkap	3.66776e-106	0.397303	0.737	0.505	1.11643e-101	Atrial CM
Crabp2	6.91305e-105	0.330278	0.267	0.074	2.10426e-100	Atrial CM
Ppp1r14c	8.87657e-105	0.44786	0.955	0.906	2.70194e-100	Atrial CM
Dsc2	2.31677e-104	0.348502	0.458	0.212	7.05202e-100	Atrial CM
Fth1	9.17238e-103	0.290838	1	1	2.79198e-98	Atrial CM
Aldh1b1	9.50026e-103	0.485606	0.672	0.461	2.89178e-98	Atrial CM
Cnn1	1.43138e-102	0.466624	0.97	0.932	4.35699e-98	Atrial CM
Angpt1	1.90069e-102	0.532472	0.656	0.421	5.7855e-98	Atrial CM
Glrx	2.31837e-102	0.407844	0.872	0.755	7.05687e-98	Atrial CM
Cnn2	1.47276e-100	0.472089	0.991	0.972	4.48292e-96	Atrial CM
Nrep	1.07452e-96	0.41465	0.755	0.564	3.27074e-92	Atrial CM
Cyb5a	2.77186e-96	0.386492	0.916	0.837	8.43725e-92	Atrial CM
Fras1	6.53271e-96	0.385677	0.691	0.449	1.98849e-91	Atrial CM
Atox1	2.23762e-94	0.36802	0.97	0.949	6.8111e-90	Atrial CM
Ryr2	6.90701e-94	0.427366	0.962	0.912	2.10242e-89	Atrial CM
Cers6	2.17327e-93	0.262518	0.439	0.207	6.61523e-89	Atrial CM
Arhgap1	1.24481e-92	0.379668	0.866	0.729	3.78908e-88	Atrial CM
Sln	3.25061e-92	0.299487	0.167	0.03	9.89454e-88	Atrial CM
Ppp1r1a	4.95205e-92	0.38731	0.936	0.894	1.50735e-87	Atrial CM
Dcaf12l1	1.33808e-91	0.442606	0.328	0.125	4.07297e-87	Atrial CM
Myl1	3.057e-91	0.846924	0.966	0.97	9.30522e-87	Atrial CM
Igfbp5	9.73393e-91	0.958423	0.941	0.843	2.96291e-86	Atrial CM
Lxn	7.24788e-88	0.601643	0.493	0.274	2.20618e-83	Atrial CM
Ptms	3.06338e-87	0.407923	0.957	0.887	9.32463e-83	Atrial CM
Chchd10	1.95616e-86	0.263964	0.992	0.998	5.95435e-82	Atrial CM
Gja5	1.01326e-84	0.438821	0.459	0.228	3.08425e-80	Atrial CM
Fblim1	2.48431e-82	0.352117	0.587	0.357	7.56198e-78	Atrial CM
Gabarap	3.18922e-82	0.305727	0.999	0.995	9.70768e-78	Atrial CM
Ndufa11	2.57952e-81	0.290127	0.994	0.996	7.85181e-77	Atrial CM
Plcb1	3.91933e-81	0.276956	0.196	0.051	1.193e-76	Atrial CM
Rtraf	1.47366e-80	0.260035	0.995	0.995	4.48566e-76	Atrial CM
Aif1l	2.35393e-80	0.457253	0.735	0.578	7.16513e-76	Atrial CM
Tnni3	1.0449e-79	0.380445	0.99	0.987	3.18056e-75	Atrial CM
Pum3	9.8677e-79	0.697289	0.614	0.463	3.00363e-74	Atrial CM
Frmd5	1.11542e-78	0.266805	0.476	0.255	3.39524e-74	Atrial CM
Abracl	1.65918e-78	0.354579	0.995	0.988	5.05039e-74	Atrial CM
Car14	9.84669e-78	0.344333	0.69	0.488	2.99723e-73	Atrial CM
Reep5	8.79881e-77	0.336231	0.971	0.936	2.67827e-72	Atrial CM
Pja1	1.15387e-76	0.379336	0.801	0.672	3.51226e-72	Atrial CM
Hsd17b7	2.39327e-76	0.306203	0.52	0.309	7.28486e-72	Atrial CM
Gpx3	3.1919e-76	0.359955	0.995	0.995	9.71582e-72	Atrial CM
Ptn	3.68529e-76	0.600065	0.455	0.244	1.12176e-71	Atrial CM
Rbpms	1.26095e-74	0.289725	0.991	0.987	3.8382e-70	Atrial CM
Ptgr1	3.04323e-74	0.257191	0.435	0.228	9.26327e-70	Atrial CM
Scp2	3.49929e-74	0.348165	0.94	0.902	1.06515e-69	Atrial CM
Uchl1	2.59194e-73	0.497447	0.891	0.837	7.88961e-69	Atrial CM
Ifitm10	4.99347e-73	0.252678	0.278	0.105	1.51996e-68	Atrial CM
Mmd	5.29501e-73	0.32634	0.933	0.888	1.61175e-68	Atrial CM
Pgam2	7.87984e-72	0.364108	0.992	0.991	2.39855e-67	Atrial CM
Tspan13	1.09294e-70	0.388826	0.762	0.598	3.32679e-66	Atrial CM
Prkag2	1.15715e-70	0.310468	0.785	0.653	3.52224e-66	Atrial CM
Csrp3	6.31732e-70	0.293424	0.999	0.992	1.92293e-65	Atrial CM
Etv1	6.82973e-69	0.344997	0.435	0.236	2.0789e-64	Atrial CM
Btg1	1.90894e-68	0.380644	0.752	0.562	5.81061e-64	Atrial CM
Rps26	4.14776e-67	0.292338	1	1	1.26254e-62	Atrial CM
Ccdc85b	1.03231e-65	0.332118	0.585	0.392	3.14224e-61	Atrial CM
Ndufa7	6.31396e-65	0.257129	0.995	0.996	1.92191e-60	Atrial CM
E130308A19Rik	1.68891e-62	0.269242	0.567	0.373	5.14088e-58	Atrial CM
Tgfb1i1	3.31197e-62	0.340043	0.949	0.873	1.00813e-57	Atrial CM
Cox6a2	1.84789e-61	0.341274	0.942	0.936	5.62478e-57	Atrial CM
Limd2	1.59908e-60	0.33722	0.755	0.611	4.86745e-56	Atrial CM
Mob1b	3.11314e-60	0.379594	0.822	0.698	9.4761e-56	Atrial CM
Ndufa6	1.1379e-59	0.274839	0.992	0.992	3.46366e-55	Atrial CM
Lpl	1.97694e-59	0.321397	0.84	0.736	6.0176e-55	Atrial CM
Mmp14	2.07036e-59	0.267004	0.491	0.29	6.30196e-55	Atrial CM
Gm20594	3.79336e-59	0.402737	0.384	0.209	1.15466e-54	Atrial CM
Rps28	4.20597e-59	0.266514	0.997	0.995	1.28026e-54	Atrial CM
Pam	5.58894e-59	0.488298	0.888	0.846	1.70122e-54	Atrial CM
Id4	1.07135e-58	0.311868	0.251	0.099	3.26107e-54	Atrial CM
Mrps6	2.49274e-58	0.282379	0.844	0.755	7.58764e-54	Atrial CM
Hmgcs1	3.49441e-58	0.403845	0.814	0.688	1.06366e-53	Atrial CM
Tigd2	1.91065e-57	0.448489	0.631	0.477	5.81584e-53	Atrial CM
Lsp1	4.02499e-56	0.271687	0.459	0.281	1.22517e-51	Atrial CM
Hist3h2ba	8.29328e-56	0.258813	0.304	0.14	2.52439e-51	Atrial CM
Dbn1	9.10665e-56	0.257146	0.369	0.195	2.77197e-51	Atrial CM
Ndufb4	4.18052e-55	0.257217	0.987	0.985	1.27251e-50	Atrial CM
Herpud1	9.15022e-55	0.298112	0.689	0.536	2.78524e-50	Atrial CM
Ednra	3.58888e-54	0.277107	0.567	0.403	1.09242e-49	Atrial CM
Mast4	5.72273e-53	0.283065	0.695	0.519	1.74194e-48	Atrial CM
Rgs6	1.38191e-52	0.266247	0.419	0.232	4.2064e-48	Atrial CM
Vim	1.62916e-51	0.302166	0.989	0.984	4.95899e-47	Atrial CM
Ube2d1	6.26398e-51	0.263799	0.805	0.685	1.90669e-46	Atrial CM
Thra	7.02049e-51	0.272427	0.799	0.658	2.13697e-46	Atrial CM
Bves	3.51174e-50	0.312955	0.892	0.827	1.06894e-45	Atrial CM
Idh1	3.8024e-50	0.280064	0.627	0.466	1.15741e-45	Atrial CM
Ehd4	1.54714e-49	0.259188	0.89	0.777	4.70935e-45	Atrial CM
Ywhah	3.12868e-49	0.257987	0.995	0.99	9.52338e-45	Atrial CM
Nudt4	8.82483e-49	0.300684	0.75	0.658	2.68619e-44	Atrial CM
Serf1	9.79515e-49	0.278332	0.794	0.675	2.98154e-44	Atrial CM
Smtnl2	2.33286e-48	0.272553	0.86	0.792	7.10099e-44	Atrial CM
Nudt11	2.46957e-48	0.321175	0.445	0.276	7.51712e-44	Atrial CM
Itgb1bp2	4.27613e-48	0.354949	0.737	0.571	1.30161e-43	Atrial CM
Ssr3	2.02673e-47	0.297288	0.936	0.899	6.16916e-43	Atrial CM
Pla2g12a	2.44669e-47	0.330838	0.768	0.649	7.44749e-43	Atrial CM
Pdlim7	3.26204e-46	0.28466	0.979	0.97	9.92932e-42	Atrial CM
6330403K07Rik	3.68651e-46	0.303737	0.564	0.387	1.12214e-41	Atrial CM
Coprs	2.74499e-44	0.275072	0.873	0.803	8.35549e-40	Atrial CM
Runx1t1	2.26709e-43	0.27396	0.756	0.64	6.9008e-39	Atrial CM
Tecrl	1.51926e-41	0.258456	0.635	0.477	4.62446e-37	Atrial CM
Tubb2b	1.70546e-41	0.284598	0.936	0.888	5.19124e-37	Atrial CM
Gm42418	1.96682e-41	0.361825	0.954	0.937	5.9868e-37	Atrial CM
Cd24a	9.5176e-41	0.34206	0.916	0.87	2.89706e-36	Atrial CM
Gm45716	4.23395e-40	0.260672	0.967	0.945	1.28877e-35	Atrial CM
Gsta4	6.78178e-40	0.270573	0.663	0.53	2.06431e-35	Atrial CM
Tnni2	1.85782e-39	0.551193	0.561	0.406	5.65502e-35	Atrial CM
Tmem176b	5.7736e-38	0.303889	0.911	0.867	1.75742e-33	Atrial CM
Acaa2	7.26923e-38	0.262874	0.947	0.931	2.21268e-33	Atrial CM
Egr1	1.36593e-37	0.39159	0.409	0.267	4.15775e-33	Atrial CM
Tuba1a	1.6381e-37	0.284901	0.999	0.997	4.98621e-33	Atrial CM
Stmn1	8.95741e-36	0.381621	0.988	0.963	2.72655e-31	Atrial CM
Zfp36l1	3.16533e-34	0.253924	0.832	0.734	9.63494e-30	Atrial CM
H1f0	6.47944e-33	0.348549	0.777	0.679	1.97228e-28	Atrial CM
Idi1	2.8311e-31	0.284713	0.681	0.569	8.61757e-27	Atrial CM
Tmem176a	3.12563e-31	0.252228	0.795	0.739	9.51412e-27	Atrial CM
Casp6	2.80047e-29	0.343378	0.653	0.559	8.52435e-25	Atrial CM
Scd2	1.12143e-28	0.305441	0.882	0.858	3.41353e-24	Atrial CM
Nrk	1.43608e-28	0.268654	0.215	0.116	4.37127e-24	Atrial CM
Hcn4	4.93386e-28	0.349801	0.337	0.228	1.50182e-23	Atrial CM
Thbs4	6.89822e-28	0.313193	0.487	0.364	2.09975e-23	Atrial CM
Msmo1	7.44595e-28	0.289744	0.646	0.529	2.26647e-23	Atrial CM
Ier2	2.47517e-27	0.356359	0.783	0.703	7.53416e-23	Atrial CM
Marcksl1	3.21692e-26	0.257018	0.988	0.982	9.792e-22	Atrial CM
Arl4a	1.19325e-24	0.329319	0.589	0.497	3.63213e-20	Atrial CM
Smad4	4.71108e-20	0.251729	0.533	0.447	1.43401e-15	Atrial CM
Nptn	1.62941e-18	0.264127	0.725	0.653	4.95976e-14	Atrial CM
Hist1h2bc	1.09556e-17	0.300877	0.399	0.306	3.33478e-13	Atrial CM
Nppa	8.02467e-17	0.317809	0.637	0.575	2.44263e-12	Atrial CM
Fabp5	3.21503e-14	0.436248	0.863	0.833	9.78623e-10	Atrial CM
Actg1	1.02096e-13	0.514336	0.994	0.995	3.1077e-09	Atrial CM
Xist	2.70847e-12	0.430607	0.484	0.42	8.2443e-08	Atrial CM
Rec114	3.41172e-12	0.273061	0.351	0.293	1.03849e-07	Atrial CM
Mfap2	1.23726e-11	0.302308	0.563	0.518	3.7661e-07	Atrial CM
Actb	1.57793e-09	0.564336	0.755	0.702	4.80307e-05	Atrial CM
Id2	1.70294e-07	0.397469	0.857	0.853	0.00518357	Atrial CM
Bmp2	0	2.35572	0.836	0.153	0	AVC CM
Rspo3	0	2.19208	0.945	0.245	0	AVC CM
Tbx3	0	0.921755	0.73	0.137	0	AVC CM
Pla2g7	0	0.671364	0.548	0.065	0	AVC CM
Oprk1	3.81186e-300	0.587729	0.461	0.044	1.16029e-295	AVC CM
Dstn	2.26663e-288	1.26959	1	1	6.89939e-284	AVC CM
Perp	6.86321e-244	1.41222	0.942	0.57	2.08909e-239	AVC CM
Itm2c	1.46149e-242	1.42034	0.988	0.898	4.44863e-238	AVC CM
Igfbp5	1.77681e-241	1.93813	0.998	0.852	5.40842e-237	AVC CM
Cacna2d2	7.57562e-238	1.37931	0.963	0.538	2.30594e-233	AVC CM
Mgarp	7.75176e-227	0.978095	0.753	0.251	2.35956e-222	AVC CM
Msx2	9.54116e-215	1.06022	0.743	0.228	2.90423e-210	AVC CM
Dpysl3	7.90939e-207	1.16477	0.99	0.892	2.40754e-202	AVC CM
Ntm	8.66028e-207	1.15092	0.798	0.275	2.6361e-202	AVC CM
Tgfb2	1.11227e-206	1.54153	0.907	0.449	3.38563e-202	AVC CM
Cpne5	5.59694e-202	1.09928	0.868	0.407	1.70365e-197	AVC CM
Tceal6	6.42339e-200	0.501242	0.331	0.034	1.95522e-195	AVC CM
Bambi	3.67926e-194	1.32823	0.992	0.903	1.11993e-189	AVC CM
Cox6a2	7.7967e-187	1.15331	0.998	0.932	2.37324e-182	AVC CM
Tbx2	5.78768e-186	0.524867	0.511	0.104	1.76171e-181	AVC CM
Tnni3	1.39345e-183	0.833161	1	0.987	4.24152e-179	AVC CM
Gal	3.3582e-183	1.78874	0.377	0.053	1.0222e-178	AVC CM
Tbx3os1	1.92276e-182	0.256706	0.24	0.016	5.8527e-178	AVC CM
Fhl2	2.47397e-180	1.32706	0.972	0.836	7.53051e-176	AVC CM
Ctsl	3.63151e-169	1.24078	0.985	0.935	1.10539e-164	AVC CM
Atp1b1	1.52689e-166	1.06644	1	0.996	4.64769e-162	AVC CM
Ppp1r14c	2.20943e-164	0.88468	0.99	0.91	6.7253e-160	AVC CM
Has2	1.90183e-163	0.352821	0.284	0.031	5.78897e-159	AVC CM
6330403K07Rik	3.47047e-162	0.897752	0.818	0.389	1.05638e-157	AVC CM
Popdc2	2.43201e-155	0.89154	0.99	0.963	7.40279e-151	AVC CM
Edil3	4.79255e-152	0.524998	0.457	0.103	1.45881e-147	AVC CM
Bnip3	1.80916e-151	1.20366	0.978	0.876	5.50692e-147	AVC CM
Myh6	1.92426e-151	1.08204	0.993	0.977	5.85725e-147	AVC CM
Rnase4	4.59169e-150	0.343646	0.312	0.044	1.39766e-145	AVC CM
Nkx2-5	7.50349e-150	0.761808	1	0.963	2.28399e-145	AVC CM
Adora1	3.0552e-147	0.481767	0.509	0.129	9.29971e-143	AVC CM
Atpif1	3.9974e-146	0.641243	0.998	0.998	1.21677e-141	AVC CM
Map1lc3a	7.69786e-146	0.845744	0.99	0.944	2.34315e-141	AVC CM
Hdc	2.44034e-145	0.297803	0.285	0.037	7.42815e-141	AVC CM
Ndrg2	1.93786e-144	0.932737	0.97	0.798	5.89866e-140	AVC CM
Parm1	8.45566e-144	0.85084	0.775	0.381	2.57382e-139	AVC CM
Nrn1	2.54622e-143	0.671177	0.297	0.041	7.75044e-139	AVC CM
Spon1	5.01775e-142	0.948481	0.896	0.595	1.52735e-137	AVC CM
Zbtb20	5.76462e-141	0.936748	0.937	0.772	1.75469e-136	AVC CM
Rgs6	2.27798e-137	0.61735	0.649	0.237	6.93394e-133	AVC CM
Bfsp1	3.20459e-136	0.258382	0.255	0.03	9.75445e-132	AVC CM
Mgst3	1.3722e-134	0.982062	0.937	0.746	4.17685e-130	AVC CM
Slc39a8	1.73293e-134	0.657947	0.643	0.262	5.27485e-130	AVC CM
Kdr	1.67852e-131	0.500001	0.497	0.128	5.10926e-127	AVC CM
S100a1	1.7427e-131	0.873615	0.93	0.724	5.30461e-127	AVC CM
Serpine2	8.6283e-131	0.927754	0.881	0.662	2.62637e-126	AVC CM
Robo1	8.68764e-130	0.683053	0.497	0.141	2.64443e-125	AVC CM
Gpi1	6.48007e-126	0.592468	1	0.997	1.97247e-121	AVC CM
Slc2a1	1.34738e-125	0.8921	0.992	0.956	4.10129e-121	AVC CM
App	3.22813e-125	0.768649	0.933	0.806	9.82611e-121	AVC CM
Id3	5.92663e-125	0.822897	0.94	0.566	1.80401e-120	AVC CM
Smim14	5.02608e-124	0.750892	0.948	0.811	1.52989e-119	AVC CM
Trdn	1.03072e-122	0.793407	0.982	0.887	3.13741e-118	AVC CM
Rsph9	1.09823e-121	0.293474	0.329	0.06	3.34291e-117	AVC CM
Itgb8	2.15698e-120	0.392606	0.352	0.071	6.56563e-116	AVC CM
Cobl	1.0008e-119	0.563282	0.598	0.221	3.04632e-115	AVC CM
Tmsb10	1.96277e-119	0.725737	0.998	0.996	5.97447e-115	AVC CM
Grhl1	2.95571e-119	0.421342	0.462	0.127	8.9969e-115	AVC CM
Id2	1.67747e-115	0.891887	0.997	0.841	5.10604e-111	AVC CM
Id4	3.71984e-115	0.443938	0.426	0.105	1.13228e-110	AVC CM
Podxl	4.14681e-115	0.695796	0.669	0.324	1.26225e-110	AVC CM
Itga6	3.79605e-113	0.888793	0.905	0.621	1.15548e-108	AVC CM
Cox6c	1.29385e-111	0.461189	1	1	3.93836e-107	AVC CM
Casp6	6.16944e-110	0.778864	0.83	0.556	1.87792e-105	AVC CM
Gpx3	1.14741e-109	0.700756	0.998	0.995	3.49261e-105	AVC CM
Rrad	1.85568e-109	0.807148	0.987	0.955	5.64851e-105	AVC CM
Fth1	1.34349e-108	0.407482	1	1	4.08946e-104	AVC CM
Bnip3l	9.71224e-108	0.73425	0.99	0.973	2.95631e-103	AVC CM
Tbx20	1.40958e-107	0.810071	0.935	0.848	4.29061e-103	AVC CM
Ypel3	1.0166e-105	0.7027	0.811	0.497	3.09442e-101	AVC CM
Ndufv3	4.85806e-105	0.618563	0.997	0.99	1.47875e-100	AVC CM
Fbn2	6.08051e-105	0.732332	0.95	0.827	1.85085e-100	AVC CM
Aldoa	2.13782e-104	0.422494	1	1	6.50731e-100	AVC CM
Myl9	1.37176e-103	0.625216	1	0.999	4.17551e-99	AVC CM
2021-09-04	1.83792e-102	0.413791	0.434	0.128	5.59443e-98	AVC CM
Rxfp1	2.4159e-101	0.47047	0.397	0.105	7.35376e-97	AVC CM
Dpysl2	6.39181e-101	0.71341	0.891	0.75	1.9456e-96	AVC CM
Map1lc3b	1.15878e-100	0.60695	0.983	0.967	3.52722e-96	AVC CM
Tcap	3.34011e-98	1.06856	0.958	0.849	1.01669e-93	AVC CM
Atp1a2	1.81269e-97	0.711088	0.735	0.403	5.51764e-93	AVC CM
Mef2a	3.25166e-97	0.678922	0.89	0.743	9.89772e-93	AVC CM
Selenop	5.78898e-97	0.647889	0.726	0.39	1.76211e-92	AVC CM
Gnas	1.04985e-96	0.412548	1	1	3.19565e-92	AVC CM
Ldha	1.39149e-96	0.544389	1	1	4.23557e-92	AVC CM
Sh3bgr	1.7725e-96	0.453814	1	0.998	5.3953e-92	AVC CM
Hoxb3os	6.9956e-96	0.389657	0.426	0.125	2.12939e-91	AVC CM
Scn7a	4.36622e-95	0.279518	0.302	0.063	1.32903e-90	AVC CM
Adk	9.71048e-94	0.711685	0.955	0.915	2.95577e-89	AVC CM
Ramp1	2.51998e-93	0.865214	0.806	0.556	7.67057e-89	AVC CM
Chil1	3.69789e-93	0.27011	0.28	0.056	1.1256e-88	AVC CM
Rbpms	4.40774e-93	0.546895	0.992	0.987	1.34167e-88	AVC CM
Rgs12	4.98758e-93	0.556628	0.654	0.325	1.51817e-88	AVC CM
Fam78a	2.22266e-92	0.631776	0.77	0.509	6.76556e-88	AVC CM
Socs2	1.87542e-91	0.56158	0.509	0.196	5.70858e-87	AVC CM
Il13ra1	6.20997e-91	0.394509	0.454	0.151	1.89025e-86	AVC CM
Pafah1b3	1.3599e-90	0.61989	0.947	0.921	4.1394e-86	AVC CM
Ndufa1	1.90213e-88	0.580722	0.975	0.916	5.78989e-84	AVC CM
Ier3	5.61749e-88	0.402094	0.359	0.098	1.70991e-83	AVC CM
Gnao1	8.26943e-88	0.54408	0.604	0.289	2.51713e-83	AVC CM
Cst3	1.172e-87	0.599451	1	0.997	3.56744e-83	AVC CM
Uchl1	8.88714e-87	0.65631	0.933	0.841	2.70516e-82	AVC CM
Tpi1	4.95216e-86	0.469964	1	0.999	1.50739e-81	AVC CM
Kcne1	7.83122e-86	0.703936	0.765	0.469	2.38374e-81	AVC CM
Serinc3	4.10791e-85	0.858621	0.84	0.683	1.25041e-80	AVC CM
Ldhb	4.12713e-85	0.550531	0.992	0.992	1.25626e-80	AVC CM
Lhfpl2	9.49948e-85	0.361561	0.401	0.125	2.89155e-80	AVC CM
Myl1	4.3762e-84	0.668272	0.998	0.966	1.33207e-79	AVC CM
Gsn	4.98023e-84	0.594328	0.768	0.461	1.51593e-79	AVC CM
Pgk1	3.75451e-83	0.493221	1	1	1.14284e-78	AVC CM
Creb3l2	9.78793e-83	0.592143	0.803	0.583	2.97935e-78	AVC CM
Map1b	3.9159e-82	0.648982	0.955	0.875	1.19196e-77	AVC CM
A330048O09Rik	7.60352e-82	0.261712	0.292	0.069	2.31444e-77	AVC CM
Rasgef1b	2.07672e-81	0.393685	0.431	0.15	6.32132e-77	AVC CM
Ank3	8.79023e-81	0.545481	0.932	0.836	2.67566e-76	AVC CM
Cox7a1	1.66628e-80	0.649988	0.886	0.719	5.07199e-76	AVC CM
Selenow	1.61169e-79	0.495008	0.997	0.998	4.90581e-75	AVC CM
Ppp1r3a	2.94507e-79	0.262345	0.289	0.069	8.96449e-75	AVC CM
Pnmt	1.77969e-78	0.817394	0.466	0.181	5.41721e-74	AVC CM
Ryr3	2.14053e-78	0.267441	0.28	0.065	6.51555e-74	AVC CM
Eno3	4.72126e-78	0.528275	0.988	0.972	1.4371e-73	AVC CM
Gabarap	4.70561e-77	0.422037	1	0.995	1.43234e-72	AVC CM
Cdo1	5.75392e-77	0.63183	0.546	0.239	1.75143e-72	AVC CM
Ubb	8.74432e-77	0.390804	1	1	2.66168e-72	AVC CM
Ntf3	1.42918e-76	0.359538	0.384	0.121	4.35028e-72	AVC CM
Mybpc3	2.89214e-76	0.507136	0.998	0.987	8.80338e-72	AVC CM
Furin	8.30352e-76	0.452765	0.598	0.305	2.52751e-71	AVC CM
Eid1	2.78605e-75	0.620911	0.953	0.905	8.48044e-71	AVC CM
Upp1	3.77188e-75	0.482241	0.497	0.208	1.14812e-70	AVC CM
Trp53inp2	4.57625e-75	0.58487	0.798	0.612	1.39296e-70	AVC CM
Chit1	8.31829e-75	0.359395	0.371	0.111	2.53201e-70	AVC CM
Tax1bp3	1.59341e-74	0.499665	0.965	0.922	4.85017e-70	AVC CM
Nedd4	2.00146e-74	0.422041	0.992	0.997	6.09226e-70	AVC CM
Smad6	2.25441e-74	0.48954	0.576	0.282	6.8622e-70	AVC CM
Fam162a	1.5974e-73	0.607329	0.997	0.991	4.86233e-69	AVC CM
Tmem132c	2.03329e-73	0.282571	0.327	0.094	6.18915e-69	AVC CM
Mdfi	2.05614e-73	0.397201	0.467	0.187	6.25867e-69	AVC CM
Mgst1	2.9022e-73	0.507273	0.586	0.297	8.83402e-69	AVC CM
Sulf1	1.25789e-72	0.253684	0.249	0.056	3.82889e-68	AVC CM
Cav1	2.12494e-72	0.500765	0.541	0.216	6.4681e-68	AVC CM
Malat1	2.18252e-72	1.19006	0.997	0.997	6.64336e-68	AVC CM
Cox7a2l	5.98243e-72	0.360373	1	0.999	1.82099e-67	AVC CM
Fchsd2	7.6798e-72	0.448322	0.528	0.249	2.33765e-67	AVC CM
Akr1b8	1.08055e-71	0.494197	0.628	0.358	3.28909e-67	AVC CM
Kcnj5	1.26998e-71	0.504277	0.666	0.411	3.86569e-67	AVC CM
Rassf5	2.17054e-71	0.522033	0.755	0.48	6.60691e-67	AVC CM
Ctsb	1.81344e-70	0.530081	0.953	0.924	5.51992e-66	AVC CM
Pfdn5	2.15563e-70	0.378358	1	0.998	6.56154e-66	AVC CM
Mir670hg	8.23673e-70	0.5057	0.631	0.356	2.50718e-65	AVC CM
Htra1	1.63361e-69	0.362218	0.364	0.119	4.97256e-65	AVC CM
Rtn4	3.31521e-69	0.491764	0.97	0.965	1.00912e-64	AVC CM
5430431A17Rik	8.54767e-69	0.611781	0.995	0.938	2.60182e-64	AVC CM
Chsy1	1.2184e-68	0.518573	0.694	0.453	3.70867e-64	AVC CM
1810058I24Rik	1.77685e-68	0.476083	0.982	0.976	5.40856e-64	AVC CM
Fstl1	2.90778e-68	0.532134	0.973	0.93	8.851e-64	AVC CM
Atp6v1g1	8.3756e-68	0.446458	0.988	0.982	2.54945e-63	AVC CM
Klhdc8b	2.39123e-67	0.55397	0.912	0.824	7.27865e-63	AVC CM
Gatm	5.29671e-67	0.275464	0.28	0.076	1.61227e-62	AVC CM
Tbx5	1.8897e-66	0.483094	0.699	0.419	5.75206e-62	AVC CM
Vegfa	1.92198e-66	0.442484	0.563	0.296	5.85032e-62	AVC CM
Chchd7	2.29133e-66	0.498517	0.898	0.804	6.97458e-62	AVC CM
Atp1b2	2.74603e-66	0.409986	0.589	0.315	8.35863e-62	AVC CM
Unc5b	5.10628e-66	0.517986	0.745	0.507	1.5543e-61	AVC CM
Tnnt2	1.74089e-65	0.377411	1	0.999	5.29909e-61	AVC CM
Tcea3	2.64195e-65	0.516144	0.883	0.754	8.04184e-61	AVC CM
Nebl	3.70223e-65	0.439618	0.998	0.986	1.12692e-60	AVC CM
Eef1a2	5.20906e-65	0.438029	0.544	0.26	1.58559e-60	AVC CM
Ptp4a3	1.06007e-64	0.551561	0.856	0.718	3.22675e-60	AVC CM
Eif4a2	1.36989e-64	0.487061	0.988	0.958	4.16981e-60	AVC CM
Itm2b	1.68686e-64	0.484516	0.978	0.951	5.13464e-60	AVC CM
Mlip	4.18883e-64	0.505951	0.923	0.811	1.27504e-59	AVC CM
Nipsnap2	7.63018e-64	0.472513	0.965	0.934	2.32255e-59	AVC CM
Ltbp1	8.50445e-64	0.554391	0.766	0.545	2.58867e-59	AVC CM
Palld	1.24064e-63	0.49889	0.988	0.974	3.77639e-59	AVC CM
Ctnna1	1.42049e-63	0.489738	0.94	0.926	4.32382e-59	AVC CM
Slc22a17	4.18397e-63	0.494288	0.728	0.504	1.27356e-58	AVC CM
Pfkp	4.89108e-63	0.536772	0.922	0.86	1.4888e-58	AVC CM
Rsrp1	9.53259e-63	0.497397	0.985	0.956	2.90163e-58	AVC CM
Dsp	1.10444e-62	0.499635	0.947	0.867	3.36179e-58	AVC CM
Grhpr	2.01219e-62	0.516266	0.907	0.838	6.12489e-58	AVC CM
Pla2g12a	2.18628e-62	0.516588	0.82	0.662	6.65483e-58	AVC CM
Aldoc	2.20101e-62	0.383994	0.444	0.189	6.69965e-58	AVC CM
Phldb2	2.78641e-62	0.41119	0.504	0.242	8.48154e-58	AVC CM
Plekha6	7.92831e-62	0.37474	0.434	0.181	2.4133e-57	AVC CM
Selenom	1.23816e-61	0.569745	0.786	0.602	3.76883e-57	AVC CM
Rora	3.12141e-61	0.350461	0.414	0.169	9.50126e-57	AVC CM
Slitrk5	5.60726e-61	0.476607	0.589	0.328	1.70679e-56	AVC CM
Pcp4l1	8.44804e-61	0.404564	0.636	0.349	2.5715e-56	AVC CM
Slco3a1	9.07844e-61	0.475608	0.718	0.462	2.76339e-56	AVC CM
Sdcbp	9.6124e-61	0.482153	0.866	0.798	2.92592e-56	AVC CM
Syne2	1.22126e-60	0.507219	0.701	0.508	3.71739e-56	AVC CM
Trappc6a	1.99685e-60	0.522895	0.87	0.774	6.07823e-56	AVC CM
Atp2b4	3.39625e-60	0.467221	0.621	0.37	1.03378e-55	AVC CM
Avp	2.18901e-59	0.433762	0.14	0.021	6.66313e-55	AVC CM
Zfp36l1	3.83284e-59	0.486956	0.873	0.745	1.16668e-54	AVC CM
Adra1b	4.08497e-59	0.307903	0.347	0.124	1.24342e-54	AVC CM
Pbxip1	5.22189e-59	0.493675	0.855	0.709	1.58949e-54	AVC CM
Eif1	1.38813e-58	0.250316	1	1	4.22533e-54	AVC CM
mt-Co1	1.39648e-58	0.409738	1	0.998	4.25075e-54	AVC CM
Plxna4	2.8012e-58	0.393625	0.539	0.289	8.52656e-54	AVC CM
Pkig	1.01237e-57	0.403093	0.985	0.974	3.08155e-53	AVC CM
Ccng2	1.94555e-57	0.378076	0.441	0.196	5.92207e-53	AVC CM
Pgm2	6.89996e-57	0.452798	0.967	0.937	2.10028e-52	AVC CM
C1qtnf4	7.47409e-57	0.442404	0.623	0.382	2.27504e-52	AVC CM
Pnrc1	2.74323e-56	0.524259	0.851	0.724	8.35011e-52	AVC CM
Sptbn1	3.66535e-56	0.462991	0.975	0.942	1.11569e-51	AVC CM
Cdh2	4.72478e-56	0.466562	0.978	0.954	1.43818e-51	AVC CM
Cox4i2	5.00249e-56	0.391726	0.374	0.141	1.52271e-51	AVC CM
Nfat5	6.67493e-56	0.46795	0.683	0.483	2.03178e-51	AVC CM
Tpm1	8.26037e-56	0.2824	1	1	2.51437e-51	AVC CM
Ache	9.1874e-56	0.263276	0.265	0.078	2.79655e-51	AVC CM
Epb41l2	3.04572e-55	0.409024	0.608	0.376	9.27088e-51	AVC CM
Tjp1	8.62562e-55	0.508425	0.654	0.468	2.62555e-50	AVC CM
Oaz2	1.05823e-54	0.444936	0.935	0.88	3.22115e-50	AVC CM
Stx7	1.0654e-54	0.46879	0.78	0.641	3.24297e-50	AVC CM
Pgam1	1.20852e-54	0.330861	1	0.999	3.67862e-50	AVC CM
Tuba1a	1.40201e-54	0.543466	0.997	0.998	4.26759e-50	AVC CM
Gsg1l	1.90838e-54	0.309671	0.364	0.142	5.8089e-50	AVC CM
Apoe	2.09377e-54	0.683741	0.816	0.623	6.37324e-50	AVC CM
Lamp1	6.2574e-54	0.396261	0.983	0.973	1.90469e-49	AVC CM
Ddah1	1.11405e-53	0.494503	0.885	0.787	3.39107e-49	AVC CM
Atp6v1f	1.6824e-53	0.391857	0.983	0.967	5.12107e-49	AVC CM
Lef1	2.43555e-53	0.379044	0.524	0.264	7.41357e-49	AVC CM
Sox4	2.45248e-53	0.616282	0.763	0.584	7.4651e-49	AVC CM
Arf5	3.16405e-53	0.38304	0.983	0.984	9.63105e-49	AVC CM
mt-Nd5	3.17443e-53	0.46991	0.995	0.986	9.66265e-49	AVC CM
Hsbp1	4.86625e-53	0.414435	0.978	0.968	1.48124e-48	AVC CM
Ndufa7	7.73402e-53	0.354591	0.997	0.996	2.35416e-48	AVC CM
Rtn2	1.60034e-52	0.421576	0.684	0.46	4.87128e-48	AVC CM
Paip2	1.83419e-52	0.389929	0.977	0.972	5.58308e-48	AVC CM
Klhl24	2.08638e-52	0.517481	0.796	0.643	6.35075e-48	AVC CM
Tesc	2.43881e-52	0.475706	0.653	0.421	7.42349e-48	AVC CM
Slc2a3	3.00582e-52	0.403665	0.613	0.358	9.14941e-48	AVC CM
Smad7	3.11594e-52	0.440225	0.586	0.344	9.4846e-48	AVC CM
Gata6	5.03519e-52	0.454997	0.908	0.829	1.53266e-47	AVC CM
Ndn	6.8662e-52	0.53894	0.923	0.872	2.09e-47	AVC CM
Tmem176b	2.28828e-51	0.4593	0.92	0.872	6.96529e-47	AVC CM
Nnat	2.2921e-51	0.504732	0.643	0.409	6.97691e-47	AVC CM
Adcy5	4.1398e-51	0.385905	0.539	0.306	1.26011e-46	AVC CM
Cd24a	5.67896e-51	0.554397	0.933	0.875	1.72862e-46	AVC CM
Ptms	6.98997e-51	0.436341	0.943	0.898	2.12768e-46	AVC CM
Rbpms2	8.69872e-51	0.404183	0.968	0.957	2.6478e-46	AVC CM
Dynlrb1	1.12796e-50	0.31561	0.99	0.993	3.43339e-46	AVC CM
Ugdh	1.32031e-50	0.434768	0.674	0.477	4.0189e-46	AVC CM
Myoz1	2.12196e-50	0.452535	0.73	0.525	6.45904e-46	AVC CM
Polr3g	2.64456e-50	0.452599	0.678	0.487	8.04978e-46	AVC CM
Gstm6	8.5266e-50	0.290152	0.426	0.193	2.59541e-45	AVC CM
Mast4	6.74668e-49	0.477003	0.723	0.542	2.05362e-44	AVC CM
Ccdc141	7.55041e-49	0.432262	0.978	0.962	2.29827e-44	AVC CM
Sh3bp5	1.36074e-48	0.425751	0.528	0.311	4.14197e-44	AVC CM
Atox1	2.03553e-48	0.415886	0.958	0.953	6.19594e-44	AVC CM
Lmod2	3.17458e-48	0.532242	0.765	0.598	9.66309e-44	AVC CM
Bsg	3.28262e-48	0.351015	1	0.999	9.99196e-44	AVC CM
Col4a5	3.70482e-48	0.412937	0.641	0.444	1.12771e-43	AVC CM
Pgam2	4.40596e-48	0.350958	0.992	0.991	1.34113e-43	AVC CM
Maged2	7.59556e-48	0.401685	0.962	0.96	2.31201e-43	AVC CM
Cpq	1.15427e-47	0.405868	0.588	0.374	3.51347e-43	AVC CM
Pdk1	1.2812e-47	0.49426	0.82	0.744	3.89985e-43	AVC CM
Ptgfrn	1.44813e-47	0.416714	0.723	0.579	4.40795e-43	AVC CM
Serinc1	1.64572e-47	0.421023	0.896	0.858	5.00942e-43	AVC CM
Ech1	1.90149e-47	0.412681	0.876	0.806	5.78795e-43	AVC CM
Mtss1	3.27215e-47	0.507213	0.866	0.778	9.96009e-43	AVC CM
Ndrg4	4.7877e-47	0.456261	0.86	0.773	1.45733e-42	AVC CM
Narf	7.37684e-47	0.368784	0.664	0.451	2.24544e-42	AVC CM
Ddah2	7.43261e-47	0.451	0.866	0.741	2.26241e-42	AVC CM
Clic1	8.46561e-47	0.369119	0.988	0.989	2.57685e-42	AVC CM
Myl12b	9.95009e-47	0.390016	0.713	0.549	3.02871e-42	AVC CM
Slc12a7	1.58685e-46	0.312425	0.474	0.253	4.83022e-42	AVC CM
Znrf1	1.65077e-46	0.342807	0.441	0.216	5.02477e-42	AVC CM
Meis3	2.56683e-46	0.295832	0.479	0.244	7.81317e-42	AVC CM
Rcsd1	3.2451e-46	0.392223	0.861	0.755	9.87775e-42	AVC CM
Srl	4.73493e-46	0.548378	0.85	0.741	1.44127e-41	AVC CM
Prkce	9.87285e-46	0.376325	0.649	0.458	3.0052e-41	AVC CM
Ddr1	1.25014e-45	0.456233	0.766	0.625	3.8053e-41	AVC CM
Efhd2	1.25867e-45	0.483793	0.841	0.769	3.83127e-41	AVC CM
Prdx2	1.54043e-45	0.29954	1	0.999	4.68891e-41	AVC CM
Nfia	2.12718e-45	0.324046	0.412	0.196	6.47493e-41	AVC CM
Olfml2b	2.32156e-45	0.437231	0.633	0.442	7.06661e-41	AVC CM
Lrp1	4.32818e-45	0.31404	0.467	0.241	1.31746e-40	AVC CM
Ankrd1	6.81238e-45	0.702506	0.913	0.809	2.07362e-40	AVC CM
Smim5	8.01063e-45	0.359542	0.524	0.289	2.43836e-40	AVC CM
Fos	1.14284e-44	0.496004	0.783	0.63	3.47868e-40	AVC CM
Kcnn2	1.28696e-44	0.279653	0.397	0.185	3.91737e-40	AVC CM
Serpinb6b	1.31431e-44	0.68765	0.472	0.249	4.00062e-40	AVC CM
Tnni1	1.47667e-44	0.250855	1	1	4.49483e-40	AVC CM
Ppic	1.48857e-44	0.367673	0.965	0.953	4.53107e-40	AVC CM
Fabp3	2.38701e-44	0.380108	0.992	0.984	7.26583e-40	AVC CM
Idh2	2.45358e-44	0.333581	0.998	0.996	7.46846e-40	AVC CM
Prss23	2.57286e-44	0.440595	0.616	0.404	7.83154e-40	AVC CM
Atp1a1	3.07046e-44	0.365315	0.987	0.982	9.34617e-40	AVC CM
Ywhaq	4.19353e-44	0.325139	0.998	0.997	1.27647e-39	AVC CM
Klhl13	4.8547e-44	0.343645	0.588	0.38	1.47772e-39	AVC CM
Trim63	4.9172e-44	0.426946	0.895	0.809	1.49675e-39	AVC CM
Wbp1	5.42494e-44	0.411076	0.816	0.721	1.6513e-39	AVC CM
Pfkl	5.65956e-44	0.43634	0.928	0.894	1.72271e-39	AVC CM
Fbxo32	1.08802e-43	0.385586	0.788	0.595	3.31184e-39	AVC CM
Epha4	1.14433e-43	0.352098	0.456	0.227	3.48323e-39	AVC CM
Cd81	2.32596e-43	0.391935	0.997	0.994	7.07998e-39	AVC CM
Ube2b	3.00935e-43	0.321468	0.987	0.992	9.16016e-39	AVC CM
Abtb2	3.29599e-43	0.353869	0.511	0.303	1.00327e-38	AVC CM
Kdm5b	3.43176e-43	0.408586	0.711	0.547	1.04459e-38	AVC CM
Msi2	3.87837e-43	0.415688	0.848	0.782	1.18054e-38	AVC CM
Ldb3	5.21234e-43	0.411691	0.935	0.916	1.58658e-38	AVC CM
Qk	5.95391e-43	0.385475	0.958	0.955	1.81231e-38	AVC CM
Slc24a2	7.95254e-43	0.290343	0.412	0.196	2.42067e-38	AVC CM
Bri3	1.65073e-42	0.392379	0.968	0.976	5.02465e-38	AVC CM
Glrx	2.41907e-42	0.41923	0.86	0.773	7.36342e-38	AVC CM
Ogt	7.22297e-42	0.439503	0.775	0.657	2.1986e-37	AVC CM
Cxadr	1.01583e-41	0.371336	0.741	0.597	3.09208e-37	AVC CM
Rgs7bp	1.02006e-41	0.272491	0.352	0.154	3.10495e-37	AVC CM
Gys1	1.61581e-41	0.431154	0.783	0.696	4.91836e-37	AVC CM
Ndufb11	1.63082e-41	0.272311	1	0.998	4.96405e-37	AVC CM
Rmdn2	4.54534e-41	0.282398	0.432	0.222	1.38356e-36	AVC CM
Mical2	4.70364e-41	0.432544	0.773	0.65	1.43174e-36	AVC CM
Tgfb1i1	1.15565e-40	0.404002	0.932	0.885	3.51768e-36	AVC CM
Cobll1	1.68354e-40	0.258819	0.381	0.181	5.12451e-36	AVC CM
Apobec2	2.37028e-40	0.350686	0.988	0.98	7.21489e-36	AVC CM
Stox2	4.62331e-40	0.388774	0.569	0.37	1.40729e-35	AVC CM
Slc48a1	4.70771e-40	0.340821	0.611	0.418	1.43298e-35	AVC CM
P4ha2	6.05098e-40	0.37593	0.554	0.352	1.84186e-35	AVC CM
Sorbs2	8.52158e-40	0.445551	0.982	0.952	2.59388e-35	AVC CM
Arl6ip5	8.55527e-40	0.371619	0.89	0.864	2.60414e-35	AVC CM
Gpx8	1.07959e-39	0.379193	0.918	0.867	3.28617e-35	AVC CM
Efr3b	1.20879e-39	0.331675	0.467	0.262	3.67945e-35	AVC CM
Thra	1.25674e-39	0.382779	0.783	0.68	3.82538e-35	AVC CM
Cryab	1.76411e-39	0.325903	1	0.997	5.36977e-35	AVC CM
Mdp1	2.00782e-39	0.387345	0.871	0.847	6.11161e-35	AVC CM
Fxyd1	2.70683e-39	0.492712	0.927	0.883	8.23932e-35	AVC CM
Fam189a2	7.55198e-39	0.488907	0.536	0.349	2.29875e-34	AVC CM
Afdn	8.99772e-39	0.394458	0.8	0.71	2.73882e-34	AVC CM
Ndufs6	1.38844e-38	0.291638	0.998	0.995	4.22628e-34	AVC CM
Ppp1r3c	1.46412e-38	0.45975	0.71	0.539	4.45663e-34	AVC CM
Pirt	2.07948e-38	0.278219	0.356	0.162	6.32972e-34	AVC CM
Camk1	2.87434e-38	0.385599	0.713	0.572	8.74922e-34	AVC CM
Gfpt2	3.36239e-38	0.30961	0.245	0.088	1.02348e-33	AVC CM
Scand1	3.53775e-38	0.368958	0.923	0.895	1.07686e-33	AVC CM
Dlc1	3.72537e-38	0.430717	0.708	0.568	1.13397e-33	AVC CM
Arhgap31	3.7622e-38	0.403339	0.788	0.687	1.14518e-33	AVC CM
Aes	3.79315e-38	0.372327	0.935	0.891	1.1546e-33	AVC CM
Arpc3	4.54694e-38	0.359261	0.96	0.952	1.38404e-33	AVC CM
Junb	4.57136e-38	0.289714	0.371	0.172	1.39148e-33	AVC CM
Higd2a	6.24011e-38	0.320999	0.978	0.968	1.89943e-33	AVC CM
Dok4	6.42122e-38	0.31385	0.725	0.507	1.95456e-33	AVC CM
Epb41l3	7.39507e-38	0.37757	0.813	0.742	2.25098e-33	AVC CM
Mfap2	1.2548e-37	0.320658	0.701	0.512	3.81949e-33	AVC CM
Myl7	1.61077e-37	0.365291	1	1	4.90302e-33	AVC CM
Nid2	1.95984e-37	0.36374	0.858	0.765	5.96555e-33	AVC CM
Pts	2.17763e-37	0.388361	0.811	0.714	6.6285e-33	AVC CM
Pygm	3.4746e-37	0.366608	0.826	0.702	1.05763e-32	AVC CM
Capns1	5.29166e-37	0.354299	0.935	0.919	1.61073e-32	AVC CM
Rassf8	6.05761e-37	0.352449	0.566	0.392	1.84388e-32	AVC CM
4931406P16Rik	9.14454e-37	0.383908	0.606	0.453	2.78351e-32	AVC CM
Sipa1l2	1.06332e-36	0.32822	0.576	0.399	3.23664e-32	AVC CM
Inppl1	2.37201e-36	0.329133	0.591	0.419	7.22017e-32	AVC CM
Smarca1	3.01886e-36	0.339069	0.604	0.431	9.1891e-32	AVC CM
Abhd4	5.29512e-36	0.346806	0.683	0.511	1.61178e-31	AVC CM
Tcn2	6.5773e-36	0.325351	0.628	0.431	2.00206e-31	AVC CM
Sec62	7.13709e-36	0.359935	0.84	0.774	2.17246e-31	AVC CM
Ubl5	8.66119e-36	0.314314	0.98	0.978	2.63638e-31	AVC CM
Kif26b	1.12686e-35	0.376622	0.711	0.567	3.43006e-31	AVC CM
Psme1	1.51456e-35	0.346902	0.95	0.933	4.61016e-31	AVC CM
S100a11	1.62047e-35	0.431494	0.851	0.767	4.93254e-31	AVC CM
Cdkn1a	1.9051e-35	0.338706	0.399	0.196	5.79893e-31	AVC CM
Csrp3	2.27335e-35	0.39667	1	0.993	6.91985e-31	AVC CM
Aqp4	3.18747e-35	0.424786	0.431	0.235	9.70234e-31	AVC CM
Shisa2	7.59625e-35	0.406862	0.444	0.247	2.31222e-30	AVC CM
Vamp8	1.00002e-34	0.364465	0.835	0.767	3.04396e-30	AVC CM
Dazap2	1.03869e-34	0.353583	0.896	0.878	3.16166e-30	AVC CM
Apbb2	1.30101e-34	0.301227	0.464	0.274	3.96013e-30	AVC CM
Ccng1	1.50078e-34	0.391014	0.861	0.776	4.56822e-30	AVC CM
Ccni	2.48173e-34	0.369312	0.815	0.752	7.55414e-30	AVC CM
D830030K20Rik	2.70248e-34	0.376879	0.516	0.329	8.22607e-30	AVC CM
Rcan2	3.57511e-34	0.333417	0.579	0.408	1.08823e-29	AVC CM
Adgra2	4.90096e-34	0.288057	0.456	0.266	1.4918e-29	AVC CM
Dusp26	6.83225e-34	0.310343	0.402	0.212	2.07967e-29	AVC CM
Map2k1	1.05112e-33	0.35481	0.833	0.754	3.19951e-29	AVC CM
Saraf	1.12059e-33	0.356617	0.886	0.858	3.41096e-29	AVC CM
mt-Nd4	1.25787e-33	0.285334	1	0.998	3.82883e-29	AVC CM
Etv5	1.38092e-33	0.259581	0.374	0.185	4.2034e-29	AVC CM
Rbfox2	1.40187e-33	0.339089	0.866	0.826	4.26715e-29	AVC CM
Tom1l1	2.22171e-33	0.348481	0.643	0.497	6.76266e-29	AVC CM
Gpc4	3.59675e-33	0.279117	0.449	0.261	1.09482e-28	AVC CM
Apbb1	4.01448e-33	0.331758	0.686	0.543	1.22197e-28	AVC CM
Lmo7	4.07468e-33	0.348812	0.9	0.858	1.24029e-28	AVC CM
Prr13	4.72093e-33	0.351595	0.81	0.736	1.437e-28	AVC CM
Zfand6	5.03336e-33	0.329087	0.91	0.902	1.53211e-28	AVC CM
Rbms1	8.90187e-33	0.328906	0.878	0.835	2.70964e-28	AVC CM
Ndufa6	1.01381e-32	0.305175	1	0.991	3.08593e-28	AVC CM
Rab13	1.10566e-32	0.339286	0.693	0.571	3.3655e-28	AVC CM
Epha7	1.11446e-32	0.387273	0.608	0.455	3.39229e-28	AVC CM
Npnt	1.26243e-32	0.298978	0.436	0.26	3.84271e-28	AVC CM
Phyh	1.27391e-32	0.373504	0.753	0.671	3.87765e-28	AVC CM
Egln1	2.14482e-32	0.403361	0.651	0.534	6.5286e-28	AVC CM
Col18a1	5.84743e-32	0.351803	0.614	0.456	1.7799e-27	AVC CM
Nptn	6.75064e-32	0.349705	0.768	0.659	2.05483e-27	AVC CM
Brk1	8.78707e-32	0.273556	0.973	0.977	2.6747e-27	AVC CM
Rab11b	9.39744e-32	0.343018	0.913	0.904	2.86049e-27	AVC CM
Atp2a2	1.3275e-31	0.313723	0.992	0.988	4.04077e-27	AVC CM
2610001J05Rik	1.42067e-31	0.356161	0.91	0.902	4.32437e-27	AVC CM
S100a13	1.90377e-31	0.39076	0.805	0.731	5.79489e-27	AVC CM
Use1	5.2349e-31	0.328077	0.91	0.889	1.59345e-26	AVC CM
Plekha2	5.42249e-31	0.324876	0.653	0.507	1.65055e-26	AVC CM
Grcc10	8.78398e-31	0.350814	0.598	0.445	2.67375e-26	AVC CM
Dag1	1.05911e-30	0.365379	0.886	0.882	3.22382e-26	AVC CM
Id1	1.11032e-30	0.270992	0.651	0.433	3.37971e-26	AVC CM
Tmem59	1.40087e-30	0.320865	0.927	0.933	4.2641e-26	AVC CM
Sdc2	2.00722e-30	0.333061	0.593	0.449	6.10978e-26	AVC CM
Fam213a	2.66612e-30	0.342	0.735	0.639	8.1154e-26	AVC CM
Celf2	3.01867e-30	0.34072	0.798	0.733	9.18853e-26	AVC CM
Uqcc3	3.61748e-30	0.322002	0.851	0.801	1.10112e-25	AVC CM
Ptov1	5.87597e-30	0.295399	0.982	0.974	1.78859e-25	AVC CM
Gm20594	7.19812e-30	0.325863	0.414	0.231	2.19104e-25	AVC CM
Bcam	7.44195e-30	0.329377	0.846	0.792	2.26525e-25	AVC CM
Ablim1	7.6614e-30	0.336623	0.634	0.495	2.33205e-25	AVC CM
Armcx3	7.70006e-30	0.345905	0.796	0.732	2.34382e-25	AVC CM
Fis1	7.92082e-30	0.305172	0.965	0.957	2.41102e-25	AVC CM
Npc1	8.60491e-30	0.252092	0.412	0.237	2.61925e-25	AVC CM
Tmem50a	9.80604e-30	0.300387	0.866	0.842	2.98486e-25	AVC CM
Lypd6	1.1895e-29	0.252142	0.28	0.13	3.62072e-25	AVC CM
Mt3	1.29235e-29	0.26888	0.402	0.232	3.93378e-25	AVC CM
Hmga2	1.69088e-29	0.442332	0.856	0.755	5.14687e-25	AVC CM
Tex264	2.22665e-29	0.310128	0.579	0.412	6.7777e-25	AVC CM
Nbea	2.495e-29	0.277492	0.521	0.347	7.59452e-25	AVC CM
Cyb5r3	3.14785e-29	0.334941	0.865	0.848	9.58174e-25	AVC CM
Ctsd	3.50849e-29	0.269026	0.938	0.913	1.06795e-24	AVC CM
Amfr	4.03725e-29	0.335947	0.661	0.558	1.2289e-24	AVC CM
Mbnl2	4.60815e-29	0.359115	0.823	0.766	1.40268e-24	AVC CM
Tnks	5.85949e-29	0.323685	0.571	0.427	1.78357e-24	AVC CM
Tmco3	6.55146e-29	0.301598	0.513	0.352	1.9942e-24	AVC CM
Sparc	6.72838e-29	0.277447	0.995	0.99	2.04805e-24	AVC CM
Dram2	7.87023e-29	0.338924	0.668	0.546	2.39562e-24	AVC CM
Higd1a	9.2266e-29	0.410599	0.982	0.985	2.80848e-24	AVC CM
Ppargc1a	9.49863e-29	0.332379	0.761	0.675	2.89129e-24	AVC CM
Atcayos	1.06477e-28	0.403563	0.875	0.81	3.24105e-24	AVC CM
Dusp6	1.13861e-28	0.295604	0.514	0.339	3.4658e-24	AVC CM
Qpct	1.27808e-28	0.297464	0.496	0.325	3.89034e-24	AVC CM
Actn2	1.97693e-28	0.257876	0.993	0.975	6.01757e-24	AVC CM
Msn	2.55984e-28	0.332881	0.721	0.636	7.79188e-24	AVC CM
Timp3	2.74281e-28	0.373165	0.593	0.438	8.34885e-24	AVC CM
Snx3	4.36806e-28	0.27468	0.983	0.986	1.32959e-23	AVC CM
Capn6	4.79174e-28	0.475163	0.861	0.767	1.45856e-23	AVC CM
Ormdl3	5.41343e-28	0.320299	0.659	0.514	1.64779e-23	AVC CM
Itgb1bp2	7.11686e-28	0.338429	0.76	0.593	2.1663e-23	AVC CM
Rabac1	7.55656e-28	0.341634	0.937	0.921	2.30014e-23	AVC CM
Sdf2	9.82678e-28	0.300489	0.791	0.707	2.99117e-23	AVC CM
Smim1	1.02394e-27	0.358076	0.616	0.485	3.11676e-23	AVC CM
Pde3a	1.2913e-27	0.288656	0.544	0.379	3.93059e-23	AVC CM
Ypel5	1.33466e-27	0.288063	0.563	0.395	4.06256e-23	AVC CM
Ccdc80	1.39974e-27	0.300206	0.442	0.277	4.26068e-23	AVC CM
Plcb4	1.43958e-27	0.287015	0.484	0.31	4.38195e-23	AVC CM
Arid5b	2.16038e-27	0.257263	0.481	0.307	6.576e-23	AVC CM
Rtl8a	2.33823e-27	0.327537	0.801	0.73	7.11733e-23	AVC CM
Lpp	2.38103e-27	0.299677	0.85	0.78	7.24761e-23	AVC CM
Npc2	2.64741e-27	0.312194	0.948	0.96	8.05846e-23	AVC CM
Ptpn11	3.18742e-27	0.347541	0.783	0.715	9.70219e-23	AVC CM
Wwc2	3.6506e-27	0.332208	0.711	0.619	1.11121e-22	AVC CM
Anxa3	4.97892e-27	0.312572	0.559	0.397	1.51553e-22	AVC CM
Yap1	7.79005e-27	0.344963	0.661	0.575	2.37121e-22	AVC CM
Tmx4	7.94683e-27	0.304231	0.611	0.473	2.41894e-22	AVC CM
Cap2	1.07065e-26	0.299078	0.94	0.934	3.25894e-22	AVC CM
Armcx1	1.56088e-26	0.279326	0.558	0.413	4.75118e-22	AVC CM
Stk25	1.82954e-26	0.357839	0.765	0.711	5.56893e-22	AVC CM
Xpr1	1.93142e-26	0.286371	0.533	0.386	5.87905e-22	AVC CM
Cacna1h	1.93165e-26	0.270225	0.518	0.358	5.87975e-22	AVC CM
2410015M20Rik	2.27839e-26	0.259057	0.987	0.989	6.93518e-22	AVC CM
BC004004	2.36512e-26	0.28725	0.733	0.662	7.19917e-22	AVC CM
Tanc2	3.15961e-26	0.281148	0.578	0.444	9.61753e-22	AVC CM
Akap9	3.29613e-26	0.33993	0.78	0.72	1.00331e-21	AVC CM
Tnks2	3.64165e-26	0.30294	0.831	0.815	1.10848e-21	AVC CM
Lamp2	3.83798e-26	0.307206	0.741	0.667	1.16824e-21	AVC CM
Arhgap5	3.97594e-26	0.317251	0.828	0.787	1.21024e-21	AVC CM
Vcan	4.11442e-26	0.55515	0.927	0.906	1.25239e-21	AVC CM
Eif1b	5.5396e-26	0.296649	0.952	0.947	1.6862e-21	AVC CM
Dlgap4	6.3134e-26	0.300267	0.626	0.491	1.92174e-21	AVC CM
Trim35	6.79717e-26	0.308568	0.863	0.821	2.06899e-21	AVC CM
Tsc22d4	7.49689e-26	0.280922	0.698	0.578	2.28198e-21	AVC CM
Rnf146	7.91806e-26	0.308719	0.616	0.485	2.41018e-21	AVC CM
Mylk3	1.01136e-25	0.31179	0.938	0.901	3.07849e-21	AVC CM
Vim	1.3327e-25	0.314395	0.99	0.985	4.0566e-21	AVC CM
Gata4	1.58156e-25	0.298855	0.686	0.571	4.81411e-21	AVC CM
Slc25a24	1.62005e-25	0.269663	0.556	0.416	4.93126e-21	AVC CM
Pcmtd1	2.23929e-25	0.284456	0.584	0.448	6.81618e-21	AVC CM
Btg1	2.29955e-25	0.303946	0.71	0.593	6.9996e-21	AVC CM
Tnrc6b	3.65456e-25	0.284366	0.688	0.591	1.11241e-20	AVC CM
Cpd	4.21067e-25	0.299598	0.558	0.435	1.28169e-20	AVC CM
Usp9x	4.78821e-25	0.310801	0.77	0.728	1.45748e-20	AVC CM
Tmem256	5.66275e-25	0.274428	0.933	0.917	1.72368e-20	AVC CM
Slc1a3	5.88413e-25	0.299265	0.526	0.384	1.79107e-20	AVC CM
Fundc2	8.3124e-25	0.289542	0.953	0.95	2.53021e-20	AVC CM
Dhrs7	9.22918e-25	0.263386	0.496	0.344	2.80927e-20	AVC CM
Cops9	9.55918e-25	0.29614	0.93	0.921	2.90972e-20	AVC CM
H3f3b	1.04204e-24	0.258861	0.997	0.995	3.17186e-20	AVC CM
Abat	1.10289e-24	0.256363	0.374	0.219	3.35709e-20	AVC CM
Ppp1r1a	1.21149e-24	0.290136	0.927	0.901	3.68767e-20	AVC CM
Grn	1.24632e-24	0.293512	0.708	0.622	3.79368e-20	AVC CM
Psme2	1.2465e-24	0.286736	0.845	0.789	3.79421e-20	AVC CM
Scarb1	2.00877e-24	0.270271	0.596	0.461	6.11449e-20	AVC CM
Ctnnd1	3.21477e-24	0.298086	0.775	0.733	9.78544e-20	AVC CM
Pink1	3.27531e-24	0.265449	0.538	0.391	9.96971e-20	AVC CM
Gm1673	3.71504e-24	0.344029	0.741	0.668	1.13082e-19	AVC CM
Stt3b	5.62954e-24	0.303514	0.796	0.759	1.71357e-19	AVC CM
Farp1	6.89641e-24	0.281471	0.492	0.357	2.0992e-19	AVC CM
Tspan7	7.24423e-24	0.315685	0.633	0.519	2.20507e-19	AVC CM
Shisa5	1.06893e-23	0.260903	0.504	0.363	3.25371e-19	AVC CM
Fn1	1.23065e-23	0.399943	0.663	0.539	3.74599e-19	AVC CM
Synm	1.45055e-23	0.259831	0.287	0.151	4.41534e-19	AVC CM
Commd6	2.18858e-23	0.268989	0.833	0.811	6.66183e-19	AVC CM
Atp2c1	2.65225e-23	0.262984	0.599	0.472	8.07317e-19	AVC CM
Acyp1	2.88617e-23	0.311237	0.801	0.779	8.78523e-19	AVC CM
Ier2	2.99179e-23	0.341344	0.813	0.711	9.10671e-19	AVC CM
Lrpap1	3.03275e-23	0.324685	0.725	0.654	9.2314e-19	AVC CM
Smarcad1	4.22511e-23	0.332374	0.646	0.549	1.28608e-18	AVC CM
Lamtor4	4.49875e-23	0.284201	0.92	0.899	1.36937e-18	AVC CM
2021-03-02	4.66098e-23	0.27436	0.591	0.463	1.41876e-18	AVC CM
Pdcl	7.67117e-23	0.254381	0.536	0.398	2.33503e-18	AVC CM
Gm11627	7.93509e-23	0.277006	0.504	0.362	2.41536e-18	AVC CM
Itgb1	1.40203e-22	0.277624	0.925	0.935	4.26765e-18	AVC CM
Nrep	1.4875e-22	0.285535	0.698	0.596	4.5278e-18	AVC CM
Trabd	1.55656e-22	0.319946	0.721	0.645	4.73802e-18	AVC CM
Ctsa	1.85853e-22	0.307062	0.735	0.661	5.65717e-18	AVC CM
Rasl11b	1.89306e-22	0.306887	0.618	0.466	5.76229e-18	AVC CM
Grb10	2.15813e-22	0.251642	0.992	0.993	6.56913e-18	AVC CM
Magi3	2.6069e-22	0.299639	0.554	0.431	7.93515e-18	AVC CM
Dnmt3a	2.62932e-22	0.309602	0.833	0.789	8.00338e-18	AVC CM
Pdk3	3.26171e-22	0.295928	0.873	0.847	9.92831e-18	AVC CM
Kmt2e	3.32098e-22	0.260976	0.795	0.727	1.01087e-17	AVC CM
Lbh	3.33092e-22	0.377985	0.91	0.821	1.0139e-17	AVC CM
Rabgap1l	3.58127e-22	0.260914	0.526	0.377	1.0901e-17	AVC CM
Camk2d	5.33895e-22	0.275801	0.918	0.915	1.62512e-17	AVC CM
Marcks	5.52705e-22	0.330463	0.74	0.646	1.68238e-17	AVC CM
Aff4	5.94413e-22	0.278969	0.628	0.543	1.80933e-17	AVC CM
Ppp3ca	6.80224e-22	0.34198	0.715	0.672	2.07053e-17	AVC CM
Bmp5	8.94941e-22	0.2713	0.553	0.424	2.72411e-17	AVC CM
Gnb5	1.05096e-21	0.275281	0.731	0.684	3.19902e-17	AVC CM
Atp6v0b	1.07649e-21	0.292494	0.913	0.903	3.27673e-17	AVC CM
Scarb2	1.10136e-21	0.265786	0.508	0.37	3.35244e-17	AVC CM
Ankrd37	1.17751e-21	0.265059	0.439	0.289	3.58423e-17	AVC CM
Irf2bpl	1.88461e-21	0.29673	0.679	0.586	5.73657e-17	AVC CM
Glmp	2.86312e-21	0.270918	0.643	0.531	8.71505e-17	AVC CM
Pqlc1	3.12137e-21	0.264314	0.379	0.235	9.50113e-17	AVC CM
Pdlim5	4.65566e-21	0.274904	0.967	0.971	1.41714e-16	AVC CM
Trmt11	4.95403e-21	0.265855	0.432	0.298	1.50796e-16	AVC CM
Gm9844	5.64209e-21	0.28771	0.576	0.454	1.7174e-16	AVC CM
Ube2h	5.92055e-21	0.269197	0.629	0.538	1.80215e-16	AVC CM
P4ha1	8.33388e-21	0.280577	0.591	0.486	2.53675e-16	AVC CM
Hif1a	9.71797e-21	0.285863	0.908	0.911	2.95805e-16	AVC CM
Hspb3	1.16548e-20	0.259977	0.816	0.762	3.54759e-16	AVC CM
Sp3os	1.43405e-20	0.334994	0.643	0.564	4.36511e-16	AVC CM
Chd3	1.63077e-20	0.280722	0.523	0.4	4.9639e-16	AVC CM
Tubb2b	1.66483e-20	0.307082	0.913	0.897	5.06758e-16	AVC CM
Ppp2r3a	1.78648e-20	0.306956	0.8	0.767	5.43788e-16	AVC CM
Thbs4	1.82716e-20	0.258804	0.539	0.376	5.56168e-16	AVC CM
Cacna1c	1.84757e-20	0.273074	0.524	0.404	5.62383e-16	AVC CM
Haghl	2.09625e-20	0.25886	0.573	0.44	6.38079e-16	AVC CM
Tprgl	3.14805e-20	0.269649	0.791	0.747	9.58234e-16	AVC CM
Ppdpf	4.617e-20	0.29311	0.851	0.834	1.40537e-15	AVC CM
Extl3	4.64073e-20	0.283426	0.536	0.425	1.41259e-15	AVC CM
Macf1	4.8892e-20	0.28285	0.858	0.866	1.48822e-15	AVC CM
Pcbd1	1.03496e-19	0.269771	0.791	0.764	3.15031e-15	AVC CM
Msrb2	1.05864e-19	0.265178	0.487	0.365	3.22239e-15	AVC CM
Gnb4	1.62356e-19	0.27076	0.598	0.491	4.94196e-15	AVC CM
Nectin2	1.63776e-19	0.264521	0.733	0.655	4.98516e-15	AVC CM
Ndufa3	1.82602e-19	0.258527	0.933	0.935	5.55822e-15	AVC CM
Cited2	1.83668e-19	0.292375	0.735	0.631	5.59066e-15	AVC CM
Eif4g3	2.62498e-19	0.273731	0.684	0.606	7.99017e-15	AVC CM
Bbx	2.73105e-19	0.265209	0.688	0.606	8.31303e-15	AVC CM
Dctn2	4.88172e-19	0.260623	0.865	0.863	1.48595e-14	AVC CM
Asph	6.53395e-19	0.274856	0.773	0.73	1.98887e-14	AVC CM
Dab2ip	7.35968e-19	0.283315	0.554	0.434	2.24021e-14	AVC CM
Limd2	7.49324e-19	0.272296	0.72	0.635	2.28087e-14	AVC CM
Dynlt3	1.23357e-18	0.272851	0.736	0.68	3.75487e-14	AVC CM
Pea15a	1.3565e-18	0.271413	0.718	0.659	4.12906e-14	AVC CM
1500009L16Rik	2.80439e-18	0.262941	0.504	0.383	8.53628e-14	AVC CM
Enah	2.85039e-18	0.294868	0.82	0.801	8.67629e-14	AVC CM
Cisd3	3.38661e-18	0.296599	0.753	0.714	1.03085e-13	AVC CM
Ndufa4l2	4.38841e-18	0.291458	0.165	0.071	1.33579e-13	AVC CM
Sh3bgrl	7.76969e-18	0.280289	0.781	0.761	2.36502e-13	AVC CM
Mgea5	8.20595e-18	0.267789	0.636	0.571	2.49781e-13	AVC CM
Fdft1	8.78973e-18	0.287484	0.728	0.678	2.67551e-13	AVC CM
Hadha	1.69981e-17	0.251391	0.895	0.891	5.17405e-13	AVC CM
Cux1	1.73214e-17	0.264477	0.679	0.632	5.27245e-13	AVC CM
mt-Nd4l	2.33999e-17	0.305004	0.781	0.77	7.12271e-13	AVC CM
Alpk3	3.37645e-17	0.260072	0.609	0.523	1.02776e-12	AVC CM
Prelid2	8.01211e-17	0.254931	0.718	0.648	2.43881e-12	AVC CM
Obscn	8.55521e-17	0.257318	0.751	0.692	2.60412e-12	AVC CM
Col4a2	1.03975e-16	0.253327	0.611	0.516	3.1649e-12	AVC CM
Asb2	1.13746e-16	0.271377	0.962	0.954	3.46231e-12	AVC CM
Zyx	1.17291e-16	0.271922	0.761	0.733	3.57024e-12	AVC CM
Dst	1.30889e-16	0.254089	0.634	0.577	3.98412e-12	AVC CM
Synpo2l	1.70109e-16	0.266582	0.885	0.851	5.17794e-12	AVC CM
Bcr	3.30119e-16	0.256526	0.432	0.298	1.00485e-11	AVC CM
Btg2	3.61792e-16	0.303235	0.441	0.318	1.10126e-11	AVC CM
Txnip	3.92239e-16	0.274481	0.564	0.457	1.19394e-11	AVC CM
Strn3	5.25408e-16	0.274078	0.72	0.701	1.59929e-11	AVC CM
Mcam	7.35013e-16	0.256774	0.427	0.317	2.23731e-11	AVC CM
Gsk3b	8.03309e-16	0.253615	0.788	0.771	2.44519e-11	AVC CM
Dnajc5	1.52352e-15	0.253955	0.775	0.761	4.63744e-11	AVC CM
Bmpr1a	2.59286e-15	0.277374	0.643	0.605	7.89241e-11	AVC CM
Phlda1	4.87196e-15	0.298926	0.604	0.51	1.48298e-10	AVC CM
Cyr61	9.32301e-15	0.294127	0.579	0.473	2.83783e-10	AVC CM
Fabp5	2.51698e-14	0.279521	0.886	0.835	7.66143e-10	AVC CM
Adamts1	2.78881e-14	0.262112	0.377	0.26	8.48886e-10	AVC CM
Pbx1	5.74715e-14	0.286577	0.808	0.813	1.74937e-09	AVC CM
Pdlim3	7.02502e-14	0.357549	0.716	0.651	2.13835e-09	AVC CM
Col4a1	1.18319e-13	0.277674	0.659	0.605	3.60151e-09	AVC CM
Ddit3	1.22865e-13	0.252853	0.437	0.333	3.73987e-09	AVC CM
Trib2	1.26521e-12	0.272728	0.486	0.402	3.85117e-08	AVC CM
Galk1	1.74962e-12	0.26054	0.861	0.867	5.32568e-08	AVC CM
Fxyd6	5.59614e-10	0.318114	0.516	0.45	1.70341e-05	AVC CM
Gadd45g	3.04948e-08	0.251924	0.653	0.597	0.000928232	AVC CM
Lmo2	1.24252e-07	0.321774	0.23	0.158	0.0037821	AVC CM
Xist	0.00126799	0.413432	0.447	0.433	1	AVC CM
Itm2a	0	3.73519	0.998	0.799	0	OFT CM
Meg3	0	2.81813	0.999	0.652	0	OFT CM
Dlk1	0	1.9674	0.778	0.098	0	OFT CM
G0s2	0	1.70955	0.886	0.417	0	OFT CM
Rspo3	0	1.65862	0.905	0.204	0	OFT CM
Sema3c	0	1.38779	0.834	0.27	0	OFT CM
Tnc	0	1.32673	0.738	0.05	0	OFT CM
Bmp4	0	1.31641	0.848	0.125	0	OFT CM
Cxcl12	0	1.31202	0.894	0.374	0	OFT CM
Isl1	0	1.2277	0.679	0.054	0	OFT CM
Tgfbi	0	1.02653	0.538	0.064	0	OFT CM
Nrp2	0	1.01224	0.466	0.066	0	OFT CM
Crabp1	0	0.974184	0.58	0.088	0	OFT CM
Myl6	0	0.96145	1	1	0	OFT CM
Mybpc1	0	0.884416	0.574	0.013	0	OFT CM
Masp1	0	0.839535	0.587	0.06	0	OFT CM
Sparcl1	0	0.814371	0.612	0.101	0	OFT CM
Igfbp7	0	0.783217	0.482	0.064	0	OFT CM
Efna1	0	0.68184	0.659	0.166	0	OFT CM
Inha	0	0.638773	0.545	0.097	0	OFT CM
Arhgef28	0	0.510482	0.497	0.072	0	OFT CM
Eln	0	0.503637	0.303	0.011	0	OFT CM
Tril	0	0.474403	0.427	0.03	0	OFT CM
Fam159a	0	0.355536	0.336	0.02	0	OFT CM
Id1	1.29214e-303	1.15626	0.878	0.38	3.93313e-299	OFT CM
Dok4	7.50942e-302	1.02582	0.905	0.462	2.28579e-297	OFT CM
Clu	4.43551e-298	1.58063	0.871	0.467	1.35013e-293	OFT CM
Acta2	3.99876e-296	1.26529	1	0.994	1.21718e-291	OFT CM
Csrp2	5.8058e-293	1.13183	1	0.997	1.76723e-288	OFT CM
Rgs5	2.0917e-283	0.970385	0.431	0.061	6.36692e-279	OFT CM
Lgals1	9.90155e-283	1.43167	0.963	0.806	3.01393e-278	OFT CM
Myl7	1.30929e-262	0.87243	1	1	3.98533e-258	OFT CM
Fry	8.09977e-259	0.661701	0.698	0.24	2.46549e-254	OFT CM
Ctsd	1.78537e-257	0.992584	0.983	0.904	5.43448e-253	OFT CM
Cavin3	6.02582e-242	1.03705	0.918	0.639	1.8342e-237	OFT CM
Gpc3	1.18896e-241	1.43115	0.974	0.875	3.61908e-237	OFT CM
Gnas	2.03404e-241	0.609622	1	1	6.19142e-237	OFT CM
Eno3	1.78334e-240	0.877656	0.995	0.97	5.4283e-236	OFT CM
Abra	2.47461e-239	0.9617	0.7	0.274	7.53248e-235	OFT CM
Irf5	2.28658e-238	0.510393	0.586	0.159	6.96012e-234	OFT CM
Gabra4	1.76819e-236	0.411521	0.421	0.072	5.38218e-232	OFT CM
Tgfb2	4.59528e-236	0.785002	0.891	0.42	1.39876e-231	OFT CM
Cd59a	5.63487e-235	1.2243	0.817	0.454	1.7152e-230	OFT CM
Loxl2	2.69021e-233	0.823728	0.839	0.439	8.18874e-229	OFT CM
Tmsb4x	2.65914e-232	0.790196	1	1	8.09415e-228	OFT CM
Tdgf1	1.67823e-229	0.399798	0.212	0.007	5.10837e-225	OFT CM
Csrp1	2.91678e-229	0.993055	0.994	0.946	8.87838e-225	OFT CM
Sparc	7.29553e-228	0.800518	1	0.988	2.22069e-223	OFT CM
Rab4a	3.20811e-225	0.684427	0.755	0.339	9.76516e-221	OFT CM
4930523C07Rik	8.41682e-225	0.730627	0.601	0.195	2.562e-220	OFT CM
Txndc5	3.35458e-223	1.24259	0.945	0.79	1.0211e-218	OFT CM
Col12a1	3.15899e-222	0.531147	0.549	0.147	9.61564e-218	OFT CM
Fam81a	2.93613e-221	0.577383	0.673	0.238	8.93727e-217	OFT CM
Tagln	7.16139e-217	1.39078	0.995	0.937	2.17986e-212	OFT CM
Rassf5	1.56397e-216	0.76827	0.83	0.449	4.76058e-212	OFT CM
Lims2	2.17754e-216	0.329863	0.3	0.032	6.62821e-212	OFT CM
Gsn	2.70512e-215	0.797231	0.82	0.432	8.23411e-211	OFT CM
Col8a1	7.02725e-215	0.264987	0.264	0.022	2.13902e-210	OFT CM
Gng11	2.05368e-214	0.960678	0.882	0.611	6.25119e-210	OFT CM
Ankrd1	3.42539e-214	1.60503	0.943	0.797	1.04265e-209	OFT CM
Ndrg2	3.84968e-214	0.842929	0.972	0.786	1.1718e-209	OFT CM
Ckb	7.13531e-214	0.984797	0.994	0.958	2.17192e-209	OFT CM
Col1a1	6.48306e-213	0.336241	0.307	0.035	1.97338e-208	OFT CM
Fam162a	2.0819e-212	0.856896	0.991	0.992	6.33711e-208	OFT CM
Slc2a3	3.03184e-212	0.715854	0.733	0.321	9.22861e-208	OFT CM
Fzd1	4.66682e-212	0.533918	0.592	0.18	1.42053e-207	OFT CM
Fhl1	1.05541e-211	1.21332	0.905	0.726	3.21256e-207	OFT CM
Trim47	2.76173e-210	0.531457	0.565	0.169	8.40642e-206	OFT CM
Bsg	4.74365e-210	0.620555	1	0.999	1.44392e-205	OFT CM
Rasl11a	8.63613e-210	0.436099	0.339	0.05	2.62875e-205	OFT CM
Plppr5	6.24245e-209	0.675535	0.708	0.3	1.90014e-204	OFT CM
Hes1	7.16947e-207	0.686144	0.632	0.224	2.18231e-202	OFT CM
Dlg2	8.18217e-205	0.25097	0.221	0.013	2.49057e-200	OFT CM
Defb42	4.21491e-204	0.394264	0.473	0.107	1.28298e-199	OFT CM
5430431A17Rik	6.06143e-202	0.872119	0.991	0.934	1.84504e-197	OFT CM
Wnt11	3.12347e-197	0.494928	0.485	0.124	9.50753e-193	OFT CM
Cox4i2	1.01617e-196	0.455263	0.47	0.11	3.09311e-192	OFT CM
Itm2b	1.25903e-196	0.957676	0.989	0.947	3.83238e-192	OFT CM
S100a11	9.56063e-195	0.760021	0.938	0.747	2.91016e-190	OFT CM
Cdkn1c	2.51587e-191	1.24316	0.998	0.993	7.65807e-187	OFT CM
Id3	9.75392e-191	0.941004	0.925	0.542	2.96899e-186	OFT CM
Serpinh1	2.24585e-186	0.549654	0.999	0.999	6.83614e-182	OFT CM
Pgam2	2.06281e-185	0.85735	0.997	0.991	6.27899e-181	OFT CM
Fgf8	1.4814e-180	0.354118	0.255	0.028	4.50923e-176	OFT CM
Ldha	1.24015e-179	0.575138	1	1	3.77488e-175	OFT CM
Col1a2	1.14418e-175	0.544915	0.399	0.087	3.48276e-171	OFT CM
Cst3	1.68393e-175	0.902982	0.998	0.997	5.1257e-171	OFT CM
Psd	1.69476e-175	0.30676	0.292	0.042	5.15868e-171	OFT CM
Tppp3	1.43947e-172	0.958517	0.577	0.218	4.3816e-168	OFT CM
Myh7	2.69832e-172	0.962002	0.995	0.831	8.21342e-168	OFT CM
Map1lc3a	2.65321e-170	0.649743	0.989	0.941	8.07611e-166	OFT CM
Pmp22	1.89795e-169	0.995174	0.616	0.251	5.77718e-165	OFT CM
Slc16a3	6.4884e-168	0.67709	0.976	0.883	1.975e-163	OFT CM
8430408G22Rik	2.44083e-167	0.254741	0.222	0.021	7.42963e-163	OFT CM
Prkar1a	2.1309e-164	0.631616	0.989	0.954	6.48625e-160	OFT CM
Mecom	6.21288e-162	0.300437	0.303	0.052	1.89114e-157	OFT CM
Pdlim1	4.37352e-160	0.825979	0.924	0.806	1.33126e-155	OFT CM
Plod2	4.12752e-158	0.619692	0.719	0.369	1.25638e-153	OFT CM
Col2a1	1.25076e-153	0.922737	0.864	0.661	3.80718e-149	OFT CM
Cited2	2.88179e-152	0.750163	0.858	0.603	8.77187e-148	OFT CM
Bex3	3.5505e-151	0.834417	0.999	0.999	1.08074e-146	OFT CM
Amph	4.50885e-150	0.436219	0.314	0.062	1.37245e-145	OFT CM
Msx2	3.14134e-149	0.447332	0.595	0.217	9.56192e-145	OFT CM
Anxa2	1.74418e-148	0.724596	0.92	0.721	5.3091e-144	OFT CM
Tnnt1	3.90898e-148	1.23094	0.913	0.748	1.18985e-143	OFT CM
Pcp4l1	1.203e-147	0.617676	0.675	0.322	3.66181e-143	OFT CM
Tiparp	4.76301e-147	0.572795	0.694	0.365	1.44981e-142	OFT CM
Cald1	2.7007e-146	1.14343	0.861	0.657	8.22065e-142	OFT CM
Rbms3	3.74139e-146	0.456286	0.501	0.173	1.13884e-141	OFT CM
Ltbp1	6.42702e-145	0.579473	0.824	0.521	1.95632e-140	OFT CM
Cav3	3.13119e-144	0.651206	0.843	0.515	9.53102e-140	OFT CM
Cfc1	3.45832e-143	0.311041	0.267	0.044	1.05268e-138	OFT CM
Tceal9	6.54648e-143	0.805276	1	1	1.99268e-138	OFT CM
Cd81	2.6038e-142	0.491904	0.998	0.994	7.9257e-138	OFT CM
Cachd1	3.0504e-142	0.311128	0.382	0.098	9.28513e-138	OFT CM
Smyd1	9.77295e-142	0.552166	0.986	0.951	2.97479e-137	OFT CM
Amot	4.08947e-140	0.329507	0.438	0.137	1.2448e-135	OFT CM
Mfap4	6.89017e-140	0.427556	0.329	0.074	2.0973e-135	OFT CM
Mtfr1l	6.91576e-140	0.630701	0.958	0.904	2.10509e-135	OFT CM
Wls	7.24881e-140	0.62847	0.929	0.789	2.20647e-135	OFT CM
Actn2	1.24805e-139	0.61474	0.977	0.976	3.79893e-135	OFT CM
Art3	8.85377e-139	0.444522	0.559	0.23	2.695e-134	OFT CM
Cryab	9.26423e-139	0.489823	0.999	0.997	2.81994e-134	OFT CM
Apoe	1.35003e-137	1.01425	0.864	0.602	4.10935e-133	OFT CM
Gpi1	5.79923e-137	0.426923	0.998	0.997	1.76523e-132	OFT CM
Rcsd1	3.5529e-135	0.595855	0.916	0.738	1.08147e-130	OFT CM
Il17b	1.271e-134	0.366546	0.259	0.044	3.8688e-130	OFT CM
3632451O06Rik	1.07506e-133	1.0292	0.929	0.797	3.27238e-129	OFT CM
Arhgdib	6.74573e-133	0.597987	0.731	0.419	2.05333e-128	OFT CM
Hip1	8.73892e-133	0.537968	0.721	0.421	2.66004e-128	OFT CM
Akap5	2.75539e-132	0.428995	0.527	0.206	8.38712e-128	OFT CM
Fndc5	5.5846e-132	0.359938	0.361	0.095	1.6999e-127	OFT CM
Serf2	5.97304e-131	0.365507	1	1	1.81813e-126	OFT CM
Dok5	1.53414e-130	0.31211	0.375	0.101	4.66978e-126	OFT CM
Hcfc1r1	7.47546e-130	0.520612	1	0.996	2.27546e-125	OFT CM
Parm1	9.74393e-130	0.521046	0.719	0.363	2.96596e-125	OFT CM
Erp29	4.42256e-129	0.525866	0.98	0.924	1.34618e-124	OFT CM
Fabp3	7.72887e-128	0.560571	0.995	0.983	2.35259e-123	OFT CM
Smad6	4.34838e-127	0.460137	0.597	0.258	1.3236e-122	OFT CM
Hspb1	7.78189e-127	0.456154	1	0.998	2.36873e-122	OFT CM
Itgb1bp2	1.02775e-126	0.753925	0.822	0.571	3.12837e-122	OFT CM
Pbxip1	1.49484e-125	0.532781	0.89	0.693	4.55015e-121	OFT CM
Higd1a	1.04605e-124	0.540572	0.996	0.983	3.18407e-120	OFT CM
Rsrp1	1.12075e-124	0.538335	0.982	0.955	3.41144e-120	OFT CM
Actn1	1.38839e-124	0.600504	0.907	0.774	4.22613e-120	OFT CM
C530008M17Rik	2.83153e-123	0.552306	0.683	0.382	8.61889e-119	OFT CM
Ubc	3.21681e-123	0.577578	0.995	0.974	9.79166e-119	OFT CM
Pdgfa	5.59514e-123	0.538568	0.777	0.497	1.70311e-118	OFT CM
Eif4a2	6.05229e-123	0.51617	0.991	0.956	1.84226e-118	OFT CM
Myh10	8.1352e-123	0.639656	0.934	0.817	2.47627e-118	OFT CM
Ctsb	3.2516e-122	0.517659	0.979	0.918	9.89754e-118	OFT CM
Tnnc1	1.91125e-121	0.39796	1	0.999	5.81766e-117	OFT CM
Bnip3l	2.33941e-120	0.49654	0.987	0.973	7.12092e-116	OFT CM
Ube2b	3.50296e-120	0.443768	0.996	0.991	1.06627e-115	OFT CM
Lgmn	5.10394e-120	0.548607	0.923	0.796	1.55359e-115	OFT CM
Frmd4b	1.19567e-118	0.493156	0.664	0.364	3.6395e-114	OFT CM
Mef2c	3.9458e-117	0.646516	0.955	0.875	1.20106e-112	OFT CM
Vnn1	2.70532e-116	0.427706	0.482	0.193	8.23472e-112	OFT CM
Cavin2	4.19927e-115	0.474505	0.473	0.178	1.27822e-110	OFT CM
Coprs	7.58024e-115	0.515878	0.927	0.8	2.30735e-110	OFT CM
Tinagl1	9.53707e-114	0.450776	0.574	0.275	2.90299e-109	OFT CM
Stard3nl	1.4435e-112	0.544458	0.896	0.763	4.39386e-108	OFT CM
Tmem51	1.86005e-110	0.42065	0.545	0.244	5.6618e-106	OFT CM
Shisa2	6.51718e-110	0.424484	0.531	0.219	1.98376e-105	OFT CM
Fbxl22	7.98009e-108	0.681243	0.986	0.936	2.42906e-103	OFT CM
Mtus2	1.3581e-107	0.585953	0.916	0.731	4.13393e-103	OFT CM
Igsf3	1.63919e-107	0.516564	0.718	0.458	4.98954e-103	OFT CM
Ccnd3	3.08627e-107	0.457034	0.989	0.97	9.39431e-103	OFT CM
Etv5	1.72459e-106	0.368183	0.438	0.161	5.24948e-102	OFT CM
Tmem246	2.55371e-106	0.499925	0.762	0.543	7.77325e-102	OFT CM
P3h4	2.70005e-106	0.714257	0.801	0.595	8.21867e-102	OFT CM
Ivns1abp	9.52665e-106	0.523286	0.932	0.856	2.89982e-101	OFT CM
5033428I22Rik	2.67458e-105	0.503586	0.682	0.404	8.14115e-101	OFT CM
Pfkl	6.27829e-105	0.505058	0.947	0.889	1.91105e-100	OFT CM
Pygm	1.52445e-104	0.52904	0.864	0.687	4.64027e-100	OFT CM
Pcolce	2.42968e-104	0.567808	0.798	0.581	7.3957e-100	OFT CM
Pkm	2.95159e-104	0.380359	1	1	8.98435e-100	OFT CM
Tmem150a	5.39182e-104	0.315228	0.421	0.156	1.64122e-99	OFT CM
Col5a1	3.77823e-103	0.338369	0.463	0.189	1.15006e-98	OFT CM
Gjc1	5.61231e-103	0.51723	0.752	0.506	1.70833e-98	OFT CM
Tcn2	3.62303e-102	0.422372	0.694	0.407	1.10281e-97	OFT CM
Cd63	4.73974e-102	0.47316	0.98	0.921	1.44273e-97	OFT CM
Selenow	5.05363e-102	0.436473	0.997	0.998	1.53827e-97	OFT CM
Ecscr	6.63818e-102	0.322437	0.374	0.13	2.0206e-97	OFT CM
Slc35f5	1.21713e-100	0.405947	0.58	0.299	3.70481e-96	OFT CM
B4galt6	4.03593e-100	0.499004	0.716	0.482	1.2285e-95	OFT CM
Rasl11b	9.45161e-100	0.447102	0.726	0.438	2.87697e-95	OFT CM
Pcgf5	1.81502e-99	0.546422	0.819	0.637	5.52473e-95	OFT CM
Aebp1	2.08322e-99	0.350571	0.515	0.233	6.34111e-95	OFT CM
Bnip3	4.26976e-99	0.59159	0.924	0.878	1.29967e-94	OFT CM
Bambi	3.30985e-98	0.422479	0.979	0.899	1.00749e-93	OFT CM
Ptges3l	1.44904e-97	0.470653	0.953	0.866	4.41073e-93	OFT CM
Pafah1b3	7.89591e-97	0.441635	0.963	0.917	2.40343e-92	OFT CM
1810058I24Rik	1.24575e-96	0.416571	0.993	0.973	3.79195e-92	OFT CM
Rbpms	1.64036e-96	0.422252	0.998	0.986	4.9931e-92	OFT CM
Capns1	2.11537e-96	0.445065	0.979	0.91	6.43898e-92	OFT CM
Dusp26	2.52549e-95	0.33649	0.462	0.189	7.68734e-91	OFT CM
Unc5b	2.7102e-94	0.448771	0.755	0.489	8.24956e-90	OFT CM
Hsd17b12	3.47285e-94	0.482524	0.843	0.682	1.0571e-89	OFT CM
Cldnd1	7.22252e-93	0.469832	0.922	0.808	2.19846e-88	OFT CM
Ank3	6.32134e-92	0.485811	0.928	0.83	1.92415e-87	OFT CM
Cthrc1	9.75297e-92	0.659477	0.226	0.051	2.96871e-87	OFT CM
Afap1l1	4.99702e-89	0.417238	0.826	0.628	1.52104e-84	OFT CM
Tnnt2	9.76035e-89	0.323062	1	0.999	2.97095e-84	OFT CM
Klhdc8b	1.02741e-85	0.431601	0.934	0.814	3.12732e-81	OFT CM
Hif1a	1.02971e-85	0.47343	0.951	0.904	3.13434e-81	OFT CM
Syne1	7.03912e-85	0.289512	0.443	0.194	2.14264e-80	OFT CM
Ghr	1.60386e-84	0.352026	0.631	0.368	4.88198e-80	OFT CM
Tgfb1i1	2.19832e-84	0.435888	0.965	0.877	6.69146e-80	OFT CM
Acadl	3.54395e-84	0.483576	0.947	0.891	1.07874e-79	OFT CM
Cnn2	1.83938e-83	0.497469	0.995	0.973	5.59888e-79	OFT CM
Igfbp5	4.10745e-83	0.342002	0.949	0.85	1.25027e-78	OFT CM
Mob1b	4.94778e-83	0.417844	0.873	0.7	1.50605e-78	OFT CM
Eva1b	6.36877e-83	0.301283	0.333	0.116	1.93859e-78	OFT CM
Myl9	1.50621e-82	0.412503	0.999	0.999	4.58476e-78	OFT CM
Cnn1	3.1856e-82	0.492894	0.969	0.936	9.69664e-78	OFT CM
Pgm2	6.5992e-82	0.434242	0.956	0.936	2.00873e-77	OFT CM
Casq2	1.34356e-81	0.334391	0.311	0.104	4.08968e-77	OFT CM
Rcn1	2.12143e-81	0.483794	0.952	0.899	6.45743e-77	OFT CM
Pde3a	3.56823e-81	0.372894	0.609	0.357	1.08613e-76	OFT CM
Prnp	4.59022e-81	0.532036	0.746	0.538	1.39722e-76	OFT CM
Degs1	4.78416e-81	0.425441	0.924	0.842	1.45625e-76	OFT CM
Vegfc	1.58145e-80	0.256107	0.295	0.095	4.81377e-76	OFT CM
Peg3	1.80087e-80	0.553623	0.941	0.841	5.48168e-76	OFT CM
Lmo2	9.80967e-80	0.305585	0.362	0.131	2.98596e-75	OFT CM
Capzb	1.27071e-79	0.320745	1	0.99	3.86792e-75	OFT CM
Klhl7	2.56032e-79	0.373466	0.66	0.416	7.79337e-75	OFT CM
Cnn3	5.994e-79	0.423305	0.968	0.926	1.82451e-74	OFT CM
Rps6ka2	1.10042e-78	0.329757	0.532	0.284	3.34955e-74	OFT CM
Krt19	1.44872e-78	0.567638	0.515	0.268	4.40976e-74	OFT CM
Saraf	2.45932e-78	0.426417	0.925	0.85	7.48592e-74	OFT CM
Nuak1	2.99812e-78	0.25678	0.408	0.174	9.12599e-74	OFT CM
Tmod1	5.09253e-77	0.369594	0.996	0.981	1.55012e-72	OFT CM
Rhobtb1	7.90864e-77	0.296805	0.481	0.237	2.40731e-72	OFT CM
Krt8	8.02365e-77	0.670484	0.617	0.384	2.44232e-72	OFT CM
Krt18	4.64851e-76	0.522169	0.622	0.4	1.41496e-71	OFT CM
Pdlim3	5.6932e-76	0.48395	0.811	0.631	1.73295e-71	OFT CM
Ap1s2	1.63306e-75	0.357751	0.573	0.327	4.97088e-71	OFT CM
Gem	1.27117e-74	0.283579	0.395	0.166	3.86932e-70	OFT CM
Lpp	5.22557e-74	0.445507	0.89	0.768	1.59061e-69	OFT CM
Smim5	1.80988e-73	0.355704	0.516	0.274	5.50909e-69	OFT CM
Meis2	2.58617e-73	0.436798	0.792	0.59	7.87204e-69	OFT CM
Atp2b1	2.94885e-73	0.551413	0.953	0.904	8.976e-69	OFT CM
Asap1	6.33844e-73	0.387593	0.701	0.488	1.92936e-68	OFT CM
Adssl1	1.3627e-72	0.443655	0.883	0.78	4.14792e-68	OFT CM
Kctd10	2.71687e-72	0.337248	0.648	0.42	8.26989e-68	OFT CM
Yaf2	3.40385e-72	0.348433	0.943	0.862	1.0361e-67	OFT CM
Tmem88	6.56954e-72	0.368481	0.5	0.266	1.9997e-67	OFT CM
Dnajb2	1.17897e-71	0.266505	0.477	0.243	3.58866e-67	OFT CM
Man1a	1.25057e-71	0.256306	0.429	0.196	3.80662e-67	OFT CM
Vcan	7.86946e-71	0.650501	0.936	0.903	2.39538e-66	OFT CM
Cystm1	1.88276e-70	0.652924	0.718	0.551	5.73094e-66	OFT CM
Rcn3	2.92346e-70	0.482734	0.869	0.746	8.89871e-66	OFT CM
H19	3.13498e-70	0.88126	0.993	0.98	9.54257e-66	OFT CM
Tcta	7.32004e-70	0.310945	0.512	0.275	2.22815e-65	OFT CM
Atp2b4	6.11705e-69	0.344169	0.595	0.357	1.86197e-64	OFT CM
Uts2b	1.94868e-68	0.273959	0.128	0.02	5.93159e-64	OFT CM
Rgs3	2.44585e-68	0.33223	0.506	0.274	7.44492e-64	OFT CM
Asb4	3.37315e-68	0.725093	0.697	0.497	1.02675e-63	OFT CM
Ak1	4.30018e-68	0.432581	0.956	0.924	1.30893e-63	OFT CM
Pygl	6.51129e-68	0.34861	0.646	0.424	1.98197e-63	OFT CM
H2-Ab1	1.02775e-67	0.254841	0.343	0.136	3.12836e-63	OFT CM
Raph1	1.30116e-67	0.426679	0.746	0.571	3.9606e-63	OFT CM
Bri3	3.32096e-67	0.351665	0.99	0.973	1.01087e-62	OFT CM
Cd151	4.53955e-67	0.38515	0.804	0.651	1.38179e-62	OFT CM
Hand1	6.40844e-67	0.610628	0.601	0.327	1.95067e-62	OFT CM
Ctsa	6.53767e-67	0.346068	0.809	0.644	1.99e-62	OFT CM
Ilk	8.52661e-67	0.371363	0.964	0.9	2.59541e-62	OFT CM
Tsc22d3	3.01679e-66	0.46993	0.903	0.831	9.18281e-62	OFT CM
Ppp1cb	3.56817e-66	0.390382	0.987	0.962	1.08612e-61	OFT CM
Spsb4	8.07273e-66	0.371344	0.658	0.451	2.45726e-61	OFT CM
Ntm	1.43859e-65	0.486403	0.524	0.284	4.37893e-61	OFT CM
Lmod1	3.11146e-65	0.382726	0.458	0.235	9.47098e-61	OFT CM
Eef1a2	5.90444e-65	0.318928	0.484	0.25	1.79725e-60	OFT CM
1110008P14Rik	8.1804e-65	0.344449	0.853	0.724	2.49003e-60	OFT CM
Synpo2	1.03106e-64	0.36174	0.778	0.591	3.13843e-60	OFT CM
Stard5	1.17792e-64	0.360497	0.567	0.351	3.58546e-60	OFT CM
Akap12	3.93805e-64	0.338337	0.637	0.416	1.1987e-59	OFT CM
Samd4	4.20891e-64	0.390334	0.792	0.658	1.28115e-59	OFT CM
Cox6c	5.73675e-64	0.300566	1	1	1.74621e-59	OFT CM
Tspan3	6.75479e-64	0.37807	0.97	0.946	2.05609e-59	OFT CM
Efnb2	1.47086e-63	0.320189	0.394	0.19	4.47714e-59	OFT CM
Prdx5	2.53594e-63	0.348751	0.963	0.927	7.71915e-59	OFT CM
Hbegf	2.78926e-62	0.322347	0.524	0.298	8.49022e-58	OFT CM
P4ha2	3.08391e-62	0.313632	0.565	0.336	9.38711e-58	OFT CM
Smad7	1.09173e-61	0.381168	0.563	0.331	3.32313e-57	OFT CM
Ier2	1.59789e-61	0.383713	0.847	0.699	4.86381e-57	OFT CM
Prps2	1.62749e-61	0.325872	0.549	0.348	4.95391e-57	OFT CM
Eno1	2.51835e-61	0.393877	0.995	0.987	7.6656e-57	OFT CM
Acadm	7.33543e-61	0.358766	0.957	0.898	2.23283e-56	OFT CM
Gmpr	9.41909e-61	0.38737	0.904	0.841	2.86708e-56	OFT CM
Pgk1	1.56379e-60	0.299554	1	1	4.76002e-56	OFT CM
Jup	1.69835e-60	0.335842	0.753	0.577	5.1696e-56	OFT CM
Lmna	5.11613e-60	0.321997	0.601	0.386	1.5573e-55	OFT CM
Ifitm2	5.16994e-60	0.367522	0.811	0.624	1.57368e-55	OFT CM
Snx18	5.28426e-60	0.297316	0.551	0.337	1.60848e-55	OFT CM
Cdk6	1.34251e-59	0.34973	0.593	0.383	4.08648e-55	OFT CM
Nid2	1.47272e-59	0.373535	0.865	0.758	4.48281e-55	OFT CM
Mfge8	3.68863e-59	0.426998	0.876	0.794	1.12278e-54	OFT CM
Carhsp1	3.82859e-59	0.353647	0.886	0.789	1.16539e-54	OFT CM
Igfbp4	1.24211e-58	0.438063	0.589	0.379	3.78084e-54	OFT CM
Myl3	2.81549e-58	0.376054	0.994	0.986	8.57007e-54	OFT CM
Sec11a	3.42853e-58	0.330379	0.966	0.91	1.04361e-53	OFT CM
Tpi1	3.93912e-58	0.261647	1	0.999	1.19903e-53	OFT CM
Hspb7	4.09157e-58	0.325535	1	0.978	1.24543e-53	OFT CM
Ubash3b	1.12973e-57	0.276966	0.513	0.3	3.43878e-53	OFT CM
Tmem59	1.22947e-57	0.334617	0.964	0.928	3.7424e-53	OFT CM
Nes	1.42315e-57	0.362242	0.634	0.427	4.33191e-53	OFT CM
Ptprf	2.44029e-57	0.340214	0.701	0.513	7.42798e-53	OFT CM
Tcf25	3.27787e-57	0.318706	0.938	0.883	9.97751e-53	OFT CM
Laptm4a	3.94976e-57	0.296649	0.99	0.985	1.20227e-52	OFT CM
Glipr2	1.06884e-56	0.355464	0.781	0.633	3.25344e-52	OFT CM
Pim3	2.12585e-56	0.409256	0.652	0.463	6.47088e-52	OFT CM
Lmod3	4.4196e-56	0.401322	0.589	0.383	1.34528e-51	OFT CM
Aco2	3.8696e-55	0.283825	0.987	0.982	1.17787e-50	OFT CM
Slc25a11	6.36104e-55	0.297467	0.972	0.955	1.93624e-50	OFT CM
Gde1	1.13829e-54	0.375377	0.741	0.599	3.46483e-50	OFT CM
Cyb5r3	1.82064e-54	0.323777	0.91	0.839	5.54184e-50	OFT CM
Gata5	3.19543e-54	0.357645	0.521	0.318	9.72657e-50	OFT CM
Nexn	6.53763e-54	0.281805	0.996	0.994	1.98999e-49	OFT CM
Map2k1	3.15792e-53	0.324176	0.841	0.747	9.6124e-49	OFT CM
Paip2	3.22732e-53	0.298801	0.99	0.97	9.82365e-49	OFT CM
Acadvl	3.78814e-53	0.340659	0.733	0.578	1.15307e-48	OFT CM
Gadd45g	6.66278e-53	0.499744	0.736	0.58	2.02808e-48	OFT CM
Bcam	1.22492e-52	0.326977	0.886	0.781	3.72853e-48	OFT CM
Ormdl3	2.94419e-52	0.314174	0.681	0.501	8.96181e-48	OFT CM
Mitf	4.235e-52	0.349405	0.7	0.543	1.28909e-47	OFT CM
Cdkn1a	7.11056e-52	0.271999	0.384	0.185	2.16438e-47	OFT CM
Rab3ip	7.77032e-52	0.376235	0.808	0.723	2.36521e-47	OFT CM
Hrc	1.34776e-51	0.335011	0.818	0.678	4.10246e-47	OFT CM
Ckap4	1.34925e-51	0.398889	0.818	0.709	4.10697e-47	OFT CM
Nfil3	7.8071e-51	0.284592	0.536	0.34	2.3764e-46	OFT CM
Rhoa	9.08305e-51	0.30075	0.994	0.979	2.76479e-46	OFT CM
Tubb6	1.644e-50	0.432073	0.744	0.614	5.00417e-46	OFT CM
Pygb	1.71193e-50	0.350038	0.801	0.686	5.21095e-46	OFT CM
Bcr	4.12056e-50	0.306574	0.483	0.28	1.25426e-45	OFT CM
Ldb3	4.26384e-50	0.313281	0.951	0.912	1.29787e-45	OFT CM
Gadd45b	4.45849e-50	0.306576	0.547	0.352	1.35712e-45	OFT CM
Ddah2	1.47246e-49	0.300021	0.86	0.733	4.48202e-45	OFT CM
Zfp36l1	4.89181e-49	0.342016	0.853	0.739	1.48902e-44	OFT CM
Rtn2	6.84037e-49	0.291232	0.648	0.45	2.08214e-44	OFT CM
Vasp	9.48967e-49	0.337573	0.898	0.806	2.88856e-44	OFT CM
Mgst3	9.71975e-49	0.397678	0.866	0.745	2.9586e-44	OFT CM
Fermt2	1.47408e-48	0.323379	0.961	0.936	4.48697e-44	OFT CM
Dnajb4	1.68215e-48	0.281047	0.632	0.446	5.1203e-44	OFT CM
Id2	1.7983e-48	0.34621	0.978	0.833	5.47384e-44	OFT CM
Tbx20	2.11814e-48	0.385601	0.915	0.846	6.44742e-44	OFT CM
Ube2a	2.72369e-48	0.37307	0.913	0.866	8.29064e-44	OFT CM
Yae1d1	9.28082e-48	0.320638	0.898	0.833	2.82499e-43	OFT CM
Txnip	5.71028e-47	0.358393	0.625	0.439	1.73815e-42	OFT CM
Akirin2	6.57823e-47	0.354406	0.793	0.675	2.00235e-42	OFT CM
Ube2g1	1.44683e-46	0.27997	0.816	0.697	4.40399e-42	OFT CM
Hacd1	1.6769e-46	0.278524	0.991	0.989	5.10433e-42	OFT CM
Fdft1	1.75188e-46	0.364083	0.79	0.665	5.33254e-42	OFT CM
Ube2v2	2.62518e-46	0.32033	0.788	0.69	7.99078e-42	OFT CM
Hebp1	4.00787e-46	0.253452	0.538	0.358	1.21995e-41	OFT CM
Myadm	4.7403e-46	0.309051	0.716	0.581	1.4429e-41	OFT CM
Calm2	1.07475e-45	0.319401	1	0.994	3.27143e-41	OFT CM
Phlda2	1.25393e-45	0.524563	0.152	0.043	3.81685e-41	OFT CM
Ppp2r1a	1.5103e-45	0.276361	0.951	0.93	4.59721e-41	OFT CM
Eml4	8.70915e-45	0.317863	0.619	0.445	2.65098e-40	OFT CM
Ddah1	2.56565e-44	0.382774	0.84	0.788	7.80957e-40	OFT CM
Ndufa1	5.06499e-44	0.258269	0.953	0.916	1.54173e-39	OFT CM
Spop	8.77634e-44	0.268095	0.762	0.613	2.67143e-39	OFT CM
Gng12	1.04748e-43	0.272097	0.629	0.459	3.18843e-39	OFT CM
Psmd8	1.24981e-43	0.26084	0.979	0.957	3.8043e-39	OFT CM
Rbm38	1.91909e-43	0.290678	0.935	0.885	5.84153e-39	OFT CM
Rab6a	2.45505e-43	0.319967	0.913	0.864	7.47294e-39	OFT CM
Mat2b	2.80421e-43	0.303369	0.89	0.811	8.53572e-39	OFT CM
Plk2	5.22686e-43	0.307556	0.464	0.282	1.591e-38	OFT CM
Rraga	6.32518e-43	0.288719	0.854	0.764	1.92532e-38	OFT CM
Ctsl	6.39805e-43	0.280428	0.976	0.933	1.9475e-38	OFT CM
Vim	7.9393e-43	0.335041	0.99	0.984	2.41664e-38	OFT CM
Rsu1	1.72208e-42	0.275285	0.916	0.865	5.24185e-38	OFT CM
Oaz2	2.78272e-42	0.293766	0.929	0.878	8.47032e-38	OFT CM
Cdip1	2.90915e-42	0.303302	0.867	0.771	8.85517e-38	OFT CM
Galk1	3.43567e-42	0.332909	0.916	0.859	1.04578e-37	OFT CM
Cyp20a1	8.40796e-42	0.287958	0.511	0.355	2.5593e-37	OFT CM
Pla2g16	1.46457e-41	0.358968	0.858	0.789	4.458e-37	OFT CM
Ccdc107	1.73709e-41	0.290113	0.772	0.668	5.28754e-37	OFT CM
S100a10	2.07998e-41	0.468318	0.673	0.529	6.33124e-37	OFT CM
Rab11a	2.84453e-41	0.269993	0.963	0.927	8.65846e-37	OFT CM
Pxdn	3.0952e-41	0.320756	0.599	0.461	9.42148e-37	OFT CM
Grb10	3.26151e-41	0.286558	0.996	0.992	9.9277e-37	OFT CM
Actb	9.84853e-41	0.812728	0.828	0.695	2.99779e-36	OFT CM
Mgrn1	1.69727e-40	0.270304	0.739	0.624	5.16633e-36	OFT CM
Chsy1	1.71432e-40	0.259375	0.62	0.449	5.21821e-36	OFT CM
Tmem108	3.53076e-40	0.309328	0.74	0.592	1.07473e-35	OFT CM
Tubb2a	6.59519e-40	0.341505	0.588	0.43	2.00751e-35	OFT CM
Rnf146	1.02558e-39	0.250667	0.636	0.473	3.12175e-35	OFT CM
Csnk1a1	1.34704e-39	0.25719	0.994	0.987	4.10026e-35	OFT CM
Fam198b	4.89965e-39	0.304946	0.548	0.382	1.4914e-34	OFT CM
Rab14	5.39262e-39	0.286319	0.965	0.934	1.64146e-34	OFT CM
Sdf2	8.96774e-39	0.260936	0.808	0.699	2.72969e-34	OFT CM
Dapk3	1.24042e-38	0.283577	0.735	0.608	3.7757e-34	OFT CM
Wsb1	1.40145e-38	0.271161	0.712	0.574	4.26588e-34	OFT CM
Tmbim6	1.61178e-38	0.296293	0.936	0.893	4.9061e-34	OFT CM
Atp1a2	2.15987e-38	0.274218	0.583	0.406	6.57444e-34	OFT CM
Bcap31	2.64505e-37	0.272956	0.892	0.832	8.05126e-33	OFT CM
Acat1	2.75103e-37	0.299978	0.914	0.867	8.37387e-33	OFT CM
Aprt	3.0347e-37	0.327715	0.991	0.966	9.23731e-33	OFT CM
Fkbp10	4.56326e-37	0.271387	0.664	0.521	1.38901e-32	OFT CM
Klf2	7.7872e-37	0.272269	0.296	0.149	2.37034e-32	OFT CM
Cd44	9.87507e-37	0.286395	0.525	0.373	3.00587e-32	OFT CM
Klhdc3	1.75775e-36	0.280012	0.751	0.641	5.35041e-32	OFT CM
Pcdh7	4.98911e-36	0.316456	0.762	0.644	1.51864e-31	OFT CM
Tpm2	1.00234e-35	0.350171	0.881	0.806	3.05102e-31	OFT CM
Smarcd3	1.50791e-35	0.344726	0.845	0.762	4.58992e-31	OFT CM
Ift43	1.58804e-35	0.28609	0.929	0.888	4.83384e-31	OFT CM
Ciapin1	2.35993e-35	0.267795	0.888	0.814	7.18341e-31	OFT CM
Gata6	2.53706e-35	0.289192	0.9	0.825	7.72256e-31	OFT CM
Mbnl2	2.62699e-35	0.272376	0.838	0.76	7.99629e-31	OFT CM
Hspg2	3.06519e-35	0.257621	0.654	0.511	9.33012e-31	OFT CM
Prtg	3.62672e-35	0.251532	0.608	0.461	1.10394e-30	OFT CM
Asah1	5.08299e-35	0.263344	0.631	0.496	1.54721e-30	OFT CM
Cyp51	5.93898e-35	0.319167	0.633	0.494	1.80776e-30	OFT CM
Cavin1	6.70096e-35	0.269509	0.774	0.658	2.0397e-30	OFT CM
Actg1	1.32525e-34	0.619142	0.995	0.994	4.03394e-30	OFT CM
Nectin2	4.61822e-33	0.260447	0.756	0.646	1.40574e-28	OFT CM
Zkscan3	4.80903e-33	0.256417	0.697	0.573	1.46382e-28	OFT CM
Yif1b	7.61446e-33	0.257506	0.824	0.743	2.31776e-28	OFT CM
Actr3	1.16221e-32	0.275491	0.976	0.953	3.53765e-28	OFT CM
Cttn	1.64872e-32	0.251117	0.741	0.646	5.01855e-28	OFT CM
Apbb1	1.67961e-32	0.252532	0.671	0.535	5.11255e-28	OFT CM
Myocd	4.71813e-31	0.251117	0.614	0.488	1.43615e-26	OFT CM
Tmem38b	7.74467e-31	0.274399	0.558	0.432	2.3574e-26	OFT CM
Kdelr1	8.75592e-30	0.269473	0.909	0.88	2.66521e-25	OFT CM
Slmap	2.35419e-29	0.283136	0.73	0.624	7.16593e-25	OFT CM
Morf4l2	4.98226e-29	0.262094	0.988	0.979	1.51655e-24	OFT CM
Asb2	8.33776e-29	0.251481	0.953	0.955	2.53793e-24	OFT CM
Ociad2	2.0084e-28	0.283547	0.501	0.369	6.11338e-24	OFT CM
Anxa5	4.98044e-28	0.275223	0.945	0.897	1.516e-23	OFT CM
Serinc3	8.17458e-28	0.376716	0.748	0.688	2.48826e-23	OFT CM
Prss23	2.09218e-27	0.345209	0.541	0.402	6.36837e-23	OFT CM
Tpm3	2.39351e-27	0.312157	0.727	0.626	7.28562e-23	OFT CM
Arf4	2.55936e-27	0.258439	0.974	0.966	7.79045e-23	OFT CM
Cyr61	2.89659e-27	0.315391	0.602	0.462	8.81692e-23	OFT CM
Mzt1	8.96679e-27	0.26247	0.838	0.773	2.7294e-22	OFT CM
Ptp4a3	2.36891e-26	0.28034	0.772	0.722	7.21072e-22	OFT CM
Mfap2	5.0148e-26	0.250267	0.639	0.509	1.52646e-21	OFT CM
Cadm1	7.91863e-26	0.407132	0.606	0.489	2.41035e-21	OFT CM
Kif5b	8.55341e-26	0.318163	0.98	0.977	2.60357e-21	OFT CM
Pgrmc1	9.5735e-26	0.254777	0.805	0.714	2.91408e-21	OFT CM
Fxyd1	2.91281e-25	0.306023	0.9	0.885	8.86631e-21	OFT CM
Isyna1	6.42663e-25	0.302591	0.895	0.828	1.9562e-20	OFT CM
Rasgrp2	1.82531e-24	0.260614	0.578	0.457	5.55607e-20	OFT CM
Klf6	1.98633e-24	0.264802	0.543	0.419	6.04619e-20	OFT CM
Ddt	7.89111e-24	0.283808	0.721	0.661	2.40198e-19	OFT CM
Tuba1a	2.40172e-23	0.27263	0.996	0.998	7.3106e-19	OFT CM
Ramp1	3.00922e-19	0.281709	0.654	0.564	9.15976e-15	OFT CM
Malat1	4.18407e-19	0.53107	0.998	0.997	1.27359e-14	OFT CM
Jund	8.03435e-16	0.303556	0.753	0.688	2.44558e-11	OFT CM
Acta1	1.11829e-13	0.762717	0.825	0.863	3.40395e-09	OFT CM
Bex2	2.41672e-13	0.266887	0.657	0.589	7.35624e-09	OFT CM
Mt1	1.19146e-09	0.277898	0.636	0.589	3.62667e-05	OFT CM

## Sheet: e13.5_cm_subtype_markers
E13.5 CM Subtype DEG
gene	p_val	avg_log2FC	pct.1	pct.2	p_val_adj	cluster
Rspo3	0	2.68721	0.757	0.087	0	AVC CM
Bmp2	0	2.41723	0.643	0.052	0	AVC CM
Tbx3	3.27829e-301	1.08732	0.461	0.03	9.97878e-297	AVC CM
Cacna2d2	6.07341e-245	1.68548	0.745	0.121	1.84869e-240	AVC CM
Slc22a1	2.2441e-192	1.79138	0.586	0.09	6.83081e-188	AVC CM
Msx2	4.50246e-186	1.02683	0.406	0.042	1.3705e-181	AVC CM
Igfbp5	6.58015e-186	2.36436	0.986	0.417	2.00293e-181	AVC CM
Tbx3os1	1.15877e-181	0.422034	0.168	0.004	3.52718e-177	AVC CM
Tceal6	6.83636e-171	0.503519	0.174	0.005	2.08092e-166	AVC CM
6330403K07Rik	1.32865e-165	1.33259	0.6	0.115	4.04427e-161	AVC CM
Id3	3.06357e-165	1.21455	0.661	0.135	9.32521e-161	AVC CM
Itgb8	1.12062e-161	0.840174	0.348	0.035	3.41106e-157	AVC CM
Cpne5	9.07143e-159	1.34452	0.626	0.125	2.76125e-154	AVC CM
Socs3	2.39286e-155	0.98193	0.299	0.026	7.28364e-151	AVC CM
Ntm	6.81705e-154	1.46411	0.762	0.214	2.07504e-149	AVC CM
Chit1	3.16349e-146	0.664612	0.249	0.018	9.62935e-142	AVC CM
Clu	6.83556e-146	2.38739	0.861	0.36	2.08068e-141	AVC CM
Hs3st3a1	2.65821e-138	0.338389	0.139	0.004	8.09134e-134	AVC CM
Chil1	2.70662e-132	0.594498	0.2	0.012	8.23868e-128	AVC CM
Junb	2.03962e-128	1.30771	0.53	0.113	6.2084e-124	AVC CM
Robo1	2.13928e-127	1.58842	0.586	0.143	6.51177e-123	AVC CM
Tmem132c	1.53294e-126	0.663269	0.275	0.028	4.6661e-122	AVC CM
Aspscr1	3.21849e-115	1.49855	0.736	0.265	9.79676e-111	AVC CM
Atp1b1	1.26761e-114	1.25452	0.988	0.934	3.85848e-110	AVC CM
Rgs6	2.83875e-113	0.915103	0.467	0.092	8.64086e-109	AVC CM
Cacna1g	6.4885e-113	0.415364	0.174	0.011	1.97503e-108	AVC CM
Ramp1	3.16045e-112	1.34655	0.777	0.292	9.62009e-108	AVC CM
Unc5b	1.15091e-108	1.00346	0.557	0.14	3.50324e-104	AVC CM
Malat1	3.65753e-107	1.66752	0.994	0.955	1.11332e-102	AVC CM
Adora1	2.08313e-106	0.569608	0.281	0.034	6.34085e-102	AVC CM
Tpm1	5.03295e-100	0.806658	1	1	1.53198e-95	AVC CM
Hoxb3os	2.34964e-96	0.472045	0.223	0.023	7.15207e-92	AVC CM
Gm20234	4.84503e-93	0.389808	0.136	0.008	1.47478e-88	AVC CM
Pirt	5.97689e-89	0.620564	0.299	0.046	1.81931e-84	AVC CM
Adra1b	1.46276e-88	0.504332	0.246	0.032	4.45251e-84	AVC CM
Cox6a2	1.70516e-86	0.96416	0.991	0.934	5.19034e-82	AVC CM
Bambi	1.71549e-86	1.41055	0.841	0.499	5.22177e-82	AVC CM
Mgll	2.89071e-83	0.402933	0.188	0.019	8.79903e-79	AVC CM
Plxdc2	6.66065e-83	0.663801	0.316	0.056	2.02744e-78	AVC CM
Tcap	1.07786e-81	1.43638	0.933	0.646	3.28089e-77	AVC CM
Gm31659	1.17647e-81	0.925725	0.394	0.089	3.58106e-77	AVC CM
Nrn1	4.19516e-81	0.585108	0.188	0.02	1.27697e-76	AVC CM
Gal	9.09297e-81	1.22839	0.18	0.018	2.76781e-76	AVC CM
Prss23	2.73934e-79	0.757981	0.38	0.085	8.33827e-75	AVC CM
Grhl1	2.00186e-78	0.400742	0.214	0.027	6.09345e-74	AVC CM
Gpx3	1.25699e-76	1.35268	0.971	0.842	3.82615e-72	AVC CM
Smad6	2.21655e-76	0.659582	0.365	0.081	6.74697e-72	AVC CM
Serpine2	3.26581e-76	1.39283	0.701	0.341	9.9408e-72	AVC CM
Sulf1	3.98846e-76	0.416991	0.171	0.018	1.21405e-71	AVC CM
Podxl	8.40191e-75	0.566932	0.22	0.03	2.55746e-70	AVC CM
Socs2	1.45984e-73	0.87253	0.414	0.107	4.4436e-69	AVC CM
Csrp3	6.7683e-72	1.02552	1	0.98	2.0602e-67	AVC CM
Rgs12	1.48215e-71	0.722591	0.426	0.112	4.51152e-67	AVC CM
Myl1	3.27898e-70	1.0632	0.846	0.457	9.98089e-66	AVC CM
Lgi3	4.28755e-70	0.404746	0.177	0.02	1.30509e-65	AVC CM
Tbx2	2.79757e-69	0.467833	0.2	0.027	8.51551e-65	AVC CM
Fos	2.7762e-68	1.32519	0.591	0.237	8.45049e-64	AVC CM
Myh6	5.41593e-68	1.40228	0.919	0.712	1.64855e-63	AVC CM
Nup62cl	4.76469e-67	0.337446	0.122	0.01	1.45032e-62	AVC CM
Btg2	1.2883e-65	0.957267	0.449	0.137	3.92145e-61	AVC CM
Lpar1	2.07168e-65	0.437071	0.214	0.033	6.30597e-61	AVC CM
Pnmt	5.52097e-65	0.40105	0.148	0.015	1.68053e-60	AVC CM
Dpysl2	6.0349e-65	1.28113	0.809	0.501	1.83696e-60	AVC CM
Timp3	6.17784e-65	0.993345	0.586	0.229	1.88047e-60	AVC CM
Ier3	1.26058e-64	1.00919	0.504	0.18	3.83707e-60	AVC CM
Fam78a	1.31033e-64	0.790085	0.478	0.148	3.98851e-60	AVC CM
Pdlim3	1.70012e-64	1.06677	0.684	0.319	5.17499e-60	AVC CM
Fitm1	4.41321e-62	1.05571	0.8	0.467	1.34334e-57	AVC CM
Adgra2	4.99732e-62	0.413539	0.212	0.033	1.52113e-57	AVC CM
Ache	3.45243e-61	0.383465	0.165	0.021	1.05088e-56	AVC CM
Htra1	1.53057e-60	0.776189	0.432	0.13	4.6589e-56	AVC CM
Cebpd	3.08255e-60	0.450136	0.159	0.02	9.38296e-56	AVC CM
Gadd45g	1.45795e-59	1.30274	0.713	0.386	4.43785e-55	AVC CM
Hcn4	1.72409e-59	0.507714	0.255	0.048	5.24796e-55	AVC CM
Dusp26	1.90639e-59	0.576415	0.229	0.04	5.80285e-55	AVC CM
Rasgef1b	2.3812e-59	0.526405	0.27	0.055	7.24812e-55	AVC CM
Fbn2	1.00226e-58	0.905798	0.858	0.605	3.05078e-54	AVC CM
Id4	1.31061e-58	0.619153	0.238	0.044	3.98936e-54	AVC CM
Ubb	1.84373e-58	0.654761	0.991	0.979	5.61214e-54	AVC CM
Egr1	5.4336e-58	1.02133	0.539	0.209	1.65393e-53	AVC CM
Eef1a2	8.20192e-58	0.915192	0.728	0.397	2.49658e-53	AVC CM
Slco3a1	8.3753e-57	0.59912	0.339	0.087	2.54936e-52	AVC CM
Meg3	1.28894e-56	1.4521	0.722	0.402	3.92339e-52	AVC CM
Nkx2-5	1.76783e-56	0.923287	0.878	0.697	5.3811e-52	AVC CM
Adamtsl2	3.94855e-56	0.343693	0.162	0.022	1.2019e-51	AVC CM
Zbtb20	3.44003e-55	0.994716	0.8	0.497	1.04711e-50	AVC CM
Mast4	1.42446e-54	0.935703	0.73	0.401	4.3359e-50	AVC CM
Dstn	9.32032e-54	0.763489	0.98	0.974	2.83701e-49	AVC CM
Ndn	1.61035e-53	0.918223	0.672	0.34	4.90175e-49	AVC CM
Boc	8.32687e-53	0.255723	0.122	0.013	2.53462e-48	AVC CM
Sparc	2.38338e-52	0.947404	0.925	0.822	7.25477e-48	AVC CM
Tgfb2	6.7672e-51	0.971856	0.62	0.298	2.05987e-46	AVC CM
Edil3	1.52882e-50	0.392282	0.142	0.019	4.65357e-46	AVC CM
Ank1	4.1047e-50	0.690651	0.316	0.084	1.24943e-45	AVC CM
Gnao1	5.31263e-49	0.592186	0.368	0.11	1.61711e-44	AVC CM
Ier2	7.00027e-49	1.06091	0.499	0.207	2.13081e-44	AVC CM
Klhdc8b	1.15395e-47	0.878988	0.652	0.34	3.51251e-43	AVC CM
Smim5	1.19913e-47	0.59088	0.365	0.11	3.65004e-43	AVC CM
Parm1	2.99048e-47	0.802785	0.545	0.239	9.10273e-43	AVC CM
Ntf3	4.23894e-46	0.431363	0.252	0.058	1.29029e-41	AVC CM
Itm2c	5.07579e-46	0.927984	0.783	0.541	1.54502e-41	AVC CM
Chsy1	6.86538e-46	0.782312	0.493	0.204	2.08975e-41	AVC CM
Epb41l2	7.85844e-46	0.791914	0.443	0.171	2.39203e-41	AVC CM
Atp1b2	1.26507e-45	0.581772	0.333	0.099	3.85074e-41	AVC CM
Uba7	1.31582e-45	0.410566	0.212	0.044	4.00521e-41	AVC CM
Id2	1.68904e-45	1.00157	0.867	0.646	5.14126e-41	AVC CM
Lhfpl2	2.39921e-45	0.316827	0.171	0.029	7.30297e-41	AVC CM
Lef1	7.70027e-44	0.459642	0.252	0.061	2.34389e-39	AVC CM
Map1lc3a	5.37966e-43	0.777644	0.907	0.781	1.63752e-38	AVC CM
Zfp36	7.09366e-43	0.405821	0.252	0.063	2.15924e-38	AVC CM
Gata5	1.39593e-42	0.373615	0.18	0.034	4.24906e-38	AVC CM
Smim1	1.96991e-42	0.72457	0.365	0.123	5.99621e-38	AVC CM
Gnb3	5.42408e-42	0.482166	0.13	0.019	1.65104e-37	AVC CM
Fbxo32	6.79465e-42	0.688489	0.461	0.181	2.06822e-37	AVC CM
Popdc2	8.84177e-42	0.800697	0.812	0.639	2.69135e-37	AVC CM
Spon1	1.35525e-41	0.888242	0.545	0.274	4.12523e-37	AVC CM
Ccdc184	2.70287e-41	0.260852	0.116	0.015	8.22726e-37	AVC CM
Tuba1a	2.81253e-41	0.772339	0.939	0.88	8.56105e-37	AVC CM
Plekha6	3.21708e-41	0.421373	0.229	0.054	9.79247e-37	AVC CM
Cst3	3.4033e-41	0.624686	0.977	0.941	1.03593e-36	AVC CM
Selenom	4.39881e-41	0.81707	0.583	0.3	1.33895e-36	AVC CM
Rd3	6.53246e-41	0.403143	0.148	0.024	1.98842e-36	AVC CM
Smad7	6.14763e-40	0.517699	0.296	0.088	1.87128e-35	AVC CM
Map1b	1.48374e-39	0.760625	0.696	0.418	4.51637e-35	AVC CM
Dpysl3	1.5126e-39	0.789824	0.814	0.609	4.60419e-35	AVC CM
Clip3	2.22007e-39	0.274352	0.151	0.026	6.75768e-35	AVC CM
App	7.80674e-39	0.758807	0.762	0.549	2.37629e-34	AVC CM
Cobl	1.07845e-38	0.736058	0.374	0.14	3.2827e-34	AVC CM
Apbb2	8.30504e-38	0.475463	0.299	0.092	2.52797e-33	AVC CM
Slc39a8	1.3653e-37	0.436153	0.235	0.06	4.15584e-33	AVC CM
Ndufa1	4.44368e-37	0.61348	0.945	0.838	1.35261e-32	AVC CM
Mapk12	6.07316e-37	0.41294	0.255	0.071	1.84861e-32	AVC CM
Fhl2	6.25685e-37	0.901267	0.817	0.656	1.90452e-32	AVC CM
Aplp1	8.39084e-37	0.293934	0.154	0.029	2.55409e-32	AVC CM
Atp1a1	1.37e-36	0.698524	0.872	0.749	4.17013e-32	AVC CM
Tbx5	2.51409e-36	0.544562	0.414	0.16	7.65264e-32	AVC CM
Lrp1	4.1209e-36	0.349773	0.197	0.046	1.25436e-31	AVC CM
Cox6c	5.37619e-36	0.387046	1	0.998	1.63646e-31	AVC CM
Gsg1l	6.9953e-36	0.446953	0.272	0.081	2.1293e-31	AVC CM
Ptp4a3	4.58889e-35	0.741107	0.658	0.408	1.39681e-30	AVC CM
Clip4	9.95523e-35	0.664398	0.487	0.229	3.03027e-30	AVC CM
Furin	2.3729e-34	0.551647	0.4	0.159	7.22288e-30	AVC CM
Fgf9	3.04766e-34	0.554709	0.238	0.068	9.27676e-30	AVC CM
Slc2a1	5.15322e-34	0.761861	0.69	0.458	1.56859e-29	AVC CM
Slitrk5	6.49266e-34	0.666566	0.446	0.197	1.9763e-29	AVC CM
Kcnj5	8.16799e-34	0.396482	0.267	0.08	2.48625e-29	AVC CM
Lama2	1.50473e-32	0.432927	0.255	0.077	4.58026e-28	AVC CM
Slc24a2	4.40068e-32	0.422959	0.223	0.062	1.33952e-27	AVC CM
Dab2	6.49862e-32	0.332745	0.194	0.049	1.97812e-27	AVC CM
Selenow	1.04038e-31	0.588773	0.945	0.863	3.1668e-27	AVC CM
Gpr22	2.35255e-31	0.715873	0.49	0.239	7.16092e-27	AVC CM
Cacna1h	2.86779e-31	0.467066	0.249	0.077	8.72927e-27	AVC CM
Platr26	5.52162e-31	0.320657	0.116	0.02	1.68073e-26	AVC CM
Id1	5.5388e-31	0.333753	0.223	0.064	1.68596e-26	AVC CM
Rxfp1	6.56617e-31	0.513513	0.255	0.081	1.99868e-26	AVC CM
Il13ra1	1.02441e-30	0.542386	0.357	0.144	3.11821e-26	AVC CM
Tom1l1	1.11967e-30	0.555358	0.412	0.179	3.40816e-26	AVC CM
Clic1	3.57311e-30	0.624594	0.893	0.774	1.08762e-25	AVC CM
Cryab	5.03912e-30	0.477672	0.988	0.966	1.53386e-25	AVC CM
Dok4	5.23331e-30	0.395081	0.258	0.082	1.59297e-25	AVC CM
Sema3c	9.48145e-30	0.550461	0.299	0.105	2.88606e-25	AVC CM
Adgra3	1.17178e-29	0.502675	0.316	0.118	3.5668e-25	AVC CM
Egln3	1.47836e-29	0.295388	0.183	0.046	4.49997e-25	AVC CM
Serinc3	1.69971e-29	0.689304	0.652	0.429	5.17376e-25	AVC CM
Ccdc80	2.5179e-29	0.536011	0.443	0.207	7.66424e-25	AVC CM
Tns1	2.58467e-29	0.572084	0.53	0.287	7.86749e-25	AVC CM
Rsrp1	6.25889e-29	0.616022	0.826	0.661	1.90514e-24	AVC CM
Cdkn1a	6.4369e-29	0.520308	0.293	0.106	1.95933e-24	AVC CM
Fchsd2	6.81987e-29	0.474987	0.272	0.094	2.0759e-24	AVC CM
Lmo2	1.02065e-28	0.343092	0.145	0.032	3.10677e-24	AVC CM
Pbxip1	1.62363e-28	0.628792	0.525	0.292	4.94218e-24	AVC CM
Mdfi	2.28704e-28	0.459066	0.272	0.095	6.96153e-24	AVC CM
Ctsl	3.12794e-28	0.828718	0.759	0.569	9.52113e-24	AVC CM
Myl7	5.36229e-28	0.694389	0.997	0.967	1.63223e-23	AVC CM
Eif4a2	4.61676e-27	0.588193	0.872	0.777	1.4053e-22	AVC CM
Ndrg2	6.91993e-27	0.608514	0.788	0.599	2.10636e-22	AVC CM
Ypel3	1.14728e-26	0.583164	0.478	0.248	3.49222e-22	AVC CM
Ppp1r17	1.52212e-26	0.68552	0.214	0.068	4.63317e-22	AVC CM
Alcam	2.19448e-26	0.765818	0.51	0.284	6.67979e-22	AVC CM
Dynlrb1	2.51569e-26	0.513709	0.939	0.877	7.6575e-22	AVC CM
Chchd7	2.63989e-26	0.629704	0.62	0.397	8.03555e-22	AVC CM
Rbpms	2.98086e-26	0.573361	0.933	0.841	9.07345e-22	AVC CM
Ppp1r14c	3.00147e-26	0.595338	0.852	0.698	9.13616e-22	AVC CM
Tspan7	6.51202e-26	0.517964	0.458	0.233	1.98219e-21	AVC CM
Smim14	1.02878e-25	0.603403	0.754	0.571	3.1315e-21	AVC CM
Map1lc3b	2.48665e-25	0.595049	0.846	0.683	7.5691e-21	AVC CM
Mybpc3	4.43117e-25	0.492758	0.928	0.867	1.3488e-20	AVC CM
Pla2g12a	4.49108e-25	0.609802	0.559	0.342	1.36704e-20	AVC CM
Atp1a2	4.70268e-25	0.449564	0.325	0.134	1.43145e-20	AVC CM
Hist3h2ba	5.85271e-25	0.532562	0.316	0.128	1.78151e-20	AVC CM
Atp2b4	8.93081e-25	0.428679	0.281	0.108	2.71845e-20	AVC CM
Arhgap31	1.11659e-24	0.57282	0.481	0.262	3.39878e-20	AVC CM
Meis3	1.37385e-24	0.308475	0.145	0.036	4.18186e-20	AVC CM
Lrpap1	2.41149e-24	0.552979	0.513	0.285	7.34034e-20	AVC CM
S100a1	2.46878e-24	0.671014	0.8	0.654	7.51473e-20	AVC CM
Lamb2	2.73905e-24	0.47004	0.281	0.109	8.33741e-20	AVC CM
Dab2ip	3.89132e-24	0.416129	0.31	0.127	1.18448e-19	AVC CM
Rrad	4.78752e-24	0.700438	0.849	0.722	1.45727e-19	AVC CM
Pth1r	5.27977e-24	0.413724	0.29	0.114	1.60711e-19	AVC CM
Ptms	5.87261e-24	0.572096	0.73	0.559	1.78756e-19	AVC CM
Stat3	1.08556e-23	0.497519	0.284	0.115	3.30434e-19	AVC CM
Tmem163	1.66609e-23	0.385305	0.252	0.09	5.07142e-19	AVC CM
Alpk2	1.77282e-23	0.490709	0.406	0.201	5.39629e-19	AVC CM
Dlc1	2.14885e-23	0.569129	0.536	0.319	6.54088e-19	AVC CM
Ank3	2.31514e-23	0.593452	0.612	0.406	7.04705e-19	AVC CM
Efhd2	4.30086e-23	0.590074	0.481	0.276	1.30914e-18	AVC CM
Axl	6.8081e-23	0.479868	0.264	0.103	2.07232e-18	AVC CM
Malt1	8.65324e-23	0.43092	0.296	0.121	2.63396e-18	AVC CM
Gdi1	1.48663e-22	0.470039	0.388	0.189	4.52516e-18	AVC CM
Chd3	1.58719e-22	0.402748	0.316	0.137	4.83124e-18	AVC CM
Ppp1r3a	2.5336e-22	0.320825	0.194	0.063	7.71201e-18	AVC CM
Myl9	2.58708e-22	0.412302	0.997	0.964	7.87482e-18	AVC CM
Hand2	2.66965e-22	0.523476	0.461	0.249	8.12614e-18	AVC CM
Ryr3	3.53636e-22	0.34161	0.203	0.066	1.07643e-17	AVC CM
Tnni3	3.64841e-22	0.373383	0.991	0.991	1.11054e-17	AVC CM
Fxyd1	4.46031e-22	0.408036	0.962	0.906	1.35767e-17	AVC CM
Stxbp6	8.62646e-22	0.38025	0.27	0.107	2.62581e-17	AVC CM
Adgrl1	9.10034e-22	0.29902	0.217	0.076	2.77005e-17	AVC CM
Yap1	1.04364e-21	0.447714	0.42	0.214	3.17674e-17	AVC CM
Atp8a1	1.28723e-21	0.351886	0.177	0.054	3.91819e-17	AVC CM
Nrtn	1.48691e-21	0.460356	0.307	0.133	4.526e-17	AVC CM
Myl12b	1.77341e-21	0.475335	0.397	0.202	5.39809e-17	AVC CM
Apbb1	2.6504e-21	0.401504	0.31	0.134	8.06755e-17	AVC CM
Efr3b	3.90956e-21	0.354859	0.197	0.067	1.19003e-16	AVC CM
Elob	4.43458e-21	0.374508	0.994	0.962	1.34984e-16	AVC CM
Eif1	6.53291e-21	0.313191	0.986	0.983	1.98855e-16	AVC CM
Fam189a2	7.32192e-21	0.455709	0.278	0.115	2.22872e-16	AVC CM
Oaz1	1.49537e-20	0.303691	0.994	0.987	4.55175e-16	AVC CM
Kcne1	2.35282e-20	0.783107	0.6	0.41	7.16176e-16	AVC CM
Apobec2	3.51477e-20	0.511509	0.803	0.693	1.06986e-15	AVC CM
Gnas	3.51649e-20	0.398967	0.971	0.951	1.07038e-15	AVC CM
Creb3l2	3.56607e-20	0.567218	0.449	0.259	1.08548e-15	AVC CM
Cox7a1	4.38317e-20	0.637869	0.809	0.699	1.33419e-15	AVC CM
H3f3b	4.55519e-20	0.438371	0.968	0.955	1.38655e-15	AVC CM
Ssbp2	6.448e-20	0.492251	0.551	0.35	1.96271e-15	AVC CM
Gm11627	1.21882e-19	0.353218	0.235	0.09	3.70996e-15	AVC CM
Gabbr1	1.2224e-19	0.315871	0.214	0.079	3.72088e-15	AVC CM
Pcp4l1	2.06738e-19	0.427439	0.33	0.156	6.2929e-15	AVC CM
Sec62	2.46622e-19	0.510435	0.716	0.546	7.50692e-15	AVC CM
Rnase4	2.50217e-19	0.273802	0.139	0.04	7.61637e-15	AVC CM
Mtch1	2.53953e-19	0.55444	0.736	0.611	7.73008e-15	AVC CM
Arhgef7	3.43242e-19	0.478565	0.38	0.197	1.0448e-14	AVC CM
Pdgfc	3.50378e-19	0.255919	0.157	0.048	1.06652e-14	AVC CM
Lyz1	3.81079e-19	0.668022	0.116	0.03	1.15997e-14	AVC CM
Ier5	4.20127e-19	0.447193	0.368	0.188	1.27882e-14	AVC CM
Scrn1	4.44904e-19	0.265785	0.159	0.05	1.35424e-14	AVC CM
5033428I22Rik	4.5633e-19	0.449522	0.336	0.164	1.38902e-14	AVC CM
Tmx4	4.98879e-19	0.507416	0.548	0.345	1.51854e-14	AVC CM
Syne2	5.30533e-19	0.400555	0.351	0.173	1.61489e-14	AVC CM
Xist	5.37882e-19	0.95868	0.31	0.145	1.63726e-14	AVC CM
Mgp	8.45805e-19	0.752993	0.203	0.076	2.57455e-14	AVC CM
Adgrl3	9.4148e-19	0.289705	0.186	0.065	2.86577e-14	AVC CM
Cox17	1.07262e-18	0.495515	0.826	0.719	3.26496e-14	AVC CM
Fgl2	1.3e-18	0.445289	0.359	0.181	3.95708e-14	AVC CM
Atpif1	1.34e-18	0.354707	0.98	0.981	4.07882e-14	AVC CM
Amfr	1.53839e-18	0.468744	0.47	0.277	4.68271e-14	AVC CM
Tesc	1.53929e-18	0.351732	0.281	0.123	4.68545e-14	AVC CM
Chrm2	1.60684e-18	0.388814	0.209	0.079	4.89106e-14	AVC CM
Eef2	2.17704e-18	0.430778	0.933	0.91	6.6267e-14	AVC CM
Txnip	2.25953e-18	0.495236	0.438	0.249	6.87777e-14	AVC CM
Slc1a3	2.52162e-18	0.302128	0.243	0.099	7.67557e-14	AVC CM
Cav1	2.5275e-18	0.311171	0.348	0.16	7.69346e-14	AVC CM
Slc22a17	2.74783e-18	0.455932	0.316	0.151	8.36412e-14	AVC CM
Mgarp	5.96488e-18	0.485353	0.264	0.117	1.81565e-13	AVC CM
Wbp1	6.74037e-18	0.456536	0.493	0.306	2.0517e-13	AVC CM
Tcta	6.91497e-18	0.402718	0.238	0.099	2.10485e-13	AVC CM
Asb2	7.05965e-18	0.539601	0.745	0.586	2.14889e-13	AVC CM
Hspb2	7.27659e-18	0.472326	0.809	0.69	2.21492e-13	AVC CM
Myl4	7.37114e-18	0.346754	1	0.991	2.2437e-13	AVC CM
Kcnj3	7.68389e-18	0.354391	0.249	0.103	2.3389e-13	AVC CM
Nectin2	7.99068e-18	0.403317	0.357	0.183	2.43228e-13	AVC CM
Tmem51	8.05963e-18	0.312986	0.252	0.106	2.45327e-13	AVC CM
Tmsb10	1.08931e-17	0.390492	0.962	0.943	3.31576e-13	AVC CM
Dnajb4	1.74448e-17	0.531216	0.484	0.294	5.31002e-13	AVC CM
Tprgl	1.93851e-17	0.493269	0.548	0.372	5.90064e-13	AVC CM
Rasl11b	2.02258e-17	0.492693	0.383	0.208	6.15652e-13	AVC CM
Drap1	2.26612e-17	0.464293	0.551	0.362	6.89784e-13	AVC CM
Saraf	2.34752e-17	0.484175	0.577	0.406	7.14563e-13	AVC CM
Rassf5	2.52237e-17	0.276028	0.188	0.069	7.67785e-13	AVC CM
Eno3	2.72112e-17	0.440253	0.846	0.734	8.28281e-13	AVC CM
mt-Nd4	3.40212e-17	0.284962	1	0.996	1.03557e-12	AVC CM
Itga6	3.63687e-17	0.496382	0.377	0.204	1.10703e-12	AVC CM
Ugdh	4.85596e-17	0.449622	0.359	0.191	1.47811e-12	AVC CM
Cyr61	5.02804e-17	0.5628	0.383	0.219	1.53048e-12	AVC CM
Gde1	5.50669e-17	0.437899	0.478	0.293	1.67618e-12	AVC CM
Ddr1	6.30895e-17	0.489531	0.455	0.277	1.92038e-12	AVC CM
Adamts1	8.32405e-17	0.464326	0.299	0.148	2.53376e-12	AVC CM
Btg1	8.60796e-17	0.489053	0.69	0.534	2.62018e-12	AVC CM
Atox1	9.80843e-17	0.434922	0.861	0.751	2.98559e-12	AVC CM
Shisa4	1.34646e-16	0.277991	0.209	0.082	4.09849e-12	AVC CM
Phldb2	1.72683e-16	0.431836	0.458	0.274	5.25631e-12	AVC CM
Sphkap	1.75539e-16	0.466874	0.322	0.165	5.34324e-12	AVC CM
Trim8	1.91923e-16	0.35272	0.267	0.122	5.84193e-12	AVC CM
Rtn4rl1	2.23341e-16	0.328011	0.217	0.088	6.79828e-12	AVC CM
Ubash3b	2.25924e-16	0.306556	0.238	0.102	6.8769e-12	AVC CM
Scand1	2.48344e-16	0.457575	0.704	0.551	7.55934e-12	AVC CM
Itgb5	2.64341e-16	0.355777	0.296	0.145	8.04626e-12	AVC CM
Sln	2.74333e-16	0.660145	0.333	0.165	8.35043e-12	AVC CM
Sox4	3.70851e-16	0.541605	0.67	0.522	1.12883e-11	AVC CM
Tsc22d1	3.87382e-16	0.501532	0.751	0.666	1.17915e-11	AVC CM
Col4a5	4.02383e-16	0.486917	0.525	0.344	1.22481e-11	AVC CM
Tmem88	4.31278e-16	0.298794	0.177	0.065	1.31277e-11	AVC CM
Mgst3	4.96282e-16	0.442602	0.806	0.689	1.51063e-11	AVC CM
Pygm	5.52369e-16	0.454691	0.496	0.309	1.68136e-11	AVC CM
St6galnac4	8.24551e-16	0.334677	0.264	0.123	2.50985e-11	AVC CM
Tfpi	1.33593e-15	0.519343	0.528	0.345	4.06645e-11	AVC CM
Snapc5	1.38957e-15	0.410475	0.4	0.233	4.22972e-11	AVC CM
Ddah2	1.97465e-15	0.469231	0.536	0.362	6.01063e-11	AVC CM
Kdm5b	2.41333e-15	0.444351	0.359	0.195	7.34592e-11	AVC CM
Tmem159	3.69215e-15	0.272769	0.217	0.092	1.12385e-10	AVC CM
Fam174a	3.7177e-15	0.45881	0.507	0.336	1.13163e-10	AVC CM
Celf2	5.23933e-15	0.495988	0.71	0.57	1.5948e-10	AVC CM
Rassf8	6.35316e-15	0.35028	0.313	0.161	1.93384e-10	AVC CM
Pdpn	8.16605e-15	0.380005	0.307	0.156	2.48566e-10	AVC CM
Slc48a1	8.3326e-15	0.367513	0.348	0.19	2.53636e-10	AVC CM
Smarcd3	8.61031e-15	0.42639	0.588	0.427	2.62089e-10	AVC CM
Strip2	8.66293e-15	0.354822	0.455	0.27	2.63691e-10	AVC CM
Jun	9.20126e-15	0.526915	0.412	0.247	2.80077e-10	AVC CM
BC004004	9.38012e-15	0.415529	0.432	0.268	2.85521e-10	AVC CM
4931406P16Rik	1.02928e-14	0.390699	0.342	0.187	3.13303e-10	AVC CM
Ankrd1	1.05221e-14	0.634787	0.901	0.82	3.20281e-10	AVC CM
Ctsb	1.19413e-14	0.437891	0.707	0.574	3.63481e-10	AVC CM
1810058I24Rik	1.42336e-14	0.419662	0.843	0.753	4.33257e-10	AVC CM
Borcs6	1.54033e-14	0.258365	0.157	0.057	4.68861e-10	AVC CM
Vamp8	1.58204e-14	0.45173	0.655	0.521	4.81558e-10	AVC CM
Cirbp	1.92507e-14	0.472173	0.757	0.645	5.85972e-10	AVC CM
Gjc1	1.93383e-14	0.492888	0.403	0.243	5.88639e-10	AVC CM
Rab13	2.44876e-14	0.354301	0.304	0.157	7.45379e-10	AVC CM
Prmt2	3.25983e-14	0.38122	0.304	0.157	9.92259e-10	AVC CM
Cd81	3.41012e-14	0.340658	0.971	0.959	1.03801e-09	AVC CM
Cnpy2	3.67912e-14	0.44705	0.69	0.551	1.11989e-09	AVC CM
Skil	3.71751e-14	0.377489	0.365	0.203	1.13157e-09	AVC CM
Sdf2	3.72313e-14	0.377509	0.446	0.275	1.13328e-09	AVC CM
Atp6v1f	3.7321e-14	0.422951	0.774	0.686	1.13601e-09	AVC CM
Ubc	3.82009e-14	0.480817	0.762	0.685	1.1628e-09	AVC CM
Cited2	3.839e-14	0.418685	0.528	0.353	1.16855e-09	AVC CM
Gabarap	3.99895e-14	0.375418	0.849	0.784	1.21724e-09	AVC CM
Rab11b	4.14349e-14	0.422515	0.722	0.603	1.26124e-09	AVC CM
Rmdn2	4.2203e-14	0.259959	0.145	0.052	1.28462e-09	AVC CM
Epha7	4.61894e-14	0.394422	0.287	0.146	1.40596e-09	AVC CM
1500009L16Rik	4.77003e-14	0.33392	0.258	0.125	1.45195e-09	AVC CM
Slc12a7	5.28355e-14	0.276388	0.255	0.119	1.60826e-09	AVC CM
Kif26b	6.39892e-14	0.439687	0.432	0.269	1.94777e-09	AVC CM
Hipk2	6.69738e-14	0.269197	0.197	0.083	2.03861e-09	AVC CM
Pfdn5	8.48534e-14	0.354959	0.936	0.9	2.58285e-09	AVC CM
Mlip	8.76908e-14	0.500582	0.649	0.537	2.66922e-09	AVC CM
Narf	9.36091e-14	0.420356	0.325	0.178	2.84937e-09	AVC CM
Spred1	1.10699e-13	0.376017	0.296	0.154	3.36956e-09	AVC CM
Adcy5	1.16873e-13	0.321632	0.255	0.125	3.55751e-09	AVC CM
Mob1b	1.20909e-13	0.485898	0.565	0.407	3.68035e-09	AVC CM
Rtl8a	1.55619e-13	0.420008	0.525	0.36	4.73689e-09	AVC CM
Atp6v0b	1.56996e-13	0.400881	0.701	0.569	4.7788e-09	AVC CM
Smim10l1	1.64192e-13	0.477708	0.635	0.482	4.99785e-09	AVC CM
Atp2b1	2.08236e-13	0.459316	0.594	0.452	6.3385e-09	AVC CM
Gpc4	2.3993e-13	0.377374	0.267	0.135	7.30322e-09	AVC CM
Gramd1a	2.52971e-13	0.263539	0.226	0.102	7.70017e-09	AVC CM
Sertad1	2.80236e-13	0.269898	0.235	0.111	8.53011e-09	AVC CM
Gm8797	2.96575e-13	0.322306	0.293	0.152	9.02744e-09	AVC CM
Uqcc3	3.0074e-13	0.438375	0.594	0.448	9.15422e-09	AVC CM
Ndufa4l2	3.22766e-13	0.686971	0.148	0.056	9.82467e-09	AVC CM
Dlgap4	3.31132e-13	0.353432	0.313	0.171	1.00793e-08	AVC CM
Clptm1	3.51987e-13	0.406549	0.388	0.232	1.07141e-08	AVC CM
2810001G20Rik	3.72837e-13	0.324965	0.212	0.096	1.13488e-08	AVC CM
Ppfibp1	5.68179e-13	0.33313	0.287	0.152	1.72948e-08	AVC CM
Ppp3ca	6.85585e-13	0.486293	0.542	0.394	2.08685e-08	AVC CM
Pkig	7.35883e-13	0.386843	0.829	0.751	2.23995e-08	AVC CM
5430431A17Rik	8.10012e-13	0.480877	0.904	0.814	2.4656e-08	AVC CM
H13	8.48766e-13	0.306058	0.296	0.16	2.58356e-08	AVC CM
Tgfb1i1	9.96331e-13	0.410301	0.554	0.398	3.03273e-08	AVC CM
Hbegf	1.05644e-12	0.332594	0.249	0.124	3.21571e-08	AVC CM
Eid1	1.14173e-12	0.421559	0.812	0.723	3.4753e-08	AVC CM
P4ha1	1.339e-12	0.279918	0.284	0.148	4.07577e-08	AVC CM
1810037I17Rik	1.34695e-12	0.388101	0.846	0.783	4.09998e-08	AVC CM
Aldoa	1.64995e-12	0.321111	0.991	0.982	5.02227e-08	AVC CM
Fibp	1.67303e-12	0.415092	0.458	0.3	5.09254e-08	AVC CM
Hdac5	2.06039e-12	0.331602	0.328	0.186	6.27163e-08	AVC CM
Pnrc1	2.12342e-12	0.453381	0.542	0.394	6.46349e-08	AVC CM
Klhl24	2.28481e-12	0.391567	0.603	0.457	6.95473e-08	AVC CM
Mllt3	2.41337e-12	0.527676	0.394	0.249	7.34604e-08	AVC CM
Mcam	2.83476e-12	0.446269	0.481	0.331	8.62873e-08	AVC CM
Cers4	2.93328e-12	0.353943	0.391	0.239	8.92862e-08	AVC CM
Znrf1	3.06074e-12	0.272012	0.217	0.102	9.31657e-08	AVC CM
Perp	3.38037e-12	0.512998	0.597	0.469	1.02895e-07	AVC CM
Gpx8	3.3866e-12	0.384601	0.655	0.517	1.03085e-07	AVC CM
Pkia	3.5073e-12	0.455258	0.414	0.262	1.06759e-07	AVC CM
Vwa5a	3.8492e-12	0.264528	0.217	0.101	1.17166e-07	AVC CM
Bcam	4.0356e-12	0.451747	0.571	0.441	1.2284e-07	AVC CM
Slc4a4	4.30734e-12	0.302454	0.206	0.095	1.31111e-07	AVC CM
Tmem9	4.52571e-12	0.385346	0.487	0.336	1.37758e-07	AVC CM
Zyx	4.54793e-12	0.37978	0.504	0.353	1.38435e-07	AVC CM
Hspb3	4.87117e-12	0.440353	0.412	0.269	1.48274e-07	AVC CM
Nfat5	4.87956e-12	0.375137	0.423	0.27	1.48529e-07	AVC CM
Tax1bp3	5.01069e-12	0.485727	0.629	0.521	1.5252e-07	AVC CM
Bri3	5.73394e-12	0.411692	0.849	0.788	1.74535e-07	AVC CM
Vcan	6.01432e-12	0.525853	0.632	0.495	1.8307e-07	AVC CM
Lmod2	6.30022e-12	0.351178	0.414	0.26	1.91773e-07	AVC CM
Nptn	6.47044e-12	0.403564	0.591	0.453	1.96954e-07	AVC CM
Tmem161a	6.62051e-12	0.329157	0.38	0.232	2.01522e-07	AVC CM
Ccng2	7.79992e-12	0.34765	0.301	0.166	2.37422e-07	AVC CM
Atp2c1	7.80825e-12	0.376653	0.386	0.239	2.37675e-07	AVC CM
C1qtnf4	8.83512e-12	0.37041	0.391	0.245	2.68932e-07	AVC CM
Akr1b3	9.18765e-12	0.426046	0.626	0.5	2.79663e-07	AVC CM
Tmed4	9.48382e-12	0.287221	0.365	0.219	2.88678e-07	AVC CM
Olfml2b	1.10438e-11	0.336747	0.301	0.17	3.36163e-07	AVC CM
Tmem165	1.25185e-11	0.381634	0.594	0.453	3.8105e-07	AVC CM
Lyz2	1.41846e-11	0.845272	0.191	0.089	4.31765e-07	AVC CM
Itm2b	1.4421e-11	0.414113	0.87	0.79	4.38961e-07	AVC CM
Cdo1	1.52046e-11	0.266425	0.168	0.072	4.62813e-07	AVC CM
Pitx2	1.57792e-11	0.431056	0.281	0.153	4.80302e-07	AVC CM
Pink1	1.67463e-11	0.332835	0.386	0.235	5.0974e-07	AVC CM
Gpi1	1.73233e-11	0.338611	0.901	0.839	5.27303e-07	AVC CM
Thbs4	1.73572e-11	0.253404	0.154	0.063	5.28337e-07	AVC CM
Adamts19	2.0319e-11	0.252564	0.214	0.103	6.18491e-07	AVC CM
Mical2	2.1103e-11	0.426618	0.452	0.305	6.42355e-07	AVC CM
St3gal5	2.16648e-11	0.275748	0.197	0.092	6.59453e-07	AVC CM
Plekho1	2.20811e-11	0.289102	0.287	0.156	6.72127e-07	AVC CM
Ccnd3	2.4751e-11	0.37835	0.797	0.728	7.53396e-07	AVC CM
Nes	2.54207e-11	0.285556	0.226	0.113	7.73781e-07	AVC CM
Atf3	2.55037e-11	0.585725	0.2	0.096	7.76308e-07	AVC CM
Trabd	2.59663e-11	0.353623	0.357	0.218	7.90388e-07	AVC CM
Msi2	2.69217e-11	0.375026	0.681	0.567	8.1947e-07	AVC CM
Ndufa7	2.79803e-11	0.284411	0.977	0.947	8.51691e-07	AVC CM
Adk	3.31485e-11	0.438007	0.777	0.692	1.00901e-06	AVC CM
Gnb2	3.3964e-11	0.366006	0.814	0.76	1.03383e-06	AVC CM
Hip1	3.61537e-11	0.31491	0.235	0.121	1.10048e-06	AVC CM
Myoz1	4.11664e-11	0.303514	0.197	0.093	1.25306e-06	AVC CM
Extl3	4.77618e-11	0.309868	0.316	0.184	1.45382e-06	AVC CM
Rec114	5.17732e-11	0.320132	0.148	0.061	1.57592e-06	AVC CM
Ogfrl1	5.32233e-11	0.3106	0.255	0.136	1.62007e-06	AVC CM
Limd2	5.57572e-11	0.391904	0.342	0.209	1.69719e-06	AVC CM
Nbea	6.23303e-11	0.300722	0.342	0.206	1.89727e-06	AVC CM
Jsrp1	6.59315e-11	0.253448	0.209	0.101	2.00689e-06	AVC CM
Rora	7.09718e-11	0.269137	0.206	0.098	2.16031e-06	AVC CM
Lpp	7.59858e-11	0.439203	0.551	0.414	2.31293e-06	AVC CM
Crem	9.36136e-11	0.292686	0.229	0.118	2.84951e-06	AVC CM
Srp14	9.41365e-11	0.325078	0.846	0.754	2.86542e-06	AVC CM
Commd6	9.65964e-11	0.348786	0.574	0.432	2.9403e-06	AVC CM
Smyd1	1.02812e-10	0.347242	0.62	0.485	3.12951e-06	AVC CM
Mcrip1	1.23125e-10	0.397526	0.551	0.419	3.7478e-06	AVC CM
Lsm10	1.25127e-10	0.281757	0.333	0.199	3.80876e-06	AVC CM
R3hdm4	1.57951e-10	0.298033	0.362	0.222	4.80788e-06	AVC CM
Anxa6	1.74788e-10	0.353629	0.635	0.506	5.32038e-06	AVC CM
Bnip3l	1.79404e-10	0.364955	0.838	0.765	5.46088e-06	AVC CM
Fam173a	1.9951e-10	0.295572	0.359	0.223	6.07289e-06	AVC CM
Ptov1	2.01001e-10	0.356215	0.765	0.682	6.11826e-06	AVC CM
Prr13	2.05242e-10	0.34927	0.507	0.368	6.24736e-06	AVC CM
Hs6st2	2.12048e-10	0.272538	0.278	0.152	6.45454e-06	AVC CM
Oaz2	2.29071e-10	0.3899	0.536	0.404	6.97268e-06	AVC CM
Prkce	2.29083e-10	0.278418	0.22	0.112	6.97305e-06	AVC CM
Zdhhc12	2.329e-10	0.292307	0.287	0.163	7.08923e-06	AVC CM
Parvb	2.36274e-10	0.287339	0.261	0.142	7.19194e-06	AVC CM
Alkbh6	2.60043e-10	0.331991	0.357	0.222	7.91546e-06	AVC CM
Col2a1	2.61713e-10	0.25577	0.235	0.121	7.96629e-06	AVC CM
Tln1	2.73211e-10	0.404549	0.559	0.437	8.31626e-06	AVC CM
Paip2	2.75155e-10	0.318039	0.838	0.776	8.37543e-06	AVC CM
Zfp36l1	2.84195e-10	0.417621	0.684	0.562	8.65062e-06	AVC CM
Rhoc	2.85327e-10	0.378554	0.635	0.52	8.68505e-06	AVC CM
Hspg2	3.04353e-10	0.300601	0.417	0.274	9.26419e-06	AVC CM
Scmh1	3.76635e-10	0.338202	0.345	0.215	1.14644e-05	AVC CM
Scarb2	3.78995e-10	0.339396	0.325	0.197	1.15362e-05	AVC CM
Pold4	4.43235e-10	0.263287	0.191	0.093	1.34916e-05	AVC CM
Kcng2	4.77951e-10	0.356044	0.394	0.259	1.45484e-05	AVC CM
Rnf207	5.22318e-10	0.282878	0.27	0.152	1.58988e-05	AVC CM
Ets2	5.26602e-10	0.255152	0.206	0.103	1.60292e-05	AVC CM
Supt4a	5.31356e-10	0.355781	0.513	0.383	1.61739e-05	AVC CM
Vps41	5.47617e-10	0.262884	0.223	0.116	1.66689e-05	AVC CM
Capns1	5.63238e-10	0.370186	0.672	0.581	1.71444e-05	AVC CM
Dctn2	5.74017e-10	0.367535	0.49	0.356	1.74725e-05	AVC CM
2021-03-02	5.97221e-10	0.32991	0.339	0.21	1.81788e-05	AVC CM
Nrep	7.77462e-10	0.334234	0.667	0.544	2.36652e-05	AVC CM
Tmem59	8.51569e-10	0.330688	0.739	0.655	2.59209e-05	AVC CM
Gsn	1.05659e-09	0.427391	0.577	0.462	3.21614e-05	AVC CM
Mfap2	1.06068e-09	0.355095	0.481	0.353	3.22861e-05	AVC CM
Sdc4	1.27667e-09	0.311112	0.243	0.134	3.88607e-05	AVC CM
Tmem176b	1.50533e-09	0.380733	0.649	0.542	4.58206e-05	AVC CM
Fkbp10	1.65223e-09	0.267912	0.301	0.179	5.02921e-05	AVC CM
Ptpn11	1.80765e-09	0.292455	0.414	0.285	5.50229e-05	AVC CM
Nid2	1.94167e-09	0.329835	0.429	0.3	5.91026e-05	AVC CM
Serinc1	1.94874e-09	0.355772	0.684	0.575	5.93178e-05	AVC CM
Jund	2.11288e-09	0.342534	0.568	0.448	6.43141e-05	AVC CM
Ppic	2.15862e-09	0.337433	0.707	0.596	6.57062e-05	AVC CM
Timp1	2.44829e-09	0.341547	0.249	0.143	7.45235e-05	AVC CM
Ndufa3	2.54619e-09	0.28069	0.962	0.938	7.75036e-05	AVC CM
Msra	2.68154e-09	0.377832	0.319	0.204	8.16234e-05	AVC CM
C130080G10Rik	2.91669e-09	0.385287	0.409	0.281	8.87812e-05	AVC CM
Idnk	2.98793e-09	0.286275	0.299	0.178	9.09495e-05	AVC CM
Nedd8	3.01411e-09	0.286115	0.939	0.913	9.17464e-05	AVC CM
Ppil1	3.04115e-09	0.378805	0.49	0.361	9.25695e-05	AVC CM
Mbnl2	3.11498e-09	0.367209	0.571	0.453	9.48168e-05	AVC CM
Ninj1	3.17525e-09	0.297269	0.359	0.23	9.66515e-05	AVC CM
Pfn2	3.33558e-09	0.369236	0.519	0.393	0.000101532	AVC CM
Cd36	3.55286e-09	0.334573	0.47	0.334	0.000108145	AVC CM
Ormdl3	3.58927e-09	0.295881	0.307	0.187	0.000109254	AVC CM
Hist3h2a	3.70075e-09	0.330751	0.383	0.251	0.000112647	AVC CM
Slc47a1	3.79143e-09	0.267534	0.186	0.094	0.000115407	AVC CM
Ddah1	4.90704e-09	0.2756	0.394	0.259	0.000149365	AVC CM
Stx7	4.92151e-09	0.361702	0.545	0.429	0.000149806	AVC CM
1110065P20Rik	4.9287e-09	0.31148	0.446	0.316	0.000150025	AVC CM
Atp6v1g1	5.00547e-09	0.278941	0.872	0.829	0.000152362	AVC CM
Fis1	5.03272e-09	0.345593	0.675	0.578	0.000153191	AVC CM
Trp53inp2	5.36154e-09	0.441675	0.461	0.344	0.0001632	AVC CM
Mef2a	5.45169e-09	0.334315	0.704	0.616	0.000165944	AVC CM
Rnf146	5.59075e-09	0.357752	0.391	0.262	0.000170177	AVC CM
Hspa2	5.82138e-09	0.266771	0.223	0.121	0.000177197	AVC CM
Nfia	5.94342e-09	0.41565	0.545	0.42	0.000180912	AVC CM
Flrt2	6.50789e-09	0.327744	0.33	0.207	0.000198094	AVC CM
Casq2	6.61974e-09	0.406719	0.501	0.375	0.000201498	AVC CM
Rbm38	6.85974e-09	0.353361	0.53	0.404	0.000208804	AVC CM
Bsg	7.3646e-09	0.302186	0.948	0.915	0.000224171	AVC CM
Ncam1	7.7226e-09	0.407746	0.626	0.504	0.000235068	AVC CM
Rcn3	8.27479e-09	0.267781	0.438	0.314	0.000251876	AVC CM
Higd2a	8.31402e-09	0.310623	0.8	0.732	0.00025307	AVC CM
Ppdpf	8.32708e-09	0.33084	0.568	0.456	0.000253468	AVC CM
Dcaf8	9.01674e-09	0.28897	0.42	0.29	0.000274461	AVC CM
Eif3f	9.31019e-09	0.303438	0.852	0.817	0.000283393	AVC CM
Spop	9.98667e-09	0.344839	0.446	0.322	0.000303984	AVC CM
1190002N15Rik	1.15069e-08	0.325532	0.446	0.318	0.00035026	AVC CM
Hk1	1.15123e-08	0.307927	0.51	0.388	0.000350422	AVC CM
Cox7a2l	1.15798e-08	0.251285	0.936	0.907	0.000352476	AVC CM
Chpt1	1.17981e-08	0.330052	0.357	0.233	0.000359121	AVC CM
D8Ertd738e	1.19882e-08	0.324987	0.884	0.826	0.000364909	AVC CM
Ltbp1	1.27888e-08	0.336966	0.429	0.301	0.000389279	AVC CM
Bcr	1.39827e-08	0.270274	0.142	0.066	0.00042562	AVC CM
Lman2l	1.48445e-08	0.295554	0.301	0.189	0.000451851	AVC CM
Cbx6	1.65788e-08	0.289179	0.284	0.174	0.000504642	AVC CM
Mdp1	1.68487e-08	0.347775	0.519	0.397	0.000512857	AVC CM
Cux1	1.70624e-08	0.33476	0.481	0.356	0.000519364	AVC CM
Snrpn	1.85289e-08	0.284969	0.31	0.195	0.000564	AVC CM
Obsl1	1.89309e-08	0.287627	0.348	0.225	0.000576237	AVC CM
Gata6	1.96979e-08	0.385009	0.617	0.524	0.000599585	AVC CM
Ankrd10	1.99976e-08	0.282141	0.365	0.243	0.000608707	AVC CM
Gata4	2.13522e-08	0.314165	0.354	0.234	0.00064994	AVC CM
Camk1	2.15243e-08	0.355877	0.423	0.309	0.000655178	AVC CM
Sp3os	2.17139e-08	0.320897	0.475	0.351	0.000660949	AVC CM
Snx3	2.39296e-08	0.260206	0.812	0.745	0.000728392	AVC CM
Sh3bgrl	2.45125e-08	0.377217	0.58	0.487	0.000746135	AVC CM
Qpct	2.59891e-08	0.274314	0.354	0.234	0.000791083	AVC CM
Rnf10	2.70116e-08	0.267194	0.461	0.327	0.000822206	AVC CM
Yipf3	2.72044e-08	0.271651	0.275	0.166	0.000828076	AVC CM
Apoe	2.83216e-08	0.427611	0.374	0.266	0.000862082	AVC CM
Naxd	2.90649e-08	0.268998	0.325	0.209	0.000884708	AVC CM
Ssr3	3.03759e-08	0.348276	0.742	0.642	0.000924612	AVC CM
Arfgef1	3.58222e-08	0.303248	0.359	0.241	0.00109039	AVC CM
Brk1	3.87935e-08	0.284176	0.719	0.644	0.00118084	AVC CM
Dynlt3	4.00452e-08	0.320476	0.574	0.464	0.00121893	AVC CM
Pfkm	4.25154e-08	0.276241	0.348	0.232	0.00129413	AVC CM
Snrnp70	4.32835e-08	0.288003	0.583	0.467	0.00131751	AVC CM
Krit1	4.44276e-08	0.330082	0.443	0.32	0.00135233	AVC CM
1110008P14Rik	4.52763e-08	0.33133	0.397	0.282	0.00137816	AVC CM
Marcksl1	5.61293e-08	0.296956	0.791	0.709	0.00170852	AVC CM
Tanc2	6.06049e-08	0.285049	0.299	0.186	0.00184475	AVC CM
Mt3	6.42657e-08	0.361068	0.333	0.223	0.00195618	AVC CM
Large1	6.62301e-08	0.256664	0.183	0.097	0.00201598	AVC CM
Fam213a	6.65963e-08	0.269491	0.345	0.232	0.00202712	AVC CM
Rcsd1	6.78184e-08	0.290033	0.397	0.273	0.00206432	AVC CM
Cpq	6.85871e-08	0.346342	0.394	0.28	0.00208772	AVC CM
Sptbn1	7.19775e-08	0.304916	0.806	0.77	0.00219092	AVC CM
Rtl8b	7.66164e-08	0.309857	0.342	0.231	0.00233213	AVC CM
Fry	8.26075e-08	0.311424	0.348	0.235	0.00251449	AVC CM
Tex264	8.60613e-08	0.253539	0.255	0.15	0.00261962	AVC CM
Ogt	9.93505e-08	0.309834	0.551	0.433	0.00302413	AVC CM
Aes	1.00455e-07	0.337685	0.678	0.594	0.00305775	AVC CM
Tbc1d17	1.01533e-07	0.260782	0.191	0.104	0.00309055	AVC CM
Hspb6	1.19456e-07	0.306202	0.365	0.25	0.00363611	AVC CM
Iscu	1.23939e-07	0.29804	0.562	0.461	0.00377258	AVC CM
Smarcc2	1.24107e-07	0.251204	0.293	0.188	0.0037777	AVC CM
Phlda1	1.48367e-07	0.341315	0.301	0.195	0.00451615	AVC CM
Ube2h	1.54185e-07	0.251114	0.351	0.236	0.00469325	AVC CM
Vps28	1.56854e-07	0.305959	0.53	0.416	0.00477449	AVC CM
Hsbp1	1.59482e-07	0.294642	0.814	0.766	0.00485446	AVC CM
Irf2bpl	1.60367e-07	0.32189	0.501	0.395	0.00488142	AVC CM
Pfkp	1.64147e-07	0.323838	0.609	0.517	0.00499647	AVC CM
Stox2	1.65951e-07	0.291856	0.267	0.166	0.00505138	AVC CM
Acyp1	1.71327e-07	0.317155	0.446	0.336	0.00521502	AVC CM
Epn1	1.80004e-07	0.268062	0.313	0.208	0.00547914	AVC CM
Cxxc5	1.87427e-07	0.306811	0.325	0.215	0.00570511	AVC CM
Ablim1	1.88192e-07	0.253852	0.255	0.155	0.00572837	AVC CM
Tmem2	1.90552e-07	0.345139	0.313	0.21	0.0058002	AVC CM
Get4	1.91463e-07	0.281288	0.47	0.347	0.00582795	AVC CM
Prkaca	2.16313e-07	0.365082	0.513	0.413	0.00658436	AVC CM
Tmem101	2.1985e-07	0.255578	0.328	0.217	0.00669202	AVC CM
Rabac1	2.26335e-07	0.320886	0.699	0.621	0.00688942	AVC CM
Tspyl1	2.30677e-07	0.264998	0.42	0.303	0.00702159	AVC CM
Mtss1	2.49353e-07	0.294143	0.591	0.478	0.00759005	AVC CM
Unc119	2.8128e-07	0.306955	0.313	0.21	0.00856187	AVC CM
Glrx	3.07815e-07	0.264708	0.6	0.498	0.00936958	AVC CM
Cops9	3.20459e-07	0.258174	0.878	0.824	0.00975446	AVC CM
Thra	3.80018e-07	0.287846	0.406	0.299	0.0115674	AVC CM
Card19	4.05772e-07	0.313994	0.423	0.317	0.0123513	AVC CM
Cxadr	4.3264e-07	0.315645	0.487	0.374	0.0131691	AVC CM
Ndrg4	4.64912e-07	0.283342	0.667	0.578	0.0141515	AVC CM
Tm6sf1	4.88822e-07	0.361061	0.319	0.221	0.0148792	AVC CM
Gnb5	4.96215e-07	0.309915	0.409	0.3	0.0151043	AVC CM
Eif4g3	5.39179e-07	0.32251	0.336	0.233	0.0164121	AVC CM
Lhfp	6.27491e-07	0.326841	0.455	0.348	0.0191002	AVC CM
Sdhaf1	6.37082e-07	0.275717	0.322	0.219	0.0193921	AVC CM
Pea15a	6.45336e-07	0.255279	0.4	0.294	0.0196434	AVC CM
Senp6	6.78931e-07	0.304659	0.458	0.35	0.020666	AVC CM
Uchl1	6.86606e-07	0.268592	0.504	0.393	0.0208996	AVC CM
Tmem50a	7.55459e-07	0.300885	0.49	0.393	0.0229954	AVC CM
Kcnh2	8.92307e-07	0.280846	0.272	0.176	0.0271609	AVC CM
Ccser2	1.07896e-06	0.276803	0.475	0.367	0.0328426	AVC CM
Tsc22d4	1.13872e-06	0.290175	0.391	0.292	0.0346615	AVC CM
E2f6	1.20958e-06	0.263416	0.275	0.179	0.0368185	AVC CM
Pdlim7	1.23878e-06	0.337325	0.757	0.729	0.0377073	AVC CM
Taf6l	1.3404e-06	0.287654	0.345	0.239	0.0408004	AVC CM
Ldha	1.35989e-06	0.322543	0.983	0.973	0.0413937	AVC CM
Use1	1.36852e-06	0.304743	0.522	0.424	0.0416565	AVC CM
Zcchc3	1.40905e-06	0.275643	0.328	0.226	0.04289	AVC CM
Mical3	1.42713e-06	0.288232	0.339	0.236	0.0434403	AVC CM
Cox14	1.43806e-06	0.25837	0.768	0.716	0.0437731	AVC CM
Cux2	1.52548e-06	0.254561	0.116	0.056	0.0464339	AVC CM
Enah	1.65654e-06	0.358169	0.614	0.532	0.0504235	AVC CM
Rcan1	1.71312e-06	0.476884	0.484	0.395	0.0521457	AVC CM
Sorbs2	1.76738e-06	0.298605	0.965	0.92	0.0537972	AVC CM
Chmp1b	1.97938e-06	0.256354	0.304	0.204	0.0602503	AVC CM
Efcab14	2.09579e-06	0.272523	0.229	0.145	0.0637937	AVC CM
Emilin2	2.31893e-06	0.266189	0.316	0.217	0.070586	AVC CM
Arf5	2.3848e-06	0.252545	0.835	0.79	0.0725909	AVC CM
Raly	2.40583e-06	0.299205	0.655	0.577	0.0732309	AVC CM
Araf	2.44753e-06	0.257877	0.409	0.312	0.0745004	AVC CM
Selenok	2.65797e-06	0.289897	0.806	0.76	0.080906	AVC CM
Sdcbp	3.07844e-06	0.265458	0.693	0.607	0.0937045	AVC CM
Ctsa	3.27139e-06	0.291483	0.423	0.329	0.0995779	AVC CM
Coro6	3.27292e-06	0.267309	0.29	0.195	0.0996244	AVC CM
Kcnq1ot1	3.40411e-06	0.341649	0.684	0.615	0.103618	AVC CM
Psenen	3.91707e-06	0.27778	0.626	0.541	0.119232	AVC CM
Nxf1	4.72884e-06	0.310483	0.565	0.492	0.143941	AVC CM
Mrps12	4.85122e-06	0.274747	0.568	0.481	0.147666	AVC CM
Brd2	4.99842e-06	0.257228	0.359	0.265	0.152147	AVC CM
Cisd3	5.08705e-06	0.293957	0.386	0.299	0.154845	AVC CM
4833439L19Rik	5.41236e-06	0.262332	0.383	0.282	0.164747	AVC CM
Pde3a	5.83081e-06	0.26149	0.243	0.157	0.177484	AVC CM
Wbp2	5.86215e-06	0.281903	0.449	0.35	0.178438	AVC CM
Abcg2	7.14823e-06	0.275409	0.328	0.234	0.217585	AVC CM
Casp6	7.40906e-06	0.296311	0.281	0.198	0.225524	AVC CM
Atraid	7.76952e-06	0.266249	0.446	0.357	0.236496	AVC CM
Airn	7.77435e-06	0.259907	0.299	0.205	0.236643	AVC CM
Wwc2	7.8072e-06	0.251959	0.4	0.3	0.237643	AVC CM
Tmem9b	8.06797e-06	0.251163	0.406	0.31	0.245581	AVC CM
Eif6	8.61392e-06	0.251917	0.478	0.387	0.262199	AVC CM
Ctnna3	9.95598e-06	0.250197	0.313	0.22	0.30305	AVC CM
Synpo2l	1.14867e-05	0.33111	0.571	0.504	0.349645	AVC CM
Prdx5	1.31163e-05	0.259313	0.725	0.661	0.399248	AVC CM
Hmg20b	1.36146e-05	0.261652	0.539	0.448	0.414415	AVC CM
Sh3glb2	1.52841e-05	0.321106	0.345	0.258	0.465231	AVC CM
Sys1	1.66434e-05	0.296508	0.359	0.277	0.506607	AVC CM
Serpinb6b	1.81486e-05	0.298073	0.296	0.208	0.552425	AVC CM
Trappc6a	2.17189e-05	0.298789	0.496	0.408	0.661103	AVC CM
Lamtor4	2.809e-05	0.257214	0.614	0.552	0.85503	AVC CM
Ccnl1	3.02425e-05	0.264681	0.351	0.265	0.920552	AVC CM
Tcaf1	3.10443e-05	0.300787	0.264	0.186	0.944956	AVC CM
Lamp1	3.38775e-05	0.264886	0.675	0.645	1	AVC CM
Gsk3b	3.59413e-05	0.308897	0.6	0.524	1	AVC CM
Rab3a	4.07663e-05	0.250845	0.183	0.113	1	AVC CM
Pbx1	4.63758e-05	0.262423	0.655	0.581	1	AVC CM
Aff4	4.66689e-05	0.252789	0.351	0.265	1	AVC CM
Ldb3	6.213e-05	0.294915	0.814	0.8	1	AVC CM
Tjp1	7.56e-05	0.294407	0.374	0.295	1	AVC CM
Runx1t1	9.1588e-05	0.292644	0.478	0.397	1	AVC CM
Lamp2	9.71002e-05	0.298496	0.551	0.496	1	AVC CM
Des	0.00010136	0.273523	0.901	0.87	1	AVC CM
Trim35	0.000110806	0.258454	0.559	0.502	1	AVC CM
Ehmt2	0.000113225	0.253706	0.168	0.106	1	AVC CM
Arl3	0.000125537	0.299738	0.522	0.454	1	AVC CM
Elof1	0.000127564	0.250687	0.438	0.354	1	AVC CM
Gm34030	0.000135599	0.260982	0.319	0.242	1	AVC CM
Pcif1	0.000165285	0.254669	0.322	0.248	1	AVC CM
Cox20	0.00021686	0.274943	0.748	0.709	1	AVC CM
Pet100	0.000310808	0.298012	0.464	0.383	1	AVC CM
Akt1	0.000383614	0.2594	0.446	0.373	1	AVC CM
H1f0	0.000497843	0.259772	0.499	0.434	1	AVC CM
Rras2	0.000504233	0.256001	0.496	0.431	1	AVC CM
2010320M18Rik	0.000607516	0.255976	0.235	0.174	1	AVC CM
3632451O06Rik	0.00064124	0.263961	0.426	0.354	1	AVC CM
Ccnd2	0.000665718	0.281883	0.777	0.741	1	AVC CM
Chmp4b	0.000720183	0.251069	0.513	0.449	1	AVC CM
Rbm4b	0.000720352	0.263243	0.388	0.316	1	AVC CM
Rbbp6	0.00102649	0.270461	0.484	0.413	1	AVC CM
Raph1	0.00238612	0.49418	0.519	0.496	1	AVC CM
Borcs7	0.00340199	0.270571	0.417	0.366	1	AVC CM
Mb	0	2.17264	0.764	0.265	0	Ventricular CM
Myl2	0	1.9406	0.999	0.646	0	Ventricular CM
Gja1	0	1.56483	0.746	0.254	0	Ventricular CM
Myl3	0	1.3103	0.999	0.753	0	Ventricular CM
Myh7	0	1.16654	0.989	0.566	0	Ventricular CM
Hey2	0	1.0712	0.546	0.104	0	Ventricular CM
Pln	0	1.01608	0.994	0.784	0	Ventricular CM
Hspd1	0	0.841867	0.94	0.769	0	Ventricular CM
Gyg	0	0.746152	0.993	0.947	0	Ventricular CM
Cox5a	0	0.603567	0.996	0.988	0	Ventricular CM
Ppia	9.65446e-303	0.482713	0.999	0.995	2.93872e-298	Ventricular CM
Smpx	6.7546e-287	0.699778	0.991	0.806	2.05603e-282	Ventricular CM
Slc25a5	5.55382e-277	0.612471	0.986	0.95	1.69053e-272	Ventricular CM
Hsp90aa1	3.99266e-273	0.707285	0.968	0.872	1.21533e-268	Ventricular CM
Retreg1	1.25444e-263	0.93376	0.539	0.158	3.81838e-259	Ventricular CM
Atp5f1	1.45972e-246	0.534626	0.988	0.953	4.44324e-242	Ventricular CM
Cox7a2	1.72325e-244	0.424393	0.997	0.991	5.24541e-240	Ventricular CM
Lbh	1.3032e-243	0.702422	0.898	0.541	3.96682e-239	Ventricular CM
Mif	2.297e-229	0.667607	0.996	0.966	6.99182e-225	Ventricular CM
2021-09-06	1.0575e-202	0.79207	0.582	0.25	3.21891e-198	Ventricular CM
Pgk1	8.76811e-196	0.619547	0.981	0.907	2.66892e-191	Ventricular CM
Atp5c1	2.09455e-194	0.411227	0.992	0.975	6.37561e-190	Ventricular CM
Nme1	8.95873e-193	0.626802	0.91	0.756	2.72695e-188	Ventricular CM
Tpt1	1.99968e-187	0.407176	0.994	0.984	6.08683e-183	Ventricular CM
Hspa9	1.59517e-184	0.631976	0.887	0.735	4.85553e-180	Ventricular CM
Nppb	1.40046e-179	1.23617	0.557	0.25	4.26286e-175	Ventricular CM
Mest	1.28593e-176	1.12823	0.77	0.474	3.91425e-172	Ventricular CM
Atp5g3	3.05644e-174	0.410395	0.99	0.977	9.3035e-170	Ventricular CM
Sh3kbp1	7.21643e-167	0.674316	0.527	0.221	2.19661e-162	Ventricular CM
Cyc1	5.82167e-162	0.506739	0.958	0.892	1.77206e-157	Ventricular CM
Atp5a1	1.21684e-160	0.394865	0.988	0.968	3.70394e-156	Ventricular CM
Ran	2.02511e-160	0.555851	0.955	0.879	6.16422e-156	Ventricular CM
Ranbp1	6.20817e-158	0.524076	0.956	0.866	1.8897e-153	Ventricular CM
mt-Co2	2.24253e-157	0.348444	0.996	0.996	6.82605e-153	Ventricular CM
Sdha	1.08378e-153	0.577348	0.858	0.687	3.29893e-149	Ventricular CM
Prdx1	6.61168e-148	0.41608	0.991	0.968	2.01253e-143	Ventricular CM
Rps4x	3.47283e-146	0.326416	0.997	0.991	1.05709e-141	Ventricular CM
Npm1	1.48328e-141	0.421471	0.987	0.957	4.51496e-137	Ventricular CM
Slc25a13	1.94929e-141	0.598507	0.478	0.203	5.93345e-137	Ventricular CM
Rpl22l1	3.41546e-140	0.445718	0.988	0.957	1.03963e-135	Ventricular CM
Cycs	1.00155e-139	0.412035	0.983	0.944	3.0486e-135	Ventricular CM
Rrm2	1.95539e-137	0.834863	0.594	0.315	5.952e-133	Ventricular CM
H2afz	7.72501e-137	0.586002	0.983	0.951	2.35142e-132	Ventricular CM
Atp5b	8.70851e-137	0.360864	0.994	0.988	2.65078e-132	Ventricular CM
Acot13	1.00241e-134	0.543954	0.849	0.674	3.05125e-130	Ventricular CM
Rpsa	6.12444e-134	0.386587	0.987	0.965	1.86422e-129	Ventricular CM
Fam162a	1.22236e-133	0.525638	0.942	0.838	3.72076e-129	Ventricular CM
Rpl32	3.49212e-133	0.309877	0.998	0.995	1.06297e-128	Ventricular CM
Atp5h	1.07916e-131	0.310114	0.997	0.989	3.28485e-127	Ventricular CM
C1qbp	5.19406e-131	0.557759	0.794	0.601	1.58102e-126	Ventricular CM
Uqcrc2	1.09156e-129	0.5049	0.906	0.8	3.32261e-125	Ventricular CM
Rbm3	1.97115e-127	0.455859	0.963	0.885	5.99998e-123	Ventricular CM
Ldha	3.02137e-123	0.395343	0.988	0.946	9.19674e-119	Ventricular CM
Atp5g1	2.25808e-122	0.309644	0.997	0.99	6.87338e-118	Ventricular CM
Pgam1	2.35563e-121	0.454298	0.959	0.877	7.17031e-117	Ventricular CM
Psat1	9.98079e-121	0.555907	0.367	0.134	3.03805e-116	Ventricular CM
Hnrnpa2b1	4.07714e-120	0.406731	0.978	0.929	1.24104e-115	Ventricular CM
Osbpl8	1.3054e-118	0.552646	0.52	0.266	3.97349e-114	Ventricular CM
Idh3a	1.87147e-118	0.470084	0.892	0.764	5.69656e-114	Ventricular CM
mt-Co1	1.80106e-116	0.32665	0.997	0.997	5.48224e-112	Ventricular CM
Tmsb4x	8.82949e-116	0.421616	0.998	0.987	2.68761e-111	Ventricular CM
Sdhb	8.76904e-114	0.404055	0.961	0.901	2.66921e-109	Ventricular CM
Plagl1	1.33761e-113	0.547496	0.736	0.497	4.07156e-109	Ventricular CM
Krt19	5.26005e-112	0.611923	0.338	0.117	1.60111e-107	Ventricular CM
Myl12a	8.9933e-111	0.445591	0.963	0.918	2.73747e-106	Ventricular CM
Gtsf1	1.6399e-110	0.863225	0.306	0.098	4.9917e-106	Ventricular CM
Etfa	2.33273e-110	0.469413	0.864	0.721	7.10058e-106	Ventricular CM
Hprt	2.02407e-109	0.487089	0.865	0.713	6.16107e-105	Ventricular CM
Rpl7	1.8687e-107	0.321315	0.988	0.972	5.68812e-103	Ventricular CM
Timm8a1	5.34568e-107	0.52346	0.65	0.424	1.62717e-102	Ventricular CM
Ndufab1	1.01919e-104	0.339695	0.989	0.956	3.1023e-100	Ventricular CM
Ppif	1.46265e-103	0.530184	0.563	0.328	4.45216e-99	Ventricular CM
Idh2	1.569e-102	0.434635	0.972	0.938	4.77589e-98	Ventricular CM
Smyd2	1.17008e-101	0.483705	0.549	0.314	3.56161e-97	Ventricular CM
Uqcrfs1	3.12899e-101	0.372581	0.96	0.919	9.52432e-97	Ventricular CM
Myoz2	1.02937e-100	0.455013	0.733	0.514	3.13331e-96	Ventricular CM
Fkbp3	7.01662e-100	0.391639	0.933	0.856	2.13579e-95	Ventricular CM
Gmnn	4.38782e-99	0.520127	0.498	0.27	1.33561e-94	Ventricular CM
Higd1a	1.01837e-98	0.471105	0.925	0.81	3.09983e-94	Ventricular CM
Hmgb2	2.16626e-98	0.635762	0.87	0.729	6.59387e-94	Ventricular CM
Sdhd	3.68779e-98	0.412729	0.909	0.821	1.12253e-93	Ventricular CM
Upp1	9.86748e-98	0.435288	0.279	0.085	3.00356e-93	Ventricular CM
Dctpp1	1.33373e-95	0.469418	0.706	0.489	4.05973e-91	Ventricular CM
Spint2	1.53062e-95	0.752353	0.384	0.182	4.65905e-91	Ventricular CM
Ybx1	4.66665e-95	0.298444	0.99	0.975	1.42048e-90	Ventricular CM
Cox6a1	3.64755e-94	0.332495	0.988	0.97	1.11028e-89	Ventricular CM
Immt	5.25663e-93	0.459968	0.784	0.617	1.60007e-88	Ventricular CM
Vdac2	5.78616e-93	0.370826	0.936	0.87	1.76125e-88	Ventricular CM
Pdhb	7.34434e-93	0.425591	0.869	0.737	2.23555e-88	Ventricular CM
Hopx	2.46622e-92	0.434128	0.36	0.149	7.50693e-88	Ventricular CM
Hnrnpab	2.01317e-91	0.426978	0.872	0.714	6.12789e-87	Ventricular CM
Eif5a	2.76001e-90	0.389631	0.943	0.888	8.40121e-86	Ventricular CM
Hadhb	1.36513e-89	0.42548	0.827	0.687	4.15532e-85	Ventricular CM
Mdh1	1.70592e-89	0.29704	0.99	0.978	5.19264e-85	Ventricular CM
Itga1	8.74664e-89	0.496657	0.409	0.2	2.66239e-84	Ventricular CM
Dut	5.11997e-88	0.522404	0.726	0.538	1.55847e-83	Ventricular CM
Sorbs2	1.06772e-87	0.356027	0.955	0.859	3.25003e-83	Ventricular CM
Uqcrc1	1.29962e-86	0.377312	0.94	0.879	3.95592e-82	Ventricular CM
Tcf4	5.6463e-86	0.53233	0.456	0.251	1.71868e-81	Ventricular CM
Selenoh	1.62031e-85	0.397236	0.88	0.739	4.93206e-81	Ventricular CM
Snap91	5.59688e-85	0.42025	0.584	0.35	1.70364e-80	Ventricular CM
Gnai2	8.34611e-84	0.439735	0.674	0.474	2.54047e-79	Ventricular CM
Haus8	1.42151e-83	0.444726	0.434	0.225	4.32693e-79	Ventricular CM
Mycn	5.26807e-83	0.428857	0.338	0.143	1.60355e-78	Ventricular CM
Minos1	8.37975e-83	0.319234	0.973	0.938	2.55071e-78	Ventricular CM
Vim	3.02669e-81	0.583719	0.808	0.672	9.21294e-77	Ventricular CM
Vldlr	5.41746e-81	0.459571	0.431	0.228	1.64902e-76	Ventricular CM
Ppip5k2	1.78157e-80	0.391505	0.339	0.147	5.42294e-76	Ventricular CM
Lsm4	4.02025e-79	0.385481	0.893	0.784	1.22372e-74	Ventricular CM
Scd2	1.41391e-78	0.612347	0.68	0.507	4.30381e-74	Ventricular CM
Ube2c	7.05476e-78	0.54712	0.555	0.345	2.1474e-73	Ventricular CM
Nop10	1.11444e-77	0.354978	0.941	0.875	3.39224e-73	Ventricular CM
Slc25a3	7.30044e-77	0.280657	0.976	0.955	2.22218e-72	Ventricular CM
Rps25	1.55865e-76	0.259926	0.99	0.976	4.74438e-72	Ventricular CM
Mrpl42	3.12187e-75	0.315906	0.945	0.891	9.50265e-71	Ventricular CM
Ndufb5	4.36917e-74	0.284555	0.963	0.925	1.32993e-69	Ventricular CM
mt-Nd2	5.85459e-74	0.256122	0.989	0.986	1.78208e-69	Ventricular CM
Bnip3	3.89674e-73	0.548228	0.79	0.645	1.18613e-68	Ventricular CM
Mpc2	2.50461e-71	0.372972	0.822	0.687	7.62379e-67	Ventricular CM
Tcp1	4.65003e-71	0.38953	0.805	0.678	1.41542e-66	Ventricular CM
Pclaf	1.60885e-70	0.378577	0.546	0.325	4.89718e-66	Ventricular CM
Acta2	5.51576e-70	0.384272	0.892	0.762	1.67894e-65	Ventricular CM
Hmgn2	5.90312e-70	0.389381	0.863	0.722	1.79685e-65	Ventricular CM
Mcrip2	1.84898e-68	0.402652	0.664	0.48	5.6281e-64	Ventricular CM
Cks2	2.94779e-68	0.525209	0.674	0.498	8.97279e-64	Ventricular CM
Doc2g	4.2759e-68	0.377241	0.351	0.172	1.30154e-63	Ventricular CM
Rps27l	7.04738e-68	0.295083	0.967	0.936	2.14515e-63	Ventricular CM
Lsm6	1.24415e-67	0.369926	0.787	0.629	3.78707e-63	Ventricular CM
Hmgn3	2.31808e-67	0.384117	0.741	0.577	7.05599e-63	Ventricular CM
Rrm1	6.64034e-67	0.399267	0.412	0.227	2.02125e-62	Ventricular CM
Creb5	1.81893e-66	0.442557	0.413	0.227	5.53664e-62	Ventricular CM
Sap30	3.40575e-66	0.375097	0.601	0.401	1.03668e-61	Ventricular CM
Ndufc2	4.29116e-66	0.258539	0.976	0.947	1.30619e-61	Ventricular CM
Fh1	6.86487e-66	0.375728	0.729	0.559	2.0896e-61	Ventricular CM
Fam198b	1.60055e-65	0.395482	0.39	0.212	4.87193e-61	Ventricular CM
Hmgn1	3.80973e-65	0.321444	0.956	0.896	1.15964e-60	Ventricular CM
Actn2	5.84855e-65	0.300937	0.902	0.797	1.78024e-60	Ventricular CM
Abcc9	3.07012e-64	0.325474	0.31	0.141	9.34514e-60	Ventricular CM
H19	4.97609e-64	0.278616	0.93	0.809	1.51467e-59	Ventricular CM
Ammecr1	5.74439e-64	0.368509	0.448	0.257	1.74854e-59	Ventricular CM
Suclg2	7.50013e-64	0.361197	0.669	0.48	2.28296e-59	Ventricular CM
Mtx2	7.5988e-64	0.356731	0.821	0.692	2.313e-59	Ventricular CM
Cs	8.96279e-64	0.37705	0.728	0.566	2.72818e-59	Ventricular CM
Tpi1	1.90318e-63	0.304845	0.97	0.943	5.79309e-59	Ventricular CM
Prps1	2.89883e-63	0.368731	0.479	0.291	8.82374e-59	Ventricular CM
Nrp1	2.96906e-63	0.342637	0.396	0.22	9.03752e-59	Ventricular CM
Oxct1	3.44861e-63	0.394173	0.719	0.549	1.04972e-58	Ventricular CM
Pdlim1	4.70966e-63	0.32164	0.515	0.316	1.43357e-58	Ventricular CM
Eif4a1	3.21631e-62	0.292734	0.961	0.911	9.79013e-58	Ventricular CM
Gsto1	5.01791e-62	0.359386	0.373	0.201	1.5274e-57	Ventricular CM
Slc16a1	7.19118e-61	0.321127	0.486	0.291	2.18892e-56	Ventricular CM
Hspe1	1.21691e-60	0.29248	0.947	0.888	3.70414e-56	Ventricular CM
Mrpl12	1.4516e-60	0.350194	0.851	0.745	4.41851e-56	Ventricular CM
Ybx3	1.77627e-60	0.344053	0.513	0.321	5.40678e-56	Ventricular CM
Pla2g16	3.01869e-60	0.386485	0.685	0.514	9.1886e-56	Ventricular CM
Dlat	6.22808e-60	0.355223	0.636	0.458	1.89576e-55	Ventricular CM
Prkaa2	1.01135e-59	0.353258	0.587	0.394	3.07844e-55	Ventricular CM
Cenpa	1.25562e-59	0.396969	0.562	0.368	3.82199e-55	Ventricular CM
Rps2	2.22823e-59	0.283114	0.98	0.958	6.7825e-55	Ventricular CM
Aprt	4.10401e-59	0.378169	0.696	0.533	1.24922e-54	Ventricular CM
Ndufs6	6.8356e-59	0.273304	0.958	0.909	2.08069e-54	Ventricular CM
Dbi	1.13527e-58	0.293888	0.957	0.902	3.45566e-54	Ventricular CM
Ube2s	1.47975e-58	0.392997	0.816	0.694	4.50421e-54	Ventricular CM
Ctps	1.91685e-58	0.344014	0.436	0.258	5.83471e-54	Ventricular CM
Ivns1abp	6.69346e-58	0.381386	0.695	0.52	2.03742e-53	Ventricular CM
Pkm	1.81383e-57	0.254925	0.96	0.914	5.52111e-53	Ventricular CM
Ndufaf4	2.04556e-57	0.367881	0.605	0.427	6.22647e-53	Ventricular CM
Serbp1	1.15076e-56	0.277406	0.944	0.902	3.5028e-52	Ventricular CM
Hmga2	1.53618e-56	0.285982	0.264	0.115	4.67599e-52	Ventricular CM
Acsl3	1.81758e-56	0.332103	0.414	0.239	5.53252e-52	Ventricular CM
Tnnt1	4.29054e-56	1.01092	0.665	0.56	1.306e-51	Ventricular CM
Gpx4	4.56825e-56	0.262208	0.966	0.932	1.39053e-51	Ventricular CM
Cdk1	5.10476e-56	0.460912	0.4	0.231	1.55384e-51	Ventricular CM
Ntn1	2.30451e-55	0.338575	0.213	0.081	7.01468e-51	Ventricular CM
Smc2	3.17732e-55	0.405371	0.451	0.276	9.67144e-51	Ventricular CM
Chchd3	1.94043e-54	0.337022	0.692	0.529	5.90647e-50	Ventricular CM
Ccna2	2.46079e-54	0.424334	0.422	0.251	7.4904e-50	Ventricular CM
Ckb	1.42069e-53	0.372687	0.61	0.435	4.32443e-49	Ventricular CM
Trib2	6.78452e-53	0.285376	0.281	0.133	2.06514e-48	Ventricular CM
Sms	8.49117e-53	0.312506	0.618	0.438	2.58463e-48	Ventricular CM
Hnrnpa1	9.70415e-53	0.2655	0.979	0.939	2.95385e-48	Ventricular CM
Cdh2	1.03282e-52	0.294333	0.874	0.759	3.1438e-48	Ventricular CM
Nap1l1	1.39669e-52	0.303448	0.863	0.753	4.25138e-48	Ventricular CM
Anxa2	6.00527e-52	0.27878	0.645	0.466	1.82795e-47	Ventricular CM
Rnf128	6.01455e-52	0.285005	0.281	0.135	1.83077e-47	Ventricular CM
Tsc22d2	7.59071e-52	0.319941	0.476	0.302	2.31054e-47	Ventricular CM
Tnfaip8	1.09727e-51	0.286409	0.238	0.104	3.33999e-47	Ventricular CM
Ghitm	1.27589e-50	0.313809	0.802	0.686	3.8837e-46	Ventricular CM
Birc5	1.28966e-50	0.366224	0.515	0.343	3.92561e-46	Ventricular CM
Ldhb	2.42106e-50	0.28646	0.956	0.91	7.36945e-46	Ventricular CM
Mdh2	5.01147e-50	0.257634	0.952	0.908	1.52544e-45	Ventricular CM
Ndufv1	1.22605e-49	0.301478	0.808	0.69	3.73197e-45	Ventricular CM
Tfrc	2.06279e-49	0.333748	0.289	0.147	6.27892e-45	Ventricular CM
Dgkk	2.52733e-49	0.264243	0.186	0.068	7.69293e-45	Ventricular CM
Got2	3.61121e-49	0.324371	0.753	0.62	1.09922e-44	Ventricular CM
Cd9	6.20021e-49	0.286304	0.199	0.079	1.88728e-44	Ventricular CM
Paics	6.3453e-49	0.326631	0.64	0.476	1.93145e-44	Ventricular CM
Tnni2	1.1608e-48	0.644341	0.172	0.062	3.53337e-44	Ventricular CM
Bex1	2.1551e-48	0.366882	0.821	0.709	6.55991e-44	Ventricular CM
Tubb6	3.49799e-48	0.320936	0.322	0.176	1.06475e-43	Ventricular CM
Phgdh	1.00275e-47	0.27316	0.298	0.158	3.05226e-43	Ventricular CM
Gars	1.26018e-47	0.299779	0.495	0.334	3.83586e-43	Ventricular CM
Vdac1	2.12117e-47	0.252067	0.928	0.879	6.45664e-43	Ventricular CM
Rfc4	3.55284e-47	0.300513	0.347	0.2	1.08145e-42	Ventricular CM
Tbx18	4.22145e-47	0.281896	0.214	0.09	1.28497e-42	Ventricular CM
Commd3	4.58636e-47	0.315693	0.594	0.433	1.39604e-42	Ventricular CM
Ddx39	6.06378e-47	0.315603	0.488	0.326	1.84576e-42	Ventricular CM
Cmtm7	1.44923e-46	0.302997	0.338	0.191	4.41131e-42	Ventricular CM
Tuba1b	2.51455e-46	0.3233	0.931	0.891	7.65405e-42	Ventricular CM
Hnrnpf	3.07226e-46	0.286718	0.907	0.822	9.35167e-42	Ventricular CM
Mrpl36	5.54381e-46	0.308815	0.722	0.568	1.68748e-41	Ventricular CM
Cited1	6.75365e-46	0.815438	0.622	0.461	2.05574e-41	Ventricular CM
Ptma	1.05065e-45	0.257672	0.977	0.952	3.19806e-41	Ventricular CM
Slitrk4	3.15793e-45	0.253981	0.183	0.07	9.61242e-41	Ventricular CM
Cdca8	8.71804e-45	0.326015	0.398	0.241	2.65368e-40	Ventricular CM
Hsp90b1	8.87408e-45	0.307886	0.876	0.768	2.70118e-40	Ventricular CM
Acat1	1.10271e-44	0.304853	0.746	0.613	3.35654e-40	Ventricular CM
Lims1	1.19953e-44	0.296184	0.48	0.32	3.65125e-40	Ventricular CM
Alyref	1.74503e-44	0.31852	0.536	0.381	5.3117e-40	Ventricular CM
Cct8	4.58603e-44	0.285355	0.796	0.662	1.39594e-39	Ventricular CM
Abhd17c	8.16603e-44	0.289455	0.506	0.342	2.48566e-39	Ventricular CM
Spc25	8.42642e-44	0.386608	0.333	0.191	2.56492e-39	Ventricular CM
Apoo	9.56105e-44	0.296398	0.792	0.662	2.91029e-39	Ventricular CM
Mapre2	2.28731e-43	0.266508	0.501	0.337	6.96235e-39	Ventricular CM
Dynll1	3.45577e-43	0.325794	0.978	0.956	1.0519e-38	Ventricular CM
Pfdn4	1.61165e-42	0.287188	0.565	0.414	4.90569e-38	Ventricular CM
Ccnb2	2.27433e-42	0.333329	0.368	0.222	6.92283e-38	Ventricular CM
Top2a	2.75088e-42	0.456669	0.363	0.223	8.37339e-38	Ventricular CM
Ddc	3.74333e-42	0.463406	0.267	0.145	1.13943e-37	Ventricular CM
Eci1	4.1122e-42	0.292294	0.686	0.537	1.25171e-37	Ventricular CM
Set	4.16824e-42	0.286223	0.854	0.737	1.26877e-37	Ventricular CM
Pbk	5.67155e-42	0.318844	0.262	0.134	1.72636e-37	Ventricular CM
Nav1	9.05344e-42	0.281455	0.345	0.204	2.75578e-37	Ventricular CM
Pdk3	1.25012e-41	0.3064	0.575	0.42	3.80523e-37	Ventricular CM
Hddc2	1.61066e-41	0.274108	0.385	0.242	4.90269e-37	Ventricular CM
Banf1	2.15207e-41	0.27041	0.79	0.657	6.55068e-37	Ventricular CM
Nudt5	2.56237e-41	0.276803	0.509	0.351	7.7996e-37	Ventricular CM
Mad2l1	2.59605e-41	0.293143	0.367	0.223	7.90211e-37	Ventricular CM
Ppa1	7.32132e-41	0.275285	0.46	0.31	2.22854e-36	Ventricular CM
Lpar3	1.0987e-40	0.276462	0.321	0.185	3.34433e-36	Ventricular CM
Ccnb1	1.84721e-40	0.361822	0.345	0.206	5.62271e-36	Ventricular CM
Tmem71	3.19844e-40	0.251613	0.195	0.085	9.73574e-36	Ventricular CM
Bves	3.97734e-40	0.272868	0.683	0.527	1.21066e-35	Ventricular CM
Cenpm	5.61265e-40	0.262105	0.362	0.219	1.70843e-35	Ventricular CM
Cks1b	5.71748e-40	0.264052	0.782	0.647	1.74034e-35	Ventricular CM
[truncated: 1,138 more rows]

## Sheet: e16.5_cm_subtype_markers
E16.5 CM Subtype DEG
[truncated: 1,772 more rows]

[truncated: 5 more sheets: e7.25_vcm_subtype_markers, e8.25_vcm_subtype_markers, e9.25_vcm_subtype_markers, e10.5_vcm_subtype_markers, e13.5_vcm_subtype_markers]
