# Supplementary material for: devCellPy is a machine learning-enabled pipeline for automated annotation of complex multilayered single-cell transcriptomic data
Source: Nat Commun. 2022 Sep 7;13:5271. doi: 10.1038/s41467-022-33045-x (PMC9452519; doi:10.1038/s41467-022-33045-x)
Supplement: Supplementary file 5 — Supplementary Data 2 [file 41467_2022_33045_MOESM5_ESM.xlsx]

## Sheet: Root
Root
Accuracy	Precision	Recall	F1-Score
0.96	0.9425	0.921667	0.930833
0.97	0.948333	0.925833	0.935833
0.97	0.956667	0.933333	0.944167
0.97	0.949167	0.930833	0.939167
0.97	0.949167	0.929167	0.939167
0.97	0.943333	0.925833	0.934167
0.97	0.95	0.921667	0.935
0.97	0.945	0.924167	0.9325
0.97	0.948333	0.9225	0.935833
0.97	0.935	0.930833	0.933333

## Sheet: CM_E8.25
CM E8.25
Accuracy	Precision	Recall	F1-Score
0.96	0.953333	0.88	0.91
0.94	0.913333	0.906667	0.91
0.92	0.903333	0.766667	0.806667
0.95	0.92	0.873333	0.893333
0.93	0.936667	0.83	0.873333
0.91	0.91	0.776667	0.823333
0.92	0.946667	0.806667	0.856667
0.92	0.88	0.776667	0.81
0.96	0.936667	0.926667	0.933333
0.95	0.95	0.9	0.926667

## Sheet: CM_E9.25
CM E9.25
Accuracy	Precision	Recall	F1-Score
0.96	0.9525	0.9	0.92
0.96	0.955	0.935	0.9425
0.94	0.9275	0.86	0.885
0.94	0.9275	0.8975	0.91
0.98	0.9825	0.96	0.97
0.96	0.98	0.9	0.9325
0.97	0.9675	0.9425	0.955
0.94	0.9375	0.8975	0.915
0.95	0.9625	0.87	0.905
0.94	0.96	0.8725	0.9075

## Sheet: CM_E10.5
CM E10.5
Accuracy	Precision	Recall	F1-Score
0.97	0.9625	0.9475	0.9525
0.97	0.9575	0.955	0.9575
0.97	0.9575	0.9525	0.9525
0.97	0.9625	0.9525	0.9575
0.96	0.95	0.925	0.9375
0.97	0.9575	0.9425	0.945
0.96	0.955	0.9475	0.95
0.97	0.955	0.9425	0.9475
0.97	0.9675	0.9575	0.96
0.97	0.9575	0.9525	0.9525

## Sheet: CM_13.5
CM E13.5
Accuracy	Precision	Recall	F1-Score
0.97	0.9825	0.875	0.92
0.97	0.96	0.92	0.94
0.96	0.945	0.885	0.9125
0.97	0.9475	0.925	0.9375
0.95	0.93	0.8625	0.895
0.97	0.97	0.9125	0.94
0.97	0.9575	0.8975	0.9225
0.97	0.95	0.92	0.935
0.96	0.92	0.885	0.9025
0.95	0.9575	0.8625	0.9025

## Sheet: CM_E16.5
CM E16.5
Accuracy	Precision	Recall	F1-Score
1	0.983333	0.963333	0.976667
1	1	0.983333	0.993333
1	0.983333	0.966667	0.976667
1	0.983333	0.983333	0.983333
1	0.983333	0.966667	0.976667
1	0.96	0.996667	0.976667
1	0.996667	0.953333	0.973333
1	0.996667	0.953333	0.973333
1	0.983333	0.983333	0.983333
1	0.98	0.953333	0.966667

## Sheet: VCM_E7.75
VCM E7.25
Accuracy	Precision	Recall	F1-Score
0.93	0.925	0.865	0.89
0.91	0.89	0.855	0.87
0.9	0.94	0.78	0.83
0.93	0.925	0.865	0.89
0.94	0.935	0.895	0.915
0.94	0.92	0.92	0.92
0.91	0.915	0.835	0.865
0.93	0.905	0.885	0.895
0.93	0.905	0.885	0.895
0.93	0.955	0.845	0.88

## Sheet: VCM_E8.25
VCM E8.25
Accuracy	Precision	Recall	F1-Score
0.84	0.83	0.826667	0.826667
0.87	0.873333	0.856667	0.866667
0.89	0.886667	0.876667	0.88
0.93	0.946667	0.916667	0.933333
0.96	0.966667	0.95	0.96
0.91	0.91	0.9	0.903333
0.92	0.92	0.903333	0.913333
0.92	0.926667	0.903333	0.91
0.91	0.943333	0.89	0.913333
0.91	0.913333	0.916667	0.913333

## Sheet: VCM_E9.25
VCM E9.25
Accuracy	Precision	Recall	F1-Score
0.95	0.95	0.94	0.943333
0.89	0.906667	0.86	0.876667
0.86	0.87	0.806667	0.83
0.87	0.85	0.86	0.853333
0.91	0.933333	0.853333	0.876667
0.91	0.91	0.89	0.9
0.94	0.963333	0.906667	0.93
0.95	0.966667	0.94	0.953333
0.96	0.976667	0.96	0.966667
0.94	0.953333	0.896667	0.913333

## Sheet: VCM_E10.5
VCM E10.5
Accuracy	Precision	Recall	F1-Score
0.87	0.896667	0.876667	0.883333
0.91	0.926667	0.906667	0.916667
0.91	0.93	0.91	0.92
0.9	0.916667	0.893333	0.903333
0.87	0.903333	0.866667	0.886667
0.89	0.916667	0.886667	0.903333
0.89	0.923333	0.89	0.903333
0.89	0.903333	0.886667	0.896667
0.89	0.91	0.886667	0.9
0.89	0.91	0.89	0.9

[truncated: 1 more sheets: VCM_E13.5]
