# Supplementary material for: devCellPy is a machine learning-enabled pipeline for automated annotation of complex multilayered single-cell transcriptomic data
Source: Nat Commun. 2022 Sep 7;13:5271. doi: 10.1038/s41467-022-33045-x (PMC9452519; doi:10.1038/s41467-022-33045-x)
Supplement: Supplementary file 6 — Source Data [file 41467_2022_33045_MOESM6_ESM.zip]

Archive with 18 entries (17 files):
- SOURCE-DATA/
- __MACOSX/._SOURCE-DATA
- SOURCE-DATA/SOURCE-DATA-FIGURE-7E.xlsx
- __MACOSX/SOURCE-DATA/._SOURCE-DATA-FIGURE-7E.xlsx
- SOURCE-DATA/SOURCE-DATA-SUPP-FIG-5B.xlsx
- __MACOSX/SOURCE-DATA/._SOURCE-DATA-SUPP-FIG-5B.xlsx
- SOURCE-DATA/SOURCE-DATA-FIGURE-4C.xlsx
- __MACOSX/SOURCE-DATA/._SOURCE-DATA-FIGURE-4C.xlsx
- SOURCE-DATA/SOURCE-DATA-SUPP-FIG-4A.xlsx
- __MACOSX/SOURCE-DATA/._SOURCE-DATA-SUPP-FIG-4A.xlsx
- SOURCE-DATA/SOURCE-DATA-SUPP-FIG-4B.xlsx
- __MACOSX/SOURCE-DATA/._SOURCE-DATA-SUPP-FIG-4B.xlsx
- SOURCE-DATA/SOURCE-DATA-FIGURE-8E.xlsx
- __MACOSX/SOURCE-DATA/._SOURCE-DATA-FIGURE-8E.xlsx
- SOURCE-DATA/SOURCE-DATA-FIGURE-8D.xlsx
- __MACOSX/SOURCE-DATA/._SOURCE-DATA-FIGURE-8D.xlsx
- SOURCE-DATA/SOURCE-DATA-SUPP-FIG-12.xlsx
- __MACOSX/SOURCE-DATA/._SOURCE-DATA-SUPP-FIG-12.xlsx
