# Supplementary material for: devCellPy is a machine learning-enabled pipeline for automated annotation of complex multilayered single-cell transcriptomic data
Source: Nat Commun. 2022 Sep 7;13:5271. doi: 10.1038/s41467-022-33045-x (PMC9452519; doi:10.1038/s41467-022-33045-x)
Supplement: Supplementary file 6 — Source Data [file 41467_2022_33045_MOESM6_ESM.zip › SOURCE-DATA/SOURCE-DATA-FIGURE-7E.xlsx]

## Sheet: Day 7
E8.25	E9.25	E10.5	E13.5
0.708813	0.0407957	0.177403	0.409285
0.369418	0.0996322	0.0525608	0.00231849
0.838265	0.156151	0.18253	0.153556
0.593719	0.348662	0.474952	0.0991703
0.245559	0.189335	0.0866802	0.00344806
0.627636	0.788412	0.153027	0.00356031
0.900855	0.0262449	0.0289864	0.315262
0.702583	0.260897	0.462198	0.506513
0.363131	0.0859529	0.0535211	0.178855
0.676231	0.0089492	0.198879	0.0172673
0.955303	0.370667	0.146098	0.478512
0.819586	0.0413784	0.0543009	0.0736066
0.660304	0.307853	0.192473	0.100002
0.774533	0.293573	0.0467313	0.0286619
0.850876	0.441972	0.215396	0.167585
0.642925	0.2601	0.0723954	0.469687
0.707261	0.0556713	0.0199225	0.140222
0.478445	0.0218139	0.186416	0.0564931
0.449695	0.0239741	0.115552	0.0096634
0.820094	0.0424573	0.14955	0.176978
0.750172	0.087841	0.143995	0.234596
0.788359	0.78555	0.0867029	0.0255879
0.780189	0.371252	0.159932	0.159612
0.681848	0.169318	0.189585	0.179903
0.872272	0.584297	0.268434	0.141005
0.618992	0.385534	0.187252	0.298664
0.659893	0.158043	0.226174	0.318156
0.552407	0.0478082	0.109929	0.0817519
0.713288	0.0592319	0.0869332	0.0821144
0.280503	0.212124	0.0724656	0.0269196
0.780809	0.639328	0.158561	0.159493
0.934707	0.828174	0.350715	0.332145
0.13481	0.130427	0.131827	0.173684
0.59828	0.00372184	0.154482	0.0143854
0.857429	0.24637	0.31453	0.529866
0.807875	0.0345732	0.10211	0.0584363
0.806404	0.243099	0.13859	0.380795
0.883972	0.0787101	0.142089	0.418172
0.816678	0.526558	0.0495235	0.0163929
0.939306	0.336715	0.0832556	0.0960252
0.806341	0.0923692	0.26399	0.551324
0.552376	0.21202	0.0188801	0.00593497
0.79378	0.259975	0.0327249	0.157926
0.91978	0.0506998	0.16806	0.206242
0.17741	0.169036	0.114509	0.671633
0.888202	0.106371	0.171326	0.365149
0.772096	0.245055	0.22983	0.132623
0.930749	0.78192	0.260799	0.40821
0.891659	0.147558	0.356076	0.0147621
0.626139	0.0358749	0.090758	0.0413187
0.579936	0.407496	0.0352733	0.0267944
0.488987	0.106633	0.138124	0.0208956
0.820724	0.167053	0.0331943	0.0251945
0.750175	0.171353	0.155631	0.185138
0.981683	0.663142	0.397392	0.0839641
0.437295	0.0147834	0.069249	0.0410421
0.923358	0.0897748	0.0755189	0.0721152
0.50026	0.136764	0.218074	0.168048
0.895828	0.363534	0.0783365	0.139025
0.835627	0.803082	0.223448	0.17763
0.803906	0.441798	0.0652441	0.0755548
0.807325	0.0614255	0.0385226	0.0419375
0.703485	0.0785404	0.0748168	0.0317953
0.85492	0.118225	0.209047	0.0130568
0.918331	0.859082	0.0656082	0.0185582
0.513551	0.771641	0.115383	0.671855
0.905592	0.399023	0.104617	0.0510641
0.474476	0.0948058	0.0705066	0.458727
0.69817	0.092961	0.0539301	0.0248903
0.312133	0.0136487	0.23559	0.919689
0.791146	0.703053	0.228497	0.11773
0.625751	0.492784	0.0197615	0.353026
0.276758	0.282186	0.107828	0.0892271
0.961821	0.623967	0.180096	0.0716308
0.271466	0.0952704	0.291669	0.134727
0.754571	0.0911322	0.0603128	0.0494764
0.690474	0.800383	0.217366	0.561115
0.78693	0.0354974	0.0765226	0.0184212
0.275541	0.413451	0.196742	0.0621921
0.588886	0.485176	0.150374	0.501009
0.963206	0.649455	0.29834	0.0417119
0.805647	0.884113	0.179816	0.24659
0.087266	0.0915945	0.103648	0.088348
0.332512	0.0270624	0.269429	0.0345905
0.878407	0.436976	0.290738	0.225365
0.589099	0.562518	0.194512	0.0100466
0.586642	0.00634929	0.023842	0.0119852
0.906667	0.0491045	0.196389	0.138433
0.157538	0.509439	0.132114	0.0124558
0.542939	0.164962	0.204509	0.648005
0.717077	0.470557	0.0837491	0.22501
0.881415	0.427627	0.381391	0.792821
0.750508	0.325116	0.199959	0.0458158
0.963846	0.434626	0.102048	0.00167191
0.77437	0.875076	0.109694	0.106896
0.851991	0.196715	0.269023	0.13481
0.8426	0.142299	0.159634	0.347204
0.192849	0.121059	0.135407	0.0646355
0.671504	0.0348225	0.127714	0.10947
0.920171	0.0420791	0.143326	0.0109877
0.462363	0.548509	0.153382	0.147159
0.950681	0.450536	0.0750292	0.0232532
0.659841	0.144214	0.168455	0.00956988
0.117148	0.20131	0.0362119	0.18986
0.838209	0.66964	0.281361	0.484785
0.792349	0.769921	0.363312	0.40338
0.612148	0.390733	0.0457829	0.0251737
0.370078	0.0778126	0.242915	0.439545
0.324144	0.0110325	0.24453	0.00307015
0.317143	0.0778072	0.0166397	0.0410854
0.682092	0.0597132	0.0467107	0.0782418
0.335123	0.530995	0.261078	0.424651
0.938866	0.0729581	0.070062	0.175721
0.6832	0.00518314	0.112266	0.0186657
0.758967	0.460697	0.076138	0.396311
0.800548	0.263751	0.0423487	0.209159
0.126428	0.0341786	0.0267229	0.159571
0.891427	0.0412532	0.0424973	0.0910548
0.886931	0.786015	0.0630966	0.425281
0.306715	0.248615	0.167023	0.604503
0.709008	0.333601	0.144522	0.00269101
0.195218	0.680437	0.0833246	0.0291824
0.610985	0.450278	0.374443	0.0714035
0.588761	0.709788	0.272796	0.258302
0.62633	0.150358	0.132129	0.063963
0.293024	0.112882	0.0602503	0.0251659
0.750319	0.0908588	0.043989	0.0129195
0.667152	0.905639	0.568167	0.354206
0.951941	0.451271	0.303299	0.0571496
0.756258	0.737147	0.0781468	0.0288125
0.3228	0.25461	0.150567	0.368753
0.765361	0.053019	0.323365	0.0381006
0.716803	0.277361	0.266486	0.0615968
0.855105	0.850852	0.222774	0.209087
0.728971	0.580323	0.108241	0.360544
0.879322	0.236723	0.141994	0.0563653
0.572044	0.149093	0.0353581	0.495353
0.616937	0.638548	0.234845	0.0237796
0.774823	0.498507	0.156397	0.404592
0.506559	0.0849429	0.0761764	0.0172278
0.687153	0.105915	0.119301	0.00513674
0.87557	0.34712	0.168831	0.22846
0.818605	0.115463	0.253568	0.03996
0.871896	0.116148	0.111759	0.0444767
0.964206	0.513445	0.0387123	0.0728546
0.747282	0.258809	0.336926	0.19973
0.832159	0.0858627	0.116464	0.179134
0.884638	0.441499	0.0774958	0.48999
0.720181	0.488522	0.185206	0.00270284
0.945821	0.336823	0.0905952	0.130316
0.729936	0.427719	0.0716166	0.170541
0.945278	0.0728635	0.0490903	0.0773994
0.570482	0.247867	0.299613	0.762426
0.904973	0.127378	0.271436	0.155206
0.632708	0.0312594	0.152672	0.0737742
0.88668	0.142872	0.0095228	0.0523499
0.602726	0.25845	0.14531	0.0730002
0.909329	0.258232	0.344456	0.0536064
0.729311	0.388587	0.200052	0.0818906
0.252864	0.506433	0.436182	0.456058
0.738745	0.612964	0.100303	0.00784813
0.240006	0.183016	0.236288	0.354906
0.753481	0.226913	0.0585627	0.00118642
0.641082	0.375962	0.150328	0.0688055
0.811174	0.668306	0.314466	0.478017
0.834867	0.137655	0.0447341	0.0415725
0.535024	0.0131349	0.0437406	0.0173339
0.970425	0.0546977	0.137403	0.100907
0.856564	0.446405	0.0672778	0.611204
0.351534	0.0511252	0.0170559	0.204202
0.822702	0.732461	0.106267	0.225138
0.475046	0.392043	0.22253	0.0428494
0.884085	0.844893	0.0956626	0.084094
0.802262	0.0588129	0.148534	0.0369794
0.91279	0.178278	0.317765	0.612523
0.827728	0.267442	0.189238	0.586419
0.824751	0.400356	0.301986	0.222732
0.937106	0.0461135	0.251061	0.36918
0.191196	0.751527	0.132784	0.106319
0.57225	0.0211994	0.0363359	0.213144
0.922781	0.0886216	0.177576	0.0721188
0.851541	0.187884	0.0559784	0.0426465
0.773195	0.411632	0.179987	0.56449
0.944935	0.21171	0.355626	0.162008
0.821183	0.628169	0.212144	0.00178502
0.953871	0.14274	0.16027	0.586797
0.888677	0.112551	0.0774177	0.0167103
0.498541	0.782446	0.109695	0.0826268
0.963843	0.866278	0.186286	0.0438322
0.444071	0.796722	0.0192472	0.0170314
0.868216	0.363766	0.0386356	0.070021
0.415286	0.171003	0.127752	0.0326019
0.989637	0.704838	0.0449032	0.340243
0.886934	0.0528605	0.138535	0.00923732
0.719385	0.539725	0.0818455	0.138851
0.181066	0.0581846	0.163352	0.165072
0.947308	0.174965	0.0330409	0.848696
0.242636	0.034292	0.130841	0.0114787
0.843507	0.275026	0.107586	0.0779219
0.557143	0.299908	0.00854275	0.0715815
0.812044	0.0603584	0.233491	0.0793461
0.786627	0.558165	0.137919	0.345441
0.336908	0.44826	0.0639303	0.00532737
0.571111	0.183552	0.214808	0.237189
0.908888	0.212836	0.157821	0.76268
0.74831	0.15743	0.0828689	0.157875
0.889119	0.539959	0.13272	0.398418
0.653653	0.279807	0.105871	0.181682
0.969943	0.0584729	0.119308	0.538799
0.940011	0.00620217	0.10412	0.0406228
0.821996	0.233403	0.282455	0.100568
0.788226	0.170254	0.207338	0.0781584
0.853336	0.0286471	0.0254847	0.0496187
0.453187	0.544659	0.141017	0.0973359
0.908527	0.186247	0.0604939	0.0102574
0.869367	0.683776	0.169829	0.10307
0.57444	0.230403	0.127286	0.202885
0.898946	0.166018	0.16141	0.0397005
0.93089	0.218155	0.103619	0.694031
0.79389	0.143208	0.251105	0.109304
0.565426	0.0696444	0.149206	0.0809874
0.411156	0.0458046	0.0663887	0.0644277
0.719958	0.0897973	0.120599	0.0194023
0.907672	0.295091	0.273249	0.00913041
0.87667	0.375991	0.203172	0.107992
0.109524	0.0769812	0.0668788	0.00154449
0.426716	0.132707	0.235668	0.0825136
0.85879	0.235817	0.0530074	0.266058
0.738378	0.653	0.215694	0.38157
0.715592	0.421273	0.19048	0.0560872
0.846296	0.165977	0.103777	0.412149
0.710896	0.58845	0.061677	0.0360646
0.534974	0.285001	0.0161925	0.148982
0.712973	0.0568512	0.208809	0.159085
0.960543	0.0513624	0.139901	0.168032
0.0379478	0.111051	0.22439	0.0815652
0.346641	0.88191	0.188332	0.105064
0.950554	0.497413	0.0684504	0.0163171
0.899825	0.249118	0.152425	0.540612
0.942088	0.0904962	0.129397	0.446971
0.224604	0.0602767	0.0814916	0.0178274
0.948312	0.849555	0.598323	0.202921
0.855333	0.376622	0.0698059	0.13367
0.956078	0.215221	0.106307	0.0480083
0.91492	0.662003	0.435032	0.0514437
0.548661	0.26868	0.0150712	0.188228
0.123077	0.293247	0.16208	0.0216596
0.895369	0.0352674	0.143112	0.139533
0.315385	0.645211	0.119578	0.0611988
0.757525	0.102561	0.0199506	0.0119184
0.893188	0.0292599	0.0531383	0.486969
0.783543	0.576934	0.355595	0.0263859
0.975708	0.36044	0.420503	0.557552
0.82137	0.269265	0.261304	0.320655
0.37776	0.781014	0.349429	0.720318
0.762517	0.65152	0.0603506	0.217919
0.949033	0.0556506	0.245041	0.615093
0.246724	0.0400845	0.161994	0.137972
0.536014	0.102724	0.0314391	0.0772906
0.821492	0.198671	0.0867451	0.0203287
0.804658	0.817491	0.143013	0.871395
0.834549	0.717815	0.0479396	0.0114939
0.948489	0.4663	0.41301	0.257048
0.804418	0.0538466	0.183034	0.0388372
0.866886	0.698297	0.2699	0.0104087
0.904917	0.251491	0.164472	0.118128
0.658543	0.114724	0.147956	0.730873
0.351562	0.606755	0.0148466	0.0518922
0.977691	0.950043	0.224198	0.118943
0.891355	0.0327503	0.0821594	0.535485
0.902429	0.0859043	0.017777	0.0806785
0.934835	0.0809298	0.0519553	0.0112943
0.905854	0.705447	0.124588	0.623952
0.471118	0.382238	0.179105	0.280868
0.248798	0.144694	0.155793	0.474883
0.798083	0.190848	0.108168	0.0707772
0.0943005	0.376354	0.00568795	0.00388863
0.686882	0.84296	0.067882	0.0103451
0.291414	0.661214	0.29197	0.215847
0.848037	0.0526751	0.152224	0.159062
0.524131	0.144453	0.124857	0.506762
0.436425	0.0258524	0.0604261	0.400508
0.738214	0.14344	0.0481834	0.191822
0.925173	0.160042	0.173721	0.409208
0.933204	0.372777	0.25923	0.167399
0.754911	0.135088	0.0775397	0.101223
0.129804	0.264212	0.0591245	0.00623837
0.470572	0.154624	0.368916	0.289141
0.854667	0.523252	0.0677452	0.00535504
0.379225	0.288765	0.144767	0.297222
0.96766	0.119964	0.145141	0.0257661
0.964828	0.227127	0.228113	0.00789136
0.152652	0.0832466	0.269943	0.140986
0.875686	0.549572	0.190662	0.0386564
0.620118	0.35422	0.100039	0.12152
0.54953	0.115926	0.121798	0.117652
0.942708	0.0808921	0.0784969	0.0207519
0.711859	0.413849	0.342944	0.0732101
0.931294	0.831499	0.105484	0.133148
0.466964	0.734398	0.0586034	0.124016
0.820072	0.188251	0.0912274	0.214968
0.279814	0.0720438	0.0601535	0.565509
0.601347	0.230832	0.136694	0.0934717
0.88625	0.354474	0.143184	0.0823242
0.208	0.936304	0.350526	0.280699
0.846688	0.442285	0.143824	0.0183391
0.805536	0.0380633	0.0942111	0.529007
0.188693	0.601448	0.502796	0.567839
0.608729	0.492954	0.267739	0.0124123
0.868899	0.219801	0.224709	0.00408235
0.674794	0.0361366	0.0338431	0.0733325
0.850195	0.15537	0.138073	0.162286
0.921407	0.20187	0.0683196	0.014669
0.88847	0.0186693	0.0500104	0.00193715
0.865253	0.0971222	0.257603	0.313392
0.943125	0.209132	0.156134	0.956779
0.789993	0.0830961	0.060435	0.0292223
0.544817	0.406963	0.109199	0.00599724
0.890038	0.29543	0.00768176	0.491106
0.167959	0.365329	0.14584	0.0494352
0.581019	0.0437112	0.0540956	0.124152
0.906376	0.741836	0.0663702	0.0438995
0.965841	0.441843	0.234227	0.0713957
0.772221	0.575808	0.0667214	0.181551
0.256189	0.0932959	0.229578	0.0184534
0.869681	0.187575	0.154512	0.123911
0.503917	0.0929209	0.132344	0.0944599
0.393526	0.586928	0.0137814	0.254778
0.597048	0.539953	0.254912	0.193318
0.631731	0.14333	0.0624919	0.338279
0.761484	0.649672	0.267053	0.44365
0.58599	0.230161	0.241389	0.0951726
0.449667	0.0144838	0.197272	0.30082
0.952215	0.031296	0.11974	0.0689056
0.826312	0.823217	0.369475	0.0924492
0.834445	0.309715	0.183099	0.501371
0.713978	0.178197	0.0740946	0.0624059
0.871218	0.310243	0.28891	0.384416
0.892429	0.313973	0.0495323	0.0866934
0.735879	0.636261	0.0241789	0.0177791
0.891624	0.0586077	0.0684526	0.0298644
0.862889	0.274146	0.302589	0.435486
0.751764	0.0301881	0.0188504	0.168689
0.25331	0.568576	0.0934445	0.00653339
0.271428	0.0921426	0.375895	0.120376
0.0843913	0.186393	0.0325195	0.00396697
0.692668	0.242446	0.0382297	0.00421607
0.701457	0.266704	0.0759721	0.643912
0.95006	0.268771	0.363755	0.21505
0.826627	0.661115	0.105514	0.0666768
0.390051	0.0288704	0.0493111	0.0211923
0.901457	0.339597	0.573345	0.568891
0.510525	0.20925	0.0179957	0.00861834
0.701884	0.159137	0.0556364	0.331561
0.883451	0.405023	0.0608727	0.0162743
0.568023	0.284928	0.452759	0.393827
0.404266	0.229626	0.0451235	0.0219637
0.82411	0.140168	0.294326	0.248444
0.667634	0.876838	0.0519157	0.418793
0.894343	0.722693	0.0371113	0.256131
0.895437	0.170641	0.372835	0.281537
0.041314	0.115079	0.038213	0.0916051
0.659088	0.596181	0.111911	0.246886
0.685164	0.0869586	0.196537	0.75923
0.935407	0.110998	0.0684551	0.223993
0.644366	0.172621	0.0219211	0.0121477
0.300408	0.111153	0.265659	0.324979
0.137405	0.784997	0.15278	0.201033
0.659264	0.124225	0.0797366	0.0441837
0.609963	0.0886519	0.220423	0.554778
0.61181	0.663748	0.322184	0.0253506
0.649418	0.602341	0.229508	0.0986909
0.851022	0.233662	0.0367073	0.201458
0.49138	0.352244	0.134813	0.0478092
0.747219	0.630597	0.0392844	0.0229119
0.748903	0.465075	0.273861	0.0826164
0.945201	0.0652572	0.345075	0.756575
0.710006	0.0416099	0.0747361	0.00649514
0.846334	0.317669	0.489547	0.458735
0.598338	0.0789348	0.238116	0.0711908
0.464096	0.12494	0.0919125	0.00450929
0.273034	0.273076	0.0862635	0.0309921
0.976342	0.156487	0.239129	0.076473
0.975333	0.422413	0.342272	0.00302172
0.287402	0.221064	0.18991	0.00989038
0.792972	0.194567	0.140263	0.0290589
0.636288	0.125986	0.17489	0.0463538
0.541885	0.21766	0.235523	0.0214937
0.909557	0.268316	0.133792	0.164806
0.801818	0.432619	0.204468	0.0913439
0.689052	0.0994991	0.0408887	0.0399007
0.328023	0.0150456	0.141469	0.106168
0.957432	0.0244726	0.215851	0.127536
0.695641	0.127871	0.229006	0.945863
0.629412	0.0173134	0.0304987	0.0763616
0.922443	0.15021	0.16135	0.539969
0.912049	0.0221705	0.172193	0.0945305
0.848772	0.313838	0.104625	0.0411258
0.950055	0.108371	0.178646	0.760759
0.176418	0.248365	0.0629455	0.0275108
0.579001	0.300652	0.0383708	0.0911495
0.921325	0.466907	0.132506	0.0675623
0.935039	0.811245	0.111119	0.330418
0.438446	0.291729	0.0592564	0.247426
0.873136	0.0272344	0.180349	0.145183
0.91353	0.458974	0.119597	0.162584
0.630594	0.0172947	0.221164	0.014504
0.263868	0.43552	0.0290418	0.0328463
0.747573	0.466586	0.278115	0.0237041
0.544681	0.140674	0.193422	0.354586
0.430792	0.111737	0.102827	0.245107
0.425158	0.273868	0.0182314	0.0776825
0.694925	0.846606	0.188805	0.0705564
0.825402	0.245304	0.136413	0.209015
0.560044	0.719056	0.14029	0.0396204
0.323119	0.306785	0.287007	0.232876
0.357859	0.233572	0.0905396	0.107657
0.879211	0.242449	0.0383191	0.111891
0.86008	0.24913	0.340738	0.876026
0.178101	0.368215	0.0303563	0.0916561
0.171755	0.554843	0.40062	0.0769158
0.0973888	0.114739	0.30504	0.173381
0.428352	0.245563	0.365048	0.233696
0.837135	0.326385	0.0794939	0.0652207
0.971096	0.203857	0.103129	0.873092
0.776459	0.198666	0.0241537	0.0124856
0.588249	0.112795	0.0255035	0.064422
0.971418	0.958087	0.198425	0.125153
0.760655	0.328618	0.271444	0.411765
0.179346	0.468211	0.0539957	0.502832
0.449161	0.0853327	0.0693019	0.0126661
0.641422	0.748381	0.329561	0.0109769
0.902242	0.368418	0.0296222	0.0283323
0.630734	0.595861	0.249763	0.364349
0.72849	0.441014	0.303224	0.395152
0.984445	0.218721	0.0524905	0.0679687
0.526508	0.0740693	0.0376274	0.00924795
0.401331	0.197163	0.0720416	0.135518
0.484604	0.137991	0.250777	0.0122517
0.894963	0.456125	0.0549482	0.0369183
0.857157	0.845908	0.210502	0.125675
0.939481	0.44427	0.0542967	0.235549
0.823129	0.0144096	0.0498778	0.65473
0.244045	0.210599	0.146937	0.577187
0.430104	0.678878	0.231761	0.363624
0.702117	0.142264	0.0397607	0.0221786
0.59743	0.360539	0.0822747	0.297149
0.979696	0.404081	0.0544633	0.832423
0.826207	0.929917	0.12083	0.15048
0.832761	0.0702266	0.12105	0.035851
0.816551	0.0070751	0.174191	0.525914
0.79879	0.128639	0.110304	0.194918
0.245313	0.0458232	0.0230051	0.230166
0.976087	0.539627	0.147848	0.0921962
0.558871	0.241891	0.218404	0.137844
0.710942	0.12013	0.14902	0.592415
0.21035	0.130283	0.0808303	0.0129393
0.941783	0.187692	0.238236	0.171285
0.610382	0.181178	0.108882	0.198528
0.295016	0.377895	0.272908	0.690026
0.745319	0.174958	0.0414633	0.826883
0.930456	0.189539	0.0954665	0.0216635
0.906656	0.98067	0.188119	0.00582851
0.827654	0.244924	0.112136	0.0264608
0.891219	0.496149	0.0957298	0.0277318
0.389838	0.52801	0.0678396	0.410814
0.932662	0.250922	0.155779	0.135731
0.97573	0.0265517	0.103704	0.708355
0.170646	0.206069	0.0674386	0.107723
0.834151	0.181147	0.0731086	0.128383
0.508916	0.817874	0.0745605	0.0744281
0.838829	0.0132697	0.174633	0.674458
0.265289	0.0757642	0.146837	0.247001
0.435575	0.0323426	0.111892	0.522595
0.904006	0.0206977	0.171104	0.228775
0.862831	0.169633	0.090752	0.00809334
0.815482	0.227238	0.0760106	0.00554912
0.507843	0.017196	0.101798	0.0109571
0.818594	0.118907	0.117816	0.00260023
0.908035	0.592882	0.104437	0.0717716
0.894358	0.0124652	0.086961	0.335628
0.447859	0.163216	0.0917793	0.00270466
0.648945	0.383681	0.125983	0.193268
0.957653	0.474055	0.0882244	0.0887548
0.705643	0.166154	0.0656365	0.00855201
0.920513	0.204197	0.271182	0.378447
0.560971	0.0495972	0.260879	0.0261474
0.538334	0.681558	0.153678	0.0809123
0.615951	0.0698558	0.159366	0.521585
0.304527	0.153633	0.381283	0.522833
0.795765	0.316573	0.122978	0.279927
0.863892	0.500815	0.0798775	0.192947
0.350904	0.502157	0.153094	0.220473
0.529063	0.490469	0.0960268	0.0481225
0.947086	0.0528665	0.138697	0.0733178
0.874196	0.412488	0.288154	0.0751768
0.761861	0.234204	0.175214	0.656115
0.422067	0.116563	0.386518	0.00435237
0.611952	0.893205	0.0686646	0.133575
0.60125	0.227613	0.312424	0.039223
0.824789	0.282814	0.204602	0.257371
0.832476	0.213467	0.51683	0.0290244
0.747157	0.285401	0.113531	0.292446
0.803085	0.783759	0.297142	0.0302547
0.824524	0.0449049	0.268596	0.0247254
0.945936	0.16941	0.136418	0.00768795
0.915309	0.929592	0.120677	0.0701323
0.933502	0.342152	0.0637307	0.0762597
0.946818	0.00452435	0.107057	0.460952
0.882858	0.0393532	0.114364	0.42443
0.885974	0.106866	0.28213	0.00773187
0.668538	0.0961454	0.152862	0.105083
0.913614	0.674219	0.195975	0.803497
0.77646	0.269466	0.166954	0.816785
0.894489	0.503513	0.193526	0.107736
0.56785	0.0582547	0.323158	0.0891156
0.262478	0.073567	0.11036	0.128905

## Sheet: Day 11
E8.25	E9.25	E10.5	E13.5
0.920262	0.147866	0.0907449	0.0685917
0.824222	0.531815	0.131644	0.531953
0.828922	0.140215	0.33195	0.935952
0.674438	0.204952	0.120751	0.0561122
0.141371	0.0360773	0.0997578	0.265489
0.694067	0.134448	0.107841	0.012378
0.962409	0.686172	0.0969064	0.915131
0.941151	0.3855	0.678564	0.223063
0.905512	0.102276	0.111446	0.556945
0.609492	0.52661	0.082732	0.331972
0.816444	0.0604083	0.0951589	0.0360784
0.872217	0.330059	0.043506	0.368435
0.612603	0.0524593	0.0230529	0.093317
0.82132	0.916192	0.292534	0.445961
0.744495	0.210069	0.327059	0.220155
0.868969	0.118452	0.00981702	0.0171074
0.647019	0.0705243	0.0285632	0.00650879
0.337828	0.00459609	0.174034	0.0107959
0.551378	0.0735043	0.0123391	0.0109552
0.689548	0.0380769	0.0915745	0.0528177
0.14833	0.241171	0.180281	0.133275
0.852119	0.0150497	0.261957	0.204686
0.71814	0.195629	0.0935715	0.0564655
0.899295	0.0201735	0.0726038	0.239363
0.535242	0.785263	0.124053	0.0457581
0.799773	0.927165	0.0868733	0.0355305
0.965268	0.0385617	0.0739968	0.605158
0.885913	0.635448	0.0972244	0.0792212
0.865066	0.0258467	0.0189901	0.0190103
0.921272	0.48568	0.211886	0.0660827
0.86259	0.243515	0.194372	0.86175
0.36145	0.517351	0.497918	0.28927
0.961722	0.295273	0.130413	0.123817
0.58109	0.273642	0.170586	0.0702865
0.621297	0.152071	0.142819	0.17158
0.925828	0.151689	0.324292	0.126513
0.93039	0.44631	0.0170251	0.0235246
0.944336	0.701412	0.113274	0.165917
0.652294	0.160813	0.153424	0.0640789
0.897662	0.657142	0.18593	0.0164671
0.751425	0.0694758	0.0780577	0.229883
0.903985	0.0633221	0.152018	0.17061
0.643275	0.0498484	0.0253968	0.0509209
0.719213	0.0870591	0.098141	0.574873
0.876974	0.0869579	0.124979	0.132156
0.699196	0.306331	0.350591	0.700591
0.931151	0.285514	0.149536	0.586108
0.688279	0.147696	0.0574281	0.678806
0.947715	0.21097	0.460935	0.569531
0.907187	0.0280491	0.17466	0.00636908
0.826927	0.018692	0.118209	0.26441
0.83152	0.529116	0.0838887	0.141536
0.665778	0.0724347	0.118209	0.422937
0.76176	0.277738	0.0110725	0.431602
0.679568	0.403985	0.267035	0.107539
0.937234	0.0413898	0.0907977	0.0481726
0.866533	0.369401	0.161717	0.0525562
0.971261	0.219816	0.196276	0.0333901
0.619884	0.141819	0.291913	0.078493
0.354343	0.149362	0.0783465	0.375802
0.888934	0.878187	0.295229	0.090628
0.960989	0.0422612	0.068058	0.0870197
0.6196	0.215738	0.106474	0.800219
0.711929	0.00646151	0.03176	0.0397069
0.600614	0.244262	0.0812436	0.00603884
0.734848	0.169766	0.0825628	0.0905671
0.927259	0.212567	0.0277866	0.0838598
0.838903	0.232645	0.0468522	0.027648
0.93902	0.167392	0.401571	0.758153
0.833046	0.44982	0.166936	0.248825
0.78705	0.689382	0.203705	0.0128552
0.688572	0.0212607	0.134794	0.0207655
0.8856	0.36982	0.176935	0.0425396
0.478388	0.560396	0.0778305	0.0276827
0.902322	0.718714	0.0658993	0.0665182
0.129064	0.0304818	0.0559402	0.00346528
0.811453	0.409054	0.144853	0.0475347
0.436384	0.168132	0.0489794	0.170082
0.115643	0.143153	0.119105	0.0217556
0.766905	0.256714	0.0343593	0.0752082
0.47059	0.0430392	0.046146	0.0268929
0.838681	0.0259757	0.050597	0.0374593
0.890013	0.635804	0.142559	0.83949
0.715919	0.775387	0.231663	0.342308
0.850286	0.267853	0.190979	0.0592353
0.928758	0.0446858	0.0409416	0.00974231
0.635622	0.233047	0.148151	0.0536166
0.875424	0.263533	0.0133048	0.125144
0.303302	0.294444	0.274301	0.433751
0.699605	0.0901626	0.01423	0.264261
0.613083	0.164414	0.0382069	0.00225262
0.796264	0.065419	0.00786808	0.169652
0.578322	0.00923943	0.0032974	0.226429
0.791262	0.536884	0.0841402	0.285417
0.951986	0.0142896	0.0133566	0.126496
0.888381	0.0917767	0.201694	0.107771
0.824967	0.638575	0.10715	0.445761
0.967497	0.0129361	0.0312413	0.0792207
0.398539	0.679927	0.0642665	0.706468
0.752555	0.7628	0.242448	0.162706
0.82783	0.224853	0.106452	0.204473
0.862668	0.797329	0.0890609	0.0470897
0.383421	0.215074	0.0117304	0.149323
0.939458	0.50665	0.424348	0.102528
0.785608	0.0936172	0.195736	0.00685002
0.886065	0.218728	0.150443	0.0461198
0.805957	0.0205912	0.0155632	0.0456888
0.896143	0.413159	0.0133773	0.137896
0.844411	0.863285	0.0950505	0.912448
0.821455	0.0132107	0.0489245	0.0107825
0.744057	0.125585	0.106983	0.00332266
0.582143	0.054058	0.0176398	0.131253
0.507258	0.405651	0.034169	0.469738
0.885719	0.809526	0.317579	0.363512
0.786388	0.271965	0.00840012	0.206461
0.826696	0.570149	0.336563	0.146843
0.775527	0.778948	0.199683	0.160104
0.962627	0.30005	0.0867234	0.172282
0.269386	0.694377	0.277083	0.412705
0.930998	0.105604	0.0237181	0.108286
0.758125	0.725932	0.0528798	0.115211
0.860181	0.410397	0.037824	0.157287
0.856757	0.511491	0.181447	0.142688
0.935289	0.248032	0.010654	0.0171233
0.685179	0.224767	0.0723341	0.257812
0.168118	0.116558	0.0920849	0.00073798
0.90881	0.220124	0.0984406	0.671465
0.888489	0.153888	0.0356137	0.0791442
0.942858	0.558163	0.0105389	0.00399626
0.356829	0.0765648	0.162715	0.0974905
0.477885	0.160859	0.0752172	0.0389362
0.423232	0.0393827	0.00612098	0.774961
0.269744	0.221222	0.0329855	0.0164705
0.939702	0.0934451	0.0340639	0.0251883
0.929575	0.702766	0.450854	0.197628
0.76035	0.0918357	0.0342985	0.0163449
0.710952	0.287845	0.00485856	0.0703169
0.933046	0.355723	0.00941424	0.0981973
0.941864	0.831483	0.0957787	0.0942705
0.904792	0.663898	0.123541	0.472723
0.734626	0.765114	0.275401	0.0724608
0.896555	0.45041	0.159346	0.0540096
0.776373	0.676414	0.190832	0.0833329
0.943772	0.0709887	0.0517723	0.349118
0.9594	0.00594039	0.735009	0.904689
0.975917	0.753847	0.157588	0.0257194
0.762064	0.0522808	0.0183287	0.0376377
0.938532	0.0941981	0.0733642	0.896745
0.745328	0.102372	0.0791813	0.00766626
0.185621	0.0295484	0.0278693	0.00677659

## Sheet: Day 13
E8.25	E9.25	E10.5	E13.5
0.682121	0.014539	0.0395974	0.142044
0.955616	0.605341	0.298472	0.65984
0.609009	0.740647	0.233354	0.417414
0.928648	0.0183698	0.0152972	0.166475
0.726078	0.0714353	0.136988	0.00460681
0.869229	0.927513	0.155889	0.280593
0.641293	0.219378	0.0940321	0.178311
0.396264	0.0894021	0.0735346	0.0424266
0.275491	0.0116796	0.0900081	0.423806
0.832625	0.0370834	0.122333	0.0612612
0.494857	0.311907	0.3051	0.0778069
0.72032	0.515987	0.0210874	0.0517898
0.909245	0.256903	0.172471	0.0515808
0.956166	0.853552	0.167337	0.277686
0.70531	0.0529545	0.153281	0.030811
0.710587	0.484283	0.077465	0.0298174
0.854774	0.0201534	0.177353	0.0688801
0.673027	0.401311	0.417871	0.327896
0.118851	0.0106593	0.0343365	0.0853267
0.816795	0.478903	0.0420302	0.00390808
0.837049	0.75132	0.400994	0.75352
0.939833	0.13512	0.0558448	0.430397
0.734459	0.0512327	0.149675	0.349361
0.895138	0.150276	0.171069	0.340632
0.589421	0.252144	0.0900783	0.310719
0.708281	0.573652	0.18541	0.064982
0.688115	0.347774	0.025835	0.0129077
0.513628	0.0381647	0.00717983	0.00146376
0.680673	0.615467	0.0208582	0.102201
0.499781	0.429804	0.0135944	0.157241
0.968086	0.940475	0.119857	0.0493523
0.710482	0.171752	0.0286598	0.0104118
0.898329	0.850665	0.0764436	0.0540694
0.806407	0.679143	0.145535	0.119275
0.560991	0.406809	0.205086	0.105301
0.502206	0.642604	0.0108811	0.00500846
0.605721	0.177821	0.152994	0.023217
0.857408	0.828043	0.274512	0.377655
0.71203	0.443988	0.0764208	0.508548
0.462695	0.133078	0.0650889	0.033423
0.822758	0.00371691	0.0105566	0.00076288
0.96698	0.663813	0.159843	0.31263
0.719055	0.0144885	0.111609	0.00644698
0.89623	0.514783	0.254954	0.486608
0.885653	0.0245315	0.158154	0.747156
0.181507	0.300447	0.0910041	0.0108839
0.544087	0.92047	0.197147	0.0651103
0.901944	0.0204033	0.0578132	0.0405002
0.775027	0.711551	0.114421	0.655265
0.142369	0.813894	0.0608071	0.0655392
0.792954	0.0963112	0.049752	0.164266
0.704842	0.572176	0.124502	0.287568
0.510987	0.130847	0.268615	0.364274
0.902974	0.0474726	0.164293	0.00962406
0.86317	0.0435886	0.0558012	0.0158063
0.522967	0.11574	0.00738947	0.0326305
0.173321	0.218696	0.0261333	0.00113581
0.73116	0.142998	0.147414	0.156244
0.803345	0.0957442	0.0361494	0.0176629
0.391695	0.559069	0.0540821	0.0313986
0.614808	0.151266	0.194507	0.0194669
0.755981	0.272965	0.0490596	0.212112
0.730295	0.025671	0.0640584	0.148653
0.248784	0.0175852	0.270976	0.033104
0.580311	0.53084	0.0732031	0.123303
0.636122	0.646582	0.174866	0.0300145
0.522023	0.779258	0.0690219	0.0932479
0.58593	0.536244	0.036599	0.0629638
0.544992	0.0878703	0.0516576	0.00576201
0.766947	0.210903	0.071971	0.0301339
0.489386	0.899162	0.173276	0.116183
0.537226	0.0187286	0.0498121	0.0229463
0.445797	0.523231	0.189038	0.0621553
0.34741	0.256863	0.0134661	0.450639
0.730867	0.0225515	0.0535761	0.00758457
0.797622	0.304459	0.0848383	0.159533
0.910738	0.644034	0.266765	0.182271
0.739403	0.837032	0.0950973	0.210317
0.507579	0.43746	0.235837	0.687473
0.865156	0.779798	0.219352	0.332564
0.603693	0.0432672	0.0479595	0.047455
0.698508	0.160955	0.284498	0.230409
0.658375	0.730737	0.308807	0.0312256
0.837448	0.0301181	0.0879449	0.0297174
0.247715	0.787573	0.0896649	0.234
0.836678	0.784171	0.0985804	0.0241392
0.625849	0.00995746	0.0672279	0.00498965
0.641198	0.170063	0.0547261	0.018411
0.115594	0.121563	0.045859	0.0173528
0.864659	0.71621	0.0970329	0.0192737
0.936263	0.335827	0.128047	0.0156938
0.8001	0.71607	0.0874935	0.293183
0.250165	0.334965	0.264298	0.0389879
0.906932	0.147787	0.125931	0.052759
0.52407	0.371551	0.0297955	0.238989
0.577531	0.69977	0.0963824	0.122875
0.811151	0.974618	0.316359	0.0901821
0.618125	0.202296	0.173099	0.00241732
0.244545	0.086481	0.0673229	0.0967243
0.936628	0.0470992	0.19643	0.00731876
0.839261	0.191043	0.0693967	0.0436828
0.789814	0.599591	0.0833679	0.0498732
0.682149	0.497471	0.0743014	0.33196
0.902166	0.810725	0.0653902	0.247081
0.386719	0.0106324	0.0799753	0.0785945
0.758732	0.0955325	0.0365119	0.206658
0.957238	0.778155	0.141244	0.58743
0.463528	0.122793	0.0814391	0.0117677
0.831293	0.379864	0.073232	0.0786044
0.766556	0.274971	0.326448	0.690722
0.510293	0.460078	0.10272	0.438863
0.902753	0.170347	0.473771	0.0709859
0.745965	0.00170114	0.0649428	0.0455053
0.499826	0.0857142	0.06082	0.0240119
0.952278	0.0244147	0.142626	0.0984015
0.696218	0.140195	0.106097	0.0229198
0.85175	0.219289	0.0548037	0.134823
0.243542	0.144093	0.226283	0.101665
0.881287	0.567473	0.024875	0.0233247
0.654217	0.739819	0.188109	0.214351
0.893864	0.205977	0.150595	0.581642
0.938705	0.00554264	0.0503818	0.0784288
0.847313	0.0949571	0.0207906	0.393031
0.890107	0.0990119	0.0512264	0.0271298
0.780059	0.342484	0.145191	0.73096
0.803774	0.130605	0.0868778	0.0967875
0.885514	0.517918	0.179145	0.239054
0.887072	0.0305755	0.0530588	0.00463707
0.932671	0.529705	0.0704745	0.241257
0.822661	0.247775	0.0756395	0.0468899
0.6649	0.645568	0.258191	0.562544
0.852059	0.504567	0.227134	0.0322716
0.543353	0.81127	0.233692	0.529514
0.777352	0.241275	0.0454136	0.0243668
0.757549	0.825017	0.369572	0.530136
0.793059	0.0630429	0.0880401	0.00201032
0.823326	0.0133995	0.00812638	0.108839
0.764761	0.235898	0.076771	0.0380337
0.771716	0.040654	0.0159593	0.00292875
0.806329	0.262449	0.0245794	0.00270539
0.238863	0.103397	0.00479611	0.0201247
0.613334	0.0523697	0.0686855	0.00209236
0.782108	0.00273241	0.140461	0.0163956
0.744414	0.230519	0.0313225	0.0868962
0.918065	0.247675	0.115549	0.795249
0.787846	0.233201	0.01414	0.00393236
0.812911	0.642361	0.0266301	0.104458
0.893828	0.303546	0.288438	0.692615
0.875374	0.506248	0.0622503	0.234693
0.571462	0.223749	0.14117	0.00482109
0.933439	0.715529	0.0860962	0.13052
0.588762	0.381432	0.100443	0.152846
0.92171	0.536434	0.0788602	0.0731466
0.153404	0.201315	0.221762	0.689541
0.845048	0.547711	0.174221	0.580004
0.808454	0.445177	0.099354	0.45861
0.731757	0.914561	0.233065	0.674617
0.13042	0.0378447	0.0132271	0.0146197
0.585884	0.308588	0.10467	0.191067
0.858257	0.419164	0.476115	0.528875
0.4873	0.0607146	0.0549988	0.0280608
0.540642	0.246237	0.0557877	0.0542746
0.742326	0.06889	0.0348602	0.0147607
0.794115	0.765193	0.108424	0.0860052
0.850719	0.524493	0.0280021	0.00509027
0.927346	0.298351	0.050881	0.0408923
0.357775	0.201983	0.11431	0.117266
0.789323	0.913007	0.015724	0.114943
0.314582	0.728416	0.428486	0.0577374
0.918246	0.775347	0.0920342	0.0591373
0.33548	0.498815	0.0368169	0.00844013
0.408818	0.954032	0.207029	0.826371
0.750074	0.135668	0.104208	0.00566219
0.889427	0.38279	0.131423	0.670231
0.789583	0.4496	0.0489335	0.0140717
0.768764	0.0322794	0.0704681	0.0494171
0.709177	0.232306	0.307459	0.355483
0.988999	0.0341019	0.381355	0.0702472
0.908005	0.0627995	0.0572189	0.0515686
0.340703	0.128872	0.152186	0.126414
0.902487	0.691969	0.347284	0.462389
0.282098	0.660623	0.148067	0.0866135
0.616841	0.282248	0.00532195	0.106947
0.261075	0.715523	0.144646	0.265651
0.879648	0.834277	0.0883041	0.0404127
0.659102	0.360573	0.110179	0.113009
0.814779	0.0723049	0.0446453	0.144539
0.848161	0.0447602	0.144119	0.255873
0.792395	0.497315	0.0973291	0.0292698
0.725933	0.127173	0.0396439	0.0756125
0.858196	0.420279	0.101558	0.00585149
0.805659	0.876672	0.0901449	0.17091
0.799184	0.279199	0.165196	0.0757719
0.754431	0.0997966	0.104237	0.239857
0.877938	0.204096	0.156349	0.121313
0.906076	0.944963	0.107221	0.250931
0.251299	0.0883651	0.0340776	0.016305
0.762617	0.0532511	0.0270865	0.233953
0.737009	0.812086	0.316386	0.494684
0.801313	0.824593	0.106262	0.200248
0.738674	0.156319	0.242693	0.603287
0.574405	0.1901	0.0291659	0.0407516
0.609129	0.0495406	0.00518537	0.00264242
0.326316	0.529962	0.0875163	0.012277
0.887122	0.029319	0.146458	0.00793677
0.687968	0.213098	0.0749768	0.378472
0.790349	0.509585	0.145552	0.121707
0.548238	0.343562	0.0371192	0.0490139
0.204115	0.00149749	0.0123088	0.00119112
0.559849	0.680605	0.267875	0.125238
0.852437	0.363251	0.0631323	0.00088048
0.645891	0.385365	0.175937	0.192323
0.514837	0.61957	0.212582	0.00662273
0.517391	0.176967	0.103723	0.05796
0.7332	0.651498	0.18187	0.0501175
0.738375	0.255361	0.390333	0.0275883
0.851528	0.310631	0.0925875	0.194084
0.67154	0.25953	0.0839141	0.4979
0.750403	0.66641	0.114695	0.432933
0.638109	0.398626	0.054538	0.0550173
0.309567	0.750411	0.290439	0.0830686
0.62575	0.0070067	0.233123	0.288427
0.338851	0.50857	0.332743	0.0568114
0.591779	0.249162	0.14277	0.29313
0.454978	0.0361467	0.0206534	0.241998
0.953164	0.11277	0.214501	0.71823
0.761589	0.661689	0.215914	0.486057
0.631854	0.0896547	0.0581342	0.0171179
0.809025	0.90618	0.123852	0.295295
0.843099	0.437066	0.090605	0.0321726
0.750008	0.048959	0.181591	0.0606497
0.87694	0.107453	0.0918015	0.0727682
0.935482	0.758946	0.0510465	0.167788
0.818981	0.0747509	0.136518	0.0315693
0.527914	0.222387	0.118651	0.115613
0.778164	0.0355245	0.0293115	0.02083
0.881094	0.0918995	0.127222	0.480835
0.380779	0.655611	0.103713	0.122126
0.783485	0.659591	0.18869	0.132818
0.530658	0.339762	0.340079	0.0803752
0.952646	0.718015	0.0773671	0.211308
0.759156	0.63869	0.102686	0.197361
0.305074	0.468872	0.0483181	0.15547
0.887045	0.597517	0.200143	0.0701737
0.814667	0.687526	0.295885	0.451272
0.846745	0.107341	0.148326	0.0228815
0.628044	0.89871	0.0688994	0.163925
0.676465	0.814693	0.0977839	0.0410798
0.712835	0.0984052	0.230525	0.557142
0.632039	0.0323932	0.0630504	0.277839
0.735213	0.332826	0.206599	0.0497647
0.935149	0.24924	0.0948608	0.0352945
0.389093	0.258739	0.123672	0.278405
0.743522	0.037795	0.0224065	0.107292
0.34709	0.424364	0.0619252	0.177204
0.503794	0.624211	0.0523611	0.0096319
0.16288	0.203933	0.0359689	0.0573654
0.219958	0.127729	0.186525	0.0270501
0.427461	0.137066	0.0941246	0.060358
0.799533	0.731075	0.0527709	0.0806155
0.723779	0.316109	0.129896	0.0159519
0.938815	0.569017	0.310682	0.0101818
0.629542	0.324075	0.0869705	0.150001
0.90194	0.0411049	0.148063	0.0177592
0.671093	0.654163	0.0214899	0.0420678
0.829439	0.428712	0.102603	0.363264
0.923517	0.339052	0.221608	0.482379
0.831903	0.218184	0.0313061	0.00479174
0.514204	0.333074	0.0130758	0.0047379
0.886197	0.265862	0.230951	0.129316
0.732522	0.468483	0.0957193	0.14438
0.851527	0.12766	0.0218987	0.0564444
0.278247	0.230775	0.111984	0.253994
0.846439	0.119103	0.10766	0.025731
0.667314	0.735395	0.0942491	0.0235414
0.159971	0.208836	0.0520256	0.853602
0.812478	0.219498	0.12697	0.125747
0.4249	0.661484	0.0341875	0.0586905
0.5669	0.126089	0.081062	0.248927
0.899996	0.739381	0.182896	0.432417
0.282581	0.38964	0.0818589	0.0165238
0.704405	0.0118993	0.0107351	0.00945705
0.303746	0.00515849	0.0447554	0.0162144
0.755839	0.43251	0.162222	0.0487118
0.306408	0.00300457	0.0572641	0.217428
0.175998	0.447995	0.224714	0.208499
0.292081	0.53358	0.168981	0.100661
0.846918	0.067545	0.0498891	0.108111
0.224622	0.34716	0.0767908	0.121003
0.708388	0.417867	0.024144	0.217123
0.555255	0.0556598	0.0429618	0.0984214
0.84449	0.628728	0.106671	0.771462
0.0790037	0.290994	0.0849553	0.0159006
0.787075	0.241601	0.0132413	0.256531
0.65966	0.628596	0.073676	0.079709
0.772967	0.065301	0.0302541	0.0231486
0.342779	0.420864	0.114821	0.484599
0.145573	0.489829	0.113617	0.115411
0.155259	0.364716	0.210976	0.0376101
0.481855	0.34368	0.0356049	0.016091
0.736117	0.228212	0.209332	0.268995
0.870579	0.536716	0.047013	0.343807
0.745118	0.241723	0.0201031	0.161769
0.159059	0.0487965	0.113211	0.0419741
0.808207	0.674466	0.274022	0.0993962
0.55273	0.0953406	0.195121	0.0908847
0.909565	0.188694	0.0396712	0.0152982
0.358372	0.683518	0.0208837	0.0395348
0.548454	0.00718563	0.0108193	0.653162
0.0196765	0.228915	0.158602	0.0582765
0.803812	0.636198	0.0276715	0.1437
0.963372	0.530484	0.0797687	0.0243375
0.134722	0.32148	0.0731829	0.0242556
0.264368	0.162477	0.093286	0.0272585
0.310767	0.642717	0.122259	0.551303
0.920814	0.302215	0.0113586	0.0676514
0.643953	0.950191	0.118108	0.020618
0.686256	0.0285768	0.0780243	0.0113589
0.88802	0.454308	0.109877	0.0720119
0.773488	0.344894	0.147567	0.300323
0.817289	0.230723	0.114699	0.0822709
0.607962	0.408199	0.0905586	0.283406
0.55669	0.478928	0.0753938	0.0480592
0.829908	0.0406831	0.0976243	0.0286288
0.848736	0.0685193	0.0541074	0.129014
0.600545	0.0523745	0.0443821	0.00057397
0.668873	0.628486	0.27727	0.0935777
0.472276	0.0171399	0.0510763	0.121798
0.747163	0.0632441	0.0661027	0.312709
0.491064	0.155546	0.0306607	0.0522348
0.584314	0.00823006	0.0996414	0.00432184
0.5266	0.117293	0.0914804	0.0222492
0.738729	0.145219	0.0980109	0.100836
0.678341	0.671132	0.0241682	0.00589681
0.789621	0.306301	0.159271	0.276599
0.715047	0.225436	0.0791275	0.0491108
0.857007	0.239018	0.303117	0.0834844
0.681468	0.175235	0.148138	0.0139164
0.829223	0.211537	0.0229031	0.411586
0.773727	0.0295702	0.0254393	0.0248311
0.76147	0.26987	0.266013	0.559413
0.0946852	0.0539456	0.00224898	0.0206043
0.667968	0.26373	0.0612604	0.142019
0.771469	0.758263	0.126801	0.618883
0.887815	0.758151	0.241063	0.635475
0.666809	0.458731	0.236385	0.280874
0.682987	0.321714	0.194279	0.0117374
0.847137	0.660784	0.260327	0.498565
0.886232	0.667717	0.429165	0.722397
0.857491	0.776066	0.216615	0.677447
0.628311	0.0255256	0.0159033	0.222633
0.744542	0.412027	0.0659503	0.554712
0.851139	0.205833	0.263125	0.415117
0.116362	0.123309	0.0805997	0.0795267
0.0451719	0.0366121	0.0377403	0.21223
0.535246	0.246643	0.220673	0.0279477
0.242724	0.101297	0.0862886	0.00960873
0.860334	0.751662	0.0949866	0.333874
0.948102	0.809873	0.0900425	0.005341
0.661059	0.0133851	0.0795678	0.00523755
0.575706	0.193566	0.0825342	0.0100229
0.689103	0.00591299	0.0252738	0.012947
0.775375	0.563048	0.0839313	0.0325206
0.650518	0.00198601	0.0870534	0.00825318
0.0366253	0.664289	0.0360388	0.0665646
0.672564	0.260177	0.0957516	0.0121778
0.823178	0.618161	0.0302277	0.262306
0.875616	0.758877	0.175067	0.066135
0.690168	0.00519501	0.0368958	0.428361
0.655302	0.401564	0.0719176	0.199723
0.756928	0.273293	0.317133	0.0311373
0.625815	0.755558	0.275036	0.0165454
0.719144	0.254053	0.111534	0.0651281
0.78049	0.441456	0.0418864	0.526796
0.609136	0.401318	0.130448	0.00120358
0.469178	0.413924	0.0433385	0.00446826
0.715872	0.0331399	0.0553395	0.0436298
0.662341	0.131233	0.0578304	0.0449285
0.658796	0.262498	0.39633	0.00513792
0.503609	0.426956	0.200718	0.670172
0.70399	0.508434	0.233526	0.263016
0.96452	0.923425	0.0468455	0.381414
0.874044	0.0979488	0.114962	0.0159226
0.76115	0.573237	0.146372	0.0107422
0.771254	0.948217	0.200136	0.115309
0.952178	0.973172	0.329281	0.126524
0.203738	0.27175	0.472764	0.0275958
0.360014	0.0517934	0.0313402	0.0992432
0.491683	0.749355	0.0516087	0.0935797
0.93817	0.444755	0.203816	0.457381
0.52976	0.144936	0.184026	0.185967
0.367932	0.504519	0.0810585	0.00250666
0.110526	0.740905	0.134924	0.0308216
0.955643	0.0919473	0.182407	0.325717
0.842713	0.0247327	0.0967316	0.585335
0.0895531	0.0978957	0.090699	0.00510959
0.755175	0.0715242	0.0884772	0.464302
0.4469	0.291906	0.245769	0.112467
0.550456	0.185922	0.151971	0.0273451
0.779762	0.0868254	0.227595	0.0683997
0.884935	0.599348	0.0229007	0.240502
0.835832	0.211875	0.0619558	0.0947147
0.645477	0.467257	0.0908589	0.0643505
0.725351	0.049349	0.0155795	0.00572776
0.640043	0.0408476	0.0178609	0.105849
0.807602	0.870242	0.252747	0.579389
0.907923	0.0359878	0.0477585	0.0262925
0.923015	0.0195509	0.0573753	0.00924153
0.711024	0.0320948	0.0398468	0.00877463
0.362356	0.349825	0.00424023	0.529343
0.635663	0.516472	0.213818	0.416042
0.647648	0.335333	0.188034	0.514518
0.850208	0.934554	0.19088	0.397689
0.558157	0.0251119	0.048002	0.0154513
0.467212	0.00219922	0.0130702	0.074038
0.206066	0.769394	0.297126	0.295655
0.31774	0.18458	0.0935166	0.0114286
0.905666	0.567526	0.034386	0.03972
0.909254	0.541596	0.318649	0.068243
0.937453	0.593857	0.0713673	0.181112
0.719013	0.0867932	0.0756761	0.0599237
0.181286	0.665534	0.239027	0.135905
0.850723	0.461977	0.383309	0.0141342
0.776576	0.789399	0.216965	0.465353
0.754159	0.233367	0.0179355	0.072656
0.122309	0.408962	0.421597	0.165767
0.694631	0.127139	0.0755549	0.138884
0.834464	0.0491811	0.0509263	0.00215342
0.770837	0.554629	0.115	0.022043
0.104404	0.127923	0.0842102	0.0416044
0.683527	0.0489589	0.0611195	0.0128014
0.767605	0.241936	0.00840793	0.0255468
0.94361	0.673385	0.18828	0.0863322
0.90733	0.0704446	0.420751	0.165095
0.668577	0.0961507	0.154413	0.0839117
0.9572	0.350549	0.12068	0.366018
0.285977	0.0590674	0.0172929	0.137079
0.63944	0.186156	0.00414027	0.00343079
0.0551834	0.0235785	0.120339	0.0382169
0.916822	0.0477916	0.141125	0.0864145
0.687544	0.411085	0.0775993	0.0011681
0.787187	0.184648	0.0117203	0.0472514
0.568507	0.557158	0.123337	0.138176
0.885199	0.317111	0.120558	0.188854
0.193743	0.541406	0.635183	0.0231484
0.561451	0.152833	0.0210785	0.0209266
0.860602	0.287486	0.0163595	0.0116421
0.899254	0.0432995	0.0601902	0.0805106
0.447483	0.865189	0.0854056	0.181816
0.291529	0.101769	0.0671202	0.264099
0.681076	0.899983	0.392803	0.448159
0.731192	0.0487892	0.360627	0.0448401
0.854115	0.103922	0.0993601	0.488199
0.599902	0.15503	0.0476344	0.269903
0.913868	0.0859889	0.0292943	0.00959532
0.904459	0.125821	0.0451852	0.00594169
0.775299	0.326515	0.151477	0.369511
0.715543	0.406378	0.0730777	0.00929816
0.581786	0.243312	0.116995	0.331781
0.252123	0.954966	0.163385	0.0163497
0.612145	0.270745	0.0383707	0.0110192
0.901735	0.125416	0.0744652	0.0398225
0.679281	0.107491	0.0350842	0.0257527
0.618561	0.218276	0.38183	0.311457
0.688879	0.739333	0.108707	0.0197379
0.843371	0.0178362	0.078809	0.232291
0.401086	0.825501	0.277503	0.0422753
0.819088	0.289672	0.0955816	0.0885884
0.753919	0.332518	0.176603	0.199567
0.938572	0.142177	0.249486	0.18837
0.0605947	0.205466	0.413432	0.0361135
0.43997	0.0127318	0.0593609	0.0600055
0.663402	0.0214099	0.0645766	0.434723
0.816597	0.304971	0.115678	0.0833052

## Sheet: Day 15
E8.25	E9.25	E10.5	E13.5
0.843162	0.964722	0.15843	0.0769657
0.77991	0.589476	0.0224746	0.00576345
0.944636	0.745486	0.0980416	0.158975
0.944799	0.674868	0.267077	0.221579
0.734067	0.978322	0.624796	0.407673
0.270195	0.801371	0.0311756	0.00553513
0.930926	0.505875	0.31417	0.3467
0.740883	0.810034	0.0817149	0.328914
0.778559	0.176408	0.0171309	0.00437515
0.726779	0.908244	0.155502	0.53993
0.670027	0.0642513	0.00592406	0.002773
0.881029	0.672154	0.0335818	0.00804517
0.978889	0.445352	0.180045	0.544201
0.590801	0.322531	0.0204892	0.243366
0.884321	0.0767579	0.00547856	0.209221
0.802691	0.216825	0.0381754	0.07136
0.660822	0.169649	0.025035	0.00368671
0.922292	0.0406508	0.0803525	0.0739164
0.823444	0.631509	0.0101802	0.00632413
0.920319	0.098229	0.015222	0.0175932
0.655689	0.00214113	0.016441	0.00554497
0.862624	0.922642	0.304266	0.278894
0.807133	0.305436	0.0924193	0.144902
0.527787	0.85294	0.0411386	0.025223
0.869718	0.156408	0.0108207	0.0840408
0.789668	0.0383568	0.00560172	0.00778802
0.701213	0.246087	0.0258817	0.00114368
0.940547	0.203275	0.0444931	0.0119261
0.928916	0.901594	0.0988284	0.526618
0.341994	0.518431	0.372287	0.010288
0.583726	0.851405	0.0855095	0.183928
0.67239	0.132641	0.103045	0.0115155
0.780612	0.523185	0.0157061	0.0105919
0.927205	0.102853	0.0942927	0.184344
0.84515	0.481836	0.118712	0.20478
0.970503	0.606265	0.0479919	0.144178
0.893307	0.92827	0.306042	0.13079
0.854675	0.219794	0.108031	0.0183917
0.710157	0.225827	0.0594681	0.0243589
0.850162	0.212275	0.00845535	0.00681882
0.742245	0.158199	0.00924446	0.0511599
0.86768	0.787551	0.144436	0.052139
0.908342	0.390773	0.0323587	0.00497632
0.918125	0.399894	0.0371624	0.00226987
0.82167	0.0524796	0.00881694	0.0312774
0.751011	0.718214	0.157722	0.415253
0.791195	0.00947919	0.17922	0.0618342
0.642096	0.0317622	0.118248	0.0440812
0.966704	0.178237	0.0161957	0.0235512
0.855297	0.503478	0.00563999	0.00780834
0.910045	0.603584	0.151553	0.391091
0.779365	0.820053	0.0884289	0.0518966
0.762388	0.39929	0.0562222	0.0297789
0.853851	0.129282	0.0969739	0.0401349
0.628499	0.784628	0.192679	0.0875653
0.808497	0.30181	0.165543	0.0192045
0.742345	0.845857	0.0500565	0.102303
0.589824	0.0428337	0.0660667	0.0245498
0.555327	0.808823	0.225501	0.272445
0.677785	0.10959	0.0190371	0.131651
0.975861	0.984755	0.2706	0.557838
0.827128	0.190831	0.0209549	0.0159382
0.627232	0.0321609	0.0359836	0.0105052
0.868222	0.279477	0.185033	0.301278
0.917069	0.600769	0.279791	0.00352562
0.749578	0.411737	0.0861379	0.0534037
0.883816	0.753797	0.0887408	0.616801
0.695575	0.303327	0.12103	0.0229338
0.631878	0.0756577	0.0300783	0.0226798
0.824264	0.015262	0.0346158	0.424226
0.881186	0.945938	0.0119146	0.398251
0.763243	0.590084	0.15258	0.87099
0.511287	0.0932222	0.00353789	0.0120234
0.72773	0.853301	0.345573	0.343614
0.553003	0.0369985	0.0820115	0.0869055
0.850077	0.464238	0.271621	0.0497669
0.871116	0.0710545	0.00897845	0.113206
0.812788	0.0375745	0.0704907	0.00876847
0.572849	0.0889896	0.0156809	0.552507
0.820801	0.054538	0.00502633	0.121826
0.783541	0.375806	0.0141457	0.00706932
0.89298	0.666724	0.339095	0.0458508
0.946151	0.465158	0.0270657	0.00390181
0.893713	0.89443	0.10576	0.0321544
0.755482	0.216582	0.128728	0.0743172
0.60295	0.0771844	0.0677132	0.0164376
0.809165	0.473196	0.0706315	0.1406
0.84732	0.0176122	0.0305929	0.00966586
0.912947	0.882003	0.0418398	0.0373367
0.784833	0.317657	0.272769	0.353485
0.927458	0.930258	0.255162	0.267141
0.755387	0.0695417	0.0161096	0.00904529
0.751733	0.0421686	0.209585	0.177988
0.505089	0.826699	0.122103	0.823408
0.720828	0.211468	0.0679732	0.0139161
0.805528	0.443458	0.0135648	0.0221802
0.982694	0.453297	0.0377805	0.112019
0.912083	0.453203	0.00906992	0.0243015
0.83226	0.0570288	0.0458411	0.200655
0.684727	0.615756	0.0216585	0.0610844
0.929189	0.487304	0.10793	0.320362
0.893644	0.19697	0.0181345	0.074664
0.801819	0.0395504	0.209637	0.0166056
0.680748	0.148616	0.0825903	0.0078723
0.95654	0.771106	0.321092	0.117899
0.7201	0.0926175	0.231041	0.125974
0.953161	0.992737	0.198854	0.307148
0.808353	0.0242894	0.0191486	0.16618
0.761294	0.425679	0.0525221	0.0355619
0.797015	0.622776	0.11578	0.0582512
0.901024	0.207794	0.0577832	0.0215355
0.821023	0.845102	0.0376491	0.134886
0.732162	0.0175329	0.0605563	0.214591
0.935109	0.90898	0.132429	0.113365
0.890444	0.510869	0.0394357	0.125706
0.599768	0.241914	0.0711506	0.161444
0.830537	0.514618	0.107106	0.360136
0.895532	0.146606	0.121095	0.0964652
0.848034	0.0165461	0.17959	0.177019
0.586631	0.013377	0.00430915	0.0034536
0.710096	0.659599	0.0706506	0.0533233
0.951458	0.491402	0.36005	0.0744989
0.302321	0.236984	0.0116189	0.0164701
0.466311	0.0479804	0.0387822	0.0517522
0.778017	0.0427509	0.148888	0.016218
0.766202	0.0185553	0.0350185	0.0490903
0.888321	0.675052	0.0138308	0.0559263
0.864879	0.891405	0.411032	0.318551
0.922124	0.00624118	0.0362512	0.193793
0.502807	0.242637	0.422739	0.102902
0.784536	0.788467	0.0106948	0.445798
0.475126	0.0163457	0.0278007	0.0239428
0.912299	0.265527	0.0428618	0.31457
0.234252	0.866356	0.171273	0.201637
0.447929	0.127718	0.00609342	0.00964508
0.884931	0.546152	0.0575445	0.0627802
0.912581	0.172368	0.253283	0.251725
0.982793	0.417929	0.054597	0.0678557
0.741421	0.183069	0.047947	0.00775407
0.597967	0.11748	0.0298225	0.00284183
0.912087	0.341434	0.048909	0.0393686
0.916618	0.330953	0.0332516	0.0144739
0.947318	0.0871076	0.0106225	0.0448609
0.936712	0.144402	0.05883	0.00180572
0.912862	0.472349	0.113923	0.0635837
0.926161	0.409893	0.113137	0.0111703
0.856411	0.476112	0.142865	0.261618
0.913626	0.898921	0.0817627	0.25085
0.781871	0.0431874	0.0274891	0.00328408
0.690732	0.438037	0.143966	0.183824
0.959886	0.889547	0.107646	0.0608563
0.722383	0.128095	0.160603	0.685273
0.862831	0.981618	0.0218948	0.0186047
0.866729	0.659766	0.0977446	0.00071002
0.673246	0.88298	0.0708425	0.0812806
0.932114	0.153959	0.0816852	0.0129878
0.731623	0.802518	0.276536	0.0507663
0.881224	0.0274563	0.0115464	0.0161069
0.910457	0.569772	0.022322	0.00182245
0.883828	0.416	0.0344831	0.379727
0.914441	0.413964	0.0403161	0.0313736
0.916185	0.918322	0.0396669	0.0669376
0.918192	0.288092	0.0301903	0.00929315
0.853982	0.0745277	0.0948157	0.0511391
0.815019	0.0382467	0.0431143	0.00453654
0.941423	0.065938	0.0761061	0.0005644
0.823062	0.0665334	0.0376633	0.24118
0.703153	0.625867	0.0727395	0.0228837
0.853866	0.834293	0.0578294	0.135739
0.947681	0.942133	0.0991728	0.00277075
0.617255	0.00645464	0.0102022	0.00256299
0.767536	0.0963471	0.00414372	0.00406899
0.822951	0.124659	0.0296326	0.0130528
0.898622	0.683655	0.0223707	0.0284086
0.864559	0.0396497	0.14764	0.179929
0.76871	0.433687	0.042234	0.0159923
0.822227	0.591243	0.335289	0.0336373
0.707161	0.0701811	0.317011	0.508476
0.88328	0.647567	0.0434969	0.0320577
0.925636	0.918086	0.0897648	0.0254195
0.897432	0.0492819	0.182748	0.0460637
0.707592	0.856095	0.37568	0.334757
0.377171	0.0347498	0.00361329	0.0200051
0.767975	0.131787	0.0204498	0.0153261
0.883672	0.0351499	0.0142643	0.0191807
0.702426	0.37154	0.0136304	0.443415
0.760024	0.95096	0.147349	0.361967
0.908028	0.935651	0.0305428	0.181897
0.931264	0.87034	0.0878132	0.0688137
0.324019	0.760678	0.0714852	0.331199
0.765825	0.531089	0.100037	0.574967
0.761785	0.12818	0.344128	0.214265
0.667781	0.19315	0.0224509	0.00888056
0.873027	0.451379	0.0120467	0.00615155
0.753437	0.23572	0.00449112	0.704703
0.71192	0.110827	0.0905526	0.252822
0.940807	0.464819	0.162379	0.00572774
0.718353	0.930614	0.0345729	0.0511835
0.660123	0.0420013	0.106284	0.681848
0.225216	0.655585	0.116495	0.0877408
0.771522	0.550808	0.0495988	0.0117291
0.549189	0.0293147	0.00690019	0.00049619
0.846463	0.366128	0.311787	0.23245
0.958695	0.930881	0.148067	0.416417
0.690498	0.405209	0.166729	0.777729
0.763559	0.527169	0.110151	0.175173
0.961876	0.809309	0.0498329	0.143598
0.788325	0.306761	0.0229305	0.00416314
0.693219	0.647948	0.438037	0.00827808
0.915891	0.646993	0.20967	0.120462
0.191117	0.0416062	0.035135	0.00802698
0.931326	0.590492	0.225623	0.207291
0.781253	0.524304	0.214692	0.0490264
0.561883	0.0431003	0.040417	0.0361691
0.584541	0.0904172	0.111184	0.0271499
0.878173	0.614213	0.0236572	0.00985513
0.953118	0.938108	0.105	0.198846
0.479783	0.636621	0.143643	0.131922
0.932949	0.645623	0.0418126	0.195336
0.89259	0.223911	0.0514877	0.00872152
0.449787	0.408641	0.150815	0.0696924
0.716637	0.115304	0.00856573	0.204478
0.774239	0.31813	0.0761716	0.00124316
0.357538	0.342332	0.310761	0.312199
0.280945	0.619376	0.0406169	0.377033
0.901657	0.58993	0.0979068	0.20131
0.92747	0.170133	0.0307325	0.114837
0.444022	0.906841	0.306247	0.357673
0.52562	0.0394337	0.0365499	0.001751
0.950459	0.682977	0.103382	0.0656466
0.458379	0.494361	0.153384	0.435587
0.775504	0.835767	0.255345	0.300435
0.675327	0.181902	0.161659	0.822629
0.741174	0.11746	0.00520776	0.0167515
0.556342	0.188299	0.0451751	0.0592377
0.707408	0.629856	0.098866	0.00463846
0.837321	0.206911	0.0432922	0.0542837
0.712143	0.584998	0.110082	0.0130147
0.923385	0.937553	0.264945	0.265352
0.867862	0.799045	0.248534	0.118087
0.772047	0.530268	0.159103	0.281781
0.815817	0.925483	0.261687	0.034208
0.823144	0.472697	0.231699	0.177702
0.772701	0.739016	0.086714	0.239867
0.868193	0.138635	0.0520159	0.0746736
0.85863	0.0470199	0.0199273	0.0115257
0.807336	0.77931	0.171999	0.103359
0.944373	0.227613	0.290323	0.497433
0.807703	0.544467	0.0758951	0.210168
0.783929	0.169957	0.0174717	0.0167004
0.949215	0.118975	0.0944996	0.0158823
0.840061	0.0300311	0.0638194	0.0108886
0.437305	0.910118	0.16765	0.506235
0.794427	0.255454	0.439004	0.0991648
0.682248	0.222309	0.0687414	0.0383045
0.691144	0.649341	0.131714	0.14586
0.7331	0.0494875	0.0261301	0.0723829
0.828935	0.135235	0.141512	0.143993
0.748341	0.65935	0.424406	0.415759
0.943418	0.664852	0.0276363	0.277211
0.832942	0.969271	0.0823102	0.778728
0.908942	0.532103	0.167943	0.373551
0.679708	0.916958	0.284079	0.510355
0.692756	0.481078	0.0495049	0.116492
0.977529	0.374309	0.0641738	0.048122
0.918395	0.662452	0.163481	0.180555
0.833843	0.340646	0.0455955	0.00878396
0.532558	0.567454	0.255029	0.0599129
0.849906	0.797495	0.0720913	0.0486096
0.89364	0.958421	0.780328	0.810753
0.816604	0.623947	0.177233	0.206715
0.621514	0.0556634	0.0173983	0.0467743
0.967738	0.341955	0.238266	0.296241
0.701336	0.131814	0.0278233	0.0413277
0.450626	0.283161	0.266372	0.256873
0.81311	0.224088	0.0482325	0.0183736
0.725415	0.365444	0.0903205	0.0965647
0.887978	0.313362	0.16228	0.0376477
0.843142	0.574259	0.0695005	0.00992385
0.84192	0.818719	0.168218	0.0342411
0.86073	0.0248765	0.107338	0.0845462
0.843553	0.0446521	0.286095	0.10553
0.729529	0.0290217	0.0277556	0.0714491
0.86995	0.417624	0.0609987	0.0384818
0.637987	0.596036	0.140388	0.210979
0.931631	0.433641	0.00807583	0.0233722
0.629133	0.00669252	0.0321511	0.0349001
0.812686	0.131809	0.183263	0.428243
0.76519	0.48237	0.00635648	0.0806921
0.911307	0.255204	0.0829834	0.115113
0.923071	0.875901	0.439053	0.634886
0.359592	0.877304	0.364632	0.543487
0.694816	0.188265	0.107566	0.135136
0.840404	0.305067	0.0239041	0.0329336
0.947636	0.155127	0.00912224	0.0437647
0.667093	0.652816	0.107636	0.0913305
0.811577	0.724533	0.0586254	0.0581171
0.81395	0.181433	0.071739	0.00311729
0.65822	0.630266	0.00536019	0.00112983
0.931934	0.622481	0.0535942	0.00623369
0.5842	0.174258	0.00854819	0.00451078
0.90284	0.487948	0.0278188	0.0136199
0.880076	0.0362841	0.0269039	0.0202533
0.613439	0.0874927	0.210082	0.147043
0.730943	0.139032	0.188976	0.263044
0.849028	0.144908	0.00889239	0.0756686
0.596062	0.00410994	0.0807347	0.0376313
0.672503	0.858477	0.502421	0.32614
0.789216	0.302312	0.272606	0.185577
0.502309	0.326678	0.150724	0.0601196
0.939339	0.186452	0.124799	0.0494075
0.880204	0.116506	0.206908	0.0455736
0.784649	0.780489	0.136062	0.171088
0.877794	0.902568	0.0209921	0.168514
0.867831	0.243446	0.108885	0.0769496
0.895277	0.567168	0.0225909	0.014078
0.878565	0.21598	0.1706	0.825354
0.89403	0.464505	0.202674	0.204473
0.504514	0.941127	0.096615	0.224816
0.955646	0.938533	0.401208	0.310964
0.906606	0.936242	0.0976293	0.431426
0.917361	0.750428	0.539813	0.198151
0.711321	0.476183	0.153297	0.0885235
0.905327	0.149145	0.0379975	0.0886814
0.879817	0.00285113	0.0133261	0.00134489
0.711372	0.0638377	0.00969461	0.0167281
0.863604	0.201255	0.00842668	0.0381323
0.802343	0.0104008	0.0261137	0.00673556
0.897153	0.708795	0.126012	0.181747
0.392796	0.75116	0.0254983	0.0426042
0.628565	0.750586	0.102313	0.13119
0.882289	0.74675	0.450023	0.342183
0.929786	0.767551	0.13115	0.16457
0.771561	0.779641	0.319813	0.0751579
0.771662	0.170909	0.0482021	0.0131095
0.904096	0.529684	0.0746356	0.270169
0.939183	0.0734249	0.137246	0.312976
0.880505	0.0571291	0.175548	0.691008
0.797331	0.572524	0.0770046	0.340832
0.855614	0.0528092	0.147141	0.0236129
0.913934	0.712174	0.123781	0.194907
0.963124	0.15236	0.112903	0.154161
0.881733	0.864789	0.0211127	0.0854487
0.97314	0.898142	0.206977	0.240367
0.810962	0.720685	0.09662	0.565061
0.94998	0.129065	0.0362153	0.102863
0.78537	0.0139134	0.0248112	0.00188995
0.753588	0.731024	0.010055	0.235066
0.792545	0.157786	0.0404072	0.00758329
0.885689	0.225802	0.16411	0.195767
0.935495	0.126402	0.123716	0.0989944
0.450317	0.802136	0.0305557	0.0335652
0.940526	0.71022	0.134357	0.0931823
0.88288	0.217919	0.187317	0.144261
0.667044	0.105822	0.0418423	0.0315407
0.771923	0.801889	0.103757	0.315703
0.857294	0.536715	0.0913594	0.0158624
0.864189	0.942876	0.00675663	0.0135518
0.927229	0.393571	0.0575171	0.215739
0.775931	0.22862	0.0318365	0.0114524
0.920945	0.440059	0.0746214	0.00213518
0.880319	0.981187	0.0621025	0.0197239
0.905063	0.0637596	0.0375613	0.0204209
0.798191	0.456085	0.232018	0.90173
0.931902	0.0325544	0.00909045	0.00241437
0.952921	0.591311	0.0348819	0.0608967
0.495804	0.0757598	0.0269779	0.011509
0.901065	0.961536	0.110314	0.053099
0.80117	0.688609	0.035084	0.0120977
0.85354	0.44508	0.101399	0.17431
0.732349	0.55478	0.0112274	0.00449468
0.595858	0.167743	0.0576042	0.472437
0.767164	0.247367	0.0740737	0.0337091
0.836422	0.0228273	0.0511723	0.0385944
0.859474	0.26274	0.0516006	0.00277471
0.935406	0.735087	0.106534	0.0239768
0.82419	0.462571	0.187991	0.0849304
0.644251	0.58133	0.0426029	0.0838664
0.899247	0.961396	0.124202	0.0965336
0.85641	0.456987	0.0747231	0.342055
0.924194	0.0641357	0.0226006	0.00769969
0.789611	0.357135	0.0899371	0.627342
0.74338	0.33307	0.330192	0.244932
0.835461	0.650556	0.0544123	0.399441
0.844096	0.816753	0.131091	0.0694243
0.653851	0.369175	0.258443	0.0738252
0.572864	0.257699	0.0837189	0.060247
0.610639	0.195052	0.0436007	0.0125685
0.790291	0.671091	0.20261	0.101701
0.462632	0.13278	0.123545	0.0209576
0.928197	0.636236	0.0226674	0.172441
0.900053	0.0704228	0.218398	0.258292
0.760009	0.384074	0.0472265	0.116993
0.611167	0.318473	0.0100634	0.00671943
0.932313	0.935056	0.176524	0.0245106
0.668536	0.382151	0.364042	0.246696
0.4522	0.062075	0.0348517	0.0368549
0.889749	0.221913	0.119175	0.00817137
0.84513	0.724046	0.137133	0.527347
0.889801	0.0722511	0.153887	0.0571892
0.85532	0.384049	0.12396	0.030992
0.86749	0.484877	0.0500435	0.351636
0.339678	0.407085	0.195492	0.145681
0.820751	0.451298	0.0213842	0.00438434
0.925164	0.00039339	0.0132185	0.00348007
0.863857	0.262875	0.0378383	0.119713
0.762136	0.0972544	0.290855	0.107898
0.761902	0.0928455	0.0926312	0.18316
0.852239	0.653115	0.0995247	0.399972
0.910153	0.779983	0.0625506	0.0466248
0.822207	0.478348	0.106202	0.484704
0.6134	0.49112	0.0132489	0.0180187
0.934449	0.549659	0.0496467	0.0402824
0.869953	0.872518	0.1658	0.0734434
0.978014	0.424518	0.041649	0.220438
0.583775	0.21537	0.0573645	0.0554597
0.642579	0.343404	0.24426	0.0755717
0.504915	0.426968	0.078146	0.0663973
0.882845	0.362799	0.14585	0.232873
0.878939	0.160764	0.10625	0.0115728
0.888545	0.886497	0.0295095	0.00258368
0.9227	0.0176119	0.0466365	0.0293264
0.722008	0.355208	0.0585168	0.650053
0.834686	0.722453	0.101436	0.105456
0.842112	0.0290511	0.0300266	0.194908
0.488622	0.362986	0.228402	0.00231824
0.84102	0.16453	0.0792692	0.162159
0.831059	0.725715	0.0224897	0.0946614
0.956683	0.224304	0.0619061	0.174717
0.684963	0.107243	0.115455	0.0888662
0.908092	0.52674	0.343294	0.812031
0.909156	0.0112345	0.00724044	0.00544835
0.482051	0.759609	0.281957	0.0733508
0.924248	0.670314	0.0604634	0.143378
0.618617	0.591836	0.266802	0.0809806
0.864007	0.453013	0.120054	0.0414668
0.923849	0.81126	0.124901	0.499597
0.879884	0.807933	0.00564365	0.0416243
0.760327	0.188932	0.0130223	0.00543265
0.787175	0.0489933	0.0535277	0.0597626
0.922984	0.390692	0.0130253	0.0253578
0.791956	0.584702	0.088664	0.144477
0.880484	0.632335	0.0988664	0.0429481
0.757796	0.14991	0.0855978	0.0233724
0.540072	0.81581	0.174218	0.543147
0.559509	0.873356	0.121074	0.218137
0.887238	0.379956	0.096955	0.330108
0.620624	0.0525303	0.0717191	0.093576
0.821052	0.263427	0.0516447	0.129557
0.722884	0.122236	0.0582883	0.156291
0.835664	0.0390304	0.236966	0.0533994
0.606387	0.77506	0.145855	0.00292706
0.963549	0.787346	0.189931	0.451153
0.944894	0.386463	0.189392	0.4327
0.901826	0.0486111	0.0217608	0.173621
0.857463	0.0370305	0.0159735	0.28364
0.824769	0.033609	0.0885609	0.13896
0.364384	0.0234664	0.0288045	0.00387902
0.868051	0.915077	0.127213	0.0138576
0.902319	0.193469	0.264612	0.479693
0.840875	0.0474762	0.00896818	0.00591763
0.755583	0.742592	0.110647	0.0416281
0.724734	0.0641021	0.0318829	0.01161
0.858425	0.342572	0.023915	0.204669
0.927174	0.436876	0.0715015	0.0273038
0.49289	0.725792	0.177517	0.267006
0.878239	0.186368	0.066819	0.00488991
0.797791	0.0494439	0.00457089	0.00721924
0.785451	0.0514842	0.0169835	0.0272387
0.885713	0.485679	0.117308	0.00556946
0.719888	0.404727	0.0242453	0.0818489
0.685062	0.287253	0.00866912	0.00409611
0.931601	0.492858	0.158611	0.452215
0.480207	0.0676217	0.0469142	0.0141847
0.985653	0.434817	0.477817	0.409366
0.93482	0.903883	0.289823	0.102166
0.914793	0.820133	0.287679	0.129348
0.811109	0.0170765	0.0737616	0.112744
0.857115	0.181592	0.0227308	0.00373805
0.842651	0.614673	0.0162544	0.0474864
0.683512	0.544187	0.0863984	0.0207349
0.476528	0.0542785	0.00594309	0.0139808
0.341156	0.0884391	0.0454976	0.0180172
0.937843	0.696796	0.0581081	0.186857
0.769664	0.569714	0.107676	0.0279153
0.82715	0.4447	0.307521	0.108981
0.974418	0.507755	0.0433443	0.144536
0.824667	0.649373	0.010291	0.0145173

## Sheet: Day 30
E8.25	E9.25	E10.5	E13.5
0.978971	0.233518	0.22296	0.0624624
0.869237	0.631448	0.0966286	0.0726245
0.866012	0.102375	0.0608847	0.0849973
0.527297	0.781278	0.0466953	0.306881
0.847758	0.785578	0.0294345	0.172257
0.918348	0.517804	0.132085	0.0250986
0.676646	0.591228	0.354775	0.227252
0.917691	0.296589	0.290788	0.127104
0.944317	0.522396	0.0435239	0.0277229
0.932666	0.348369	0.23369	0.264748
0.713907	0.456924	0.0218964	0.0104386
0.8577	0.658723	0.0390757	0.117771
0.93438	0.750015	0.806991	0.918368
0.880986	0.937292	0.30816	0.456394
0.885861	0.42281	0.102462	0.231659
0.141557	0.154777	0.0486884	0.00189174
0.926666	0.935796	0.0617992	0.0437256
0.767987	0.646138	0.0404032	0.218266
0.718813	0.156593	0.00627694	0.416537
0.867036	0.875504	0.0793895	0.103098
0.963907	0.613866	0.148234	0.0854468
0.797368	0.972927	0.0283865	0.0672675
0.97982	0.801866	0.240516	0.156386
0.529092	0.200202	0.0147656	0.0110805
0.690943	0.533294	0.00989719	0.092933
0.919321	0.498871	0.348871	0.248598
0.921452	0.942603	0.311926	0.170433
0.903543	0.555518	0.303058	0.174509
0.590776	0.612117	0.0596335	0.0362785
0.981303	0.0501	0.192744	0.0325991
0.900159	0.630647	0.116515	0.20642
0.953251	0.903023	0.184191	0.0968151
0.891019	0.86727	0.0648481	0.0569732
0.819041	0.818771	0.186658	0.094644
0.933578	0.523015	0.136008	0.0166996
0.831511	0.23976	0.384714	0.0996728
0.878561	0.462163	0.105495	0.0195804
0.942414	0.72302	0.325617	0.157097
0.958227	0.754797	0.354348	0.144094
0.836094	0.601637	0.225105	0.4414
0.618104	0.909364	0.141669	0.0395581
0.782701	0.808802	0.111196	0.183296
0.873687	0.843071	0.16423	0.112991
0.494529	0.320691	0.0432042	0.642725
0.679049	0.88772	0.0309083	0.350979
0.874676	0.599025	0.017257	0.0552486
0.717733	0.943195	0.081514	0.0674987
0.874772	0.933651	0.214603	0.290406
0.514663	0.861004	0.0348255	0.179095
0.884053	0.506095	0.0466705	0.289692
0.821228	0.746799	0.161991	0.587697
0.946944	0.734268	0.226549	0.0241579
0.985151	0.650814	0.278567	0.238423
0.924631	0.576941	0.258099	0.101447
0.798072	0.939283	0.104371	0.401072
0.871343	0.439538	0.127339	0.303622
0.921304	0.612895	0.136662	0.0853259
0.369694	0.837046	0.0415406	0.223771
0.921667	0.150204	0.0454911	0.00183158
0.700896	0.848876	0.0907541	0.0234862
0.561953	0.20605	0.0778829	0.226001
0.907129	0.806122	0.323438	0.214694
0.937639	0.923312	0.099713	0.572412
0.95119	0.588951	0.260592	0.0460432
0.938901	0.203958	0.17204	0.271573
0.657862	0.628071	0.0985996	0.664205
0.900297	0.835538	0.216725	0.0932628
0.861974	0.881322	0.266678	0.363851
0.259746	0.696177	0.107644	0.327558
0.774427	0.749745	0.100002	0.744706
0.598733	0.173781	0.177197	0.0155612
0.959413	0.820968	0.14901	0.190148
0.920284	0.704087	0.101705	0.573983
0.960182	0.697672	0.129988	0.237883
0.830027	0.16975	0.0500382	0.290715
0.769979	0.796681	0.0817673	0.317789
0.880803	0.59769	0.0819391	0.0770895
0.555641	0.4166	0.0353599	0.150043
0.481045	0.38247	0.0663307	0.0640925
0.820715	0.0227958	0.102492	0.00608766
0.810331	0.621053	0.0702943	0.0543607
0.826744	0.622431	0.19327	0.120656
0.932253	0.978024	0.0702916	0.210671
0.770684	0.788876	0.0159762	0.126604
0.655075	0.953368	0.260484	0.488285
0.985678	0.928679	0.188814	0.125493
0.962501	0.925237	0.594548	0.738832
0.96584	0.604894	0.202633	0.0949411
0.921814	0.492233	0.232597	0.209849
0.595005	0.350988	0.0914806	0.0195136
0.802295	0.640783	0.016225	0.0170543
0.624267	0.0547999	0.0730926	0.169276
0.67579	0.702886	0.0410808	0.22045
0.742239	0.151925	0.00291423	0.00781795
0.902896	0.888347	0.259051	0.0566595
0.833744	0.923138	0.0886147	0.175677
0.91031	0.00483619	0.0333707	0.0400414
0.834066	0.742028	0.352676	0.123074
0.930995	0.910923	0.278677	0.596105
0.919266	0.263811	0.143708	0.143189
0.966902	0.188985	0.331636	0.121481
0.926681	0.901859	0.104761	0.461683
0.74272	0.684505	0.0213869	0.0315575
0.816293	0.912813	0.152064	0.168665
0.923075	0.832758	0.276145	0.373853
0.975766	0.897078	0.034579	0.371642
0.941386	0.239347	0.0123672	0.0424071
0.782589	0.263123	0.0184624	0.0669827
0.824873	0.441573	0.0785516	0.0128206
0.98134	0.0227002	0.16807	0.337053
0.712555	0.918203	0.311255	0.0617647
0.950247	0.832755	0.982355	0.929989
0.921564	0.689079	0.141049	0.105891
0.931254	0.988346	0.0431759	0.223671
0.799553	0.35391	0.0961713	0.0427142
0.802824	0.732923	0.279878	0.0314085
0.786748	0.873111	0.0711878	0.102861
0.90084	0.747527	0.31751	0.24742
0.968671	0.839633	0.359086	0.213854
0.534927	0.610124	0.0425074	0.00411049
0.920696	0.77018	0.386792	0.0580517
0.764629	0.804084	0.371572	0.510152
0.852344	0.938209	0.274394	0.437147
0.833928	0.246988	0.0098234	0.0622407
0.930892	0.521125	0.0919462	0.0563999
0.877086	0.797809	0.565029	0.303059
0.586055	0.690671	0.096009	0.355859
0.615872	0.459204	0.596756	0.0821059
0.91011	0.307474	0.112473	0.81674
0.413892	0.431206	0.32203	0.269887
0.95307	0.930841	0.168182	0.223701
0.930475	0.885022	0.269752	0.175838
0.870915	0.0815448	0.0126828	0.600292
0.735005	0.855775	0.386662	0.398661
0.798608	0.613428	0.0238764	0.225885
0.936739	0.47674	0.0283692	0.1805
0.584716	0.258988	0.0193789	0.106411
0.760038	0.528444	0.195939	0.112517
0.911613	0.865801	0.0304503	0.0600823
0.905132	0.617881	0.0591429	0.0488468
0.756419	0.498915	0.0586844	0.0276397
0.762329	0.941326	0.3788	0.0242315
0.94865	0.554291	0.299706	0.129435
0.826007	0.82905	0.0533837	0.154379
0.853727	0.198818	0.111651	0.149763
0.933111	0.878089	0.0437549	0.103131
0.923776	0.550488	0.106929	0.12543
0.71513	0.814655	0.091917	0.131893
0.89529	0.279155	0.404813	0.611308
0.917937	0.856638	0.119153	0.263157
0.729955	0.777982	0.353592	0.741505
0.625547	0.860704	0.405	0.113788
0.651784	0.824122	0.0651778	0.0226732
0.872027	0.122873	0.213686	0.0249956
0.893213	0.491266	0.206311	0.0569073
0.954896	0.939661	0.196248	0.0151423
0.819111	0.216506	0.0274572	0.391519
0.734159	0.883859	0.101043	0.224541
0.621621	0.0227625	0.00877748	0.0282537
0.934391	0.546118	0.405425	0.0440844
0.863611	0.56225	0.177708	0.508177
0.968383	0.0469152	0.0469473	0.364283
0.866186	0.294242	0.0991291	0.0372997
0.782827	0.869913	0.13223	0.440323
0.869116	0.112281	0.0951011	0.0651492
0.804686	0.755655	0.217646	0.388766
0.896917	0.593232	0.107578	0.130929
0.794694	0.437773	0.0923171	0.30699
0.740409	0.874202	0.0623032	0.063137
0.958758	0.810268	0.430792	0.0821473
0.910394	0.0714818	0.0367159	0.239021
0.770467	0.906401	0.199586	0.501532
0.948804	0.802355	0.24883	0.0620542
0.888807	0.601107	0.405272	0.128759
0.809649	0.0471721	0.0357009	0.134798
0.951788	0.0250786	0.0113763	0.0314318
0.953849	0.554854	0.103953	0.658863
0.786086	0.0575931	0.0477843	0.0245072
0.873307	0.753171	0.0467812	0.167572
0.729501	0.526916	0.364596	0.358061
0.551996	0.936049	0.444417	0.259778
0.913974	0.411043	0.0851315	0.171241
0.712278	0.158891	0.0429371	0.0674851
0.942056	0.581153	0.0144397	0.336666
0.890578	0.726761	0.446411	0.91997
0.806873	0.51879	0.116107	0.43263
0.913884	0.611409	0.195282	0.244439
0.694813	0.761012	0.232401	0.324219
0.878955	0.0380173	0.0297927	0.0264338
0.91355	0.84782	0.0977343	0.504909
0.735055	0.908107	0.407252	0.0220059
0.227718	0.609295	0.0814122	0.162809
0.922015	0.454059	0.135897	0.00275507
0.507259	0.914389	0.0375118	0.0578148
0.883577	0.970382	0.174965	0.149581
0.931116	0.638639	0.54372	0.273625
0.963582	0.372216	0.0864669	0.218821
0.892408	0.890168	0.428816	0.324317
0.810442	0.523423	0.251148	0.0602554
0.739687	0.933076	0.0576562	0.758483
0.818969	0.714314	0.0842633	0.111896
0.845455	0.522865	0.0993338	0.0608963
0.579116	0.150589	0.00610784	0.00106551
0.896989	0.252384	0.0162424	0.0131049
0.337574	0.0807188	0.00723541	0.00692222
0.956639	0.924964	0.234051	0.136422
0.888796	0.411892	0.0983756	0.0312134
0.832255	0.552916	0.231896	0.593504
0.974943	0.769697	0.237481	0.244117
0.876926	0.673781	0.129533	0.0625929
0.928845	0.914552	0.0223521	0.0613077
0.961265	0.82157	0.186262	0.116932
0.596381	0.72559	0.075026	0.011656
0.747261	0.250256	0.0957024	0.0943364
0.976593	0.856703	0.200141	0.052724
0.838152	0.574171	0.0153397	0.151338
0.876713	0.00832078	0.00450142	0.00072303
0.792469	0.630657	0.18451	0.5094
0.479384	0.16012	0.036784	0.00141906
0.771583	0.416611	0.144858	0.0673736
0.590568	0.663859	0.00178636	0.00089303
0.924529	0.499169	0.44368	0.220255
0.889895	0.968451	0.12463	0.973517
0.887831	0.461125	0.0590454	0.067766
0.969536	0.51978	0.245376	0.0887174
0.905326	0.902074	0.0519562	0.0220165
0.950396	0.620777	0.133401	0.472413
0.882789	0.710263	0.0348748	0.499126
0.97752	0.936292	0.02749	0.0859944
0.934336	0.649575	0.0392985	0.389454
0.878089	0.786628	0.12189	0.461327
0.509926	0.94206	0.155401	0.498129
0.914622	0.563655	0.0678555	0.0913473
0.53691	0.084439	0.00519616	0.00103448
0.788316	0.552938	0.50419	0.180849
0.847496	0.574363	0.171299	0.0965892
0.810154	0.514876	0.402817	0.528965
0.863337	0.943092	0.119093	0.168189
0.848873	0.730471	0.23484	0.00627348
0.644316	0.663103	0.161066	0.869432
0.913816	0.261675	0.0171785	0.0650778
0.82967	0.583716	0.166975	0.0132227
0.739306	0.102132	0.0270243	0.103182
0.905955	0.281088	0.117827	0.467731
0.844784	0.438694	0.103093	0.0363071
0.630903	0.770763	0.324688	0.387754
0.830433	0.751258	0.0806861	0.391264
0.961338	0.888235	0.224214	0.0382181
0.937249	0.949242	0.247689	0.202769
0.797259	0.00362094	0.00271484	0.00186939
0.740461	0.314184	0.362482	0.16953
0.933454	0.79972	0.132528	0.0926072
0.914007	0.761661	0.222237	0.0275279
0.846177	0.258358	0.192024	0.152382
0.847901	0.614761	0.834991	0.331109
0.704387	0.926419	0.0160757	0.0316988
0.931719	0.0706817	0.133558	0.203248
0.975824	0.924814	0.0751368	0.0790326
0.880795	0.261872	0.206399	0.300671
0.81123	0.657481	0.502085	0.567858
0.837592	0.728358	0.217226	0.535145
0.535446	0.0142752	0.0762627	0.00446535
0.886311	0.135892	0.0579147	0.00690958
0.521856	0.511782	0.348944	0.0402593
0.909578	0.493833	0.172102	0.0907732
0.734599	0.874111	0.498806	0.152804
0.953409	0.0360464	0.0115921	0.00374957
0.910493	0.523887	0.362375	0.100721
0.780756	0.67509	0.19849	0.00151286
0.857237	0.988855	0.322704	0.314696
0.412008	0.544749	0.172357	0.240768
0.720533	0.24091	0.444285	0.167953
0.796525	0.788671	0.0315502	0.575733
0.83774	0.869362	0.183053	0.381976
0.693205	0.861006	0.222033	0.243841
0.912259	0.928295	0.137024	0.224321
0.740935	0.974891	0.00874939	0.223636
0.908558	0.10591	0.139425	0.031675
0.923009	0.0341501	0.0550115	0.105622
0.962832	0.683544	0.12167	0.194423
0.903412	0.325818	0.0973755	0.183154
0.734003	0.899009	0.0224684	0.0234391
0.864559	0.0360148	0.00811618	0.12759
0.890241	0.0043371	0.0454631	0.00125872
0.860439	0.501647	0.16377	0.0944029
0.739076	0.914731	0.252445	0.0954611
0.84429	0.684438	0.152631	0.0311546
0.79647	0.660114	0.0573424	0.0749798
0.920015	0.602106	0.251288	0.591103
0.911092	0.316449	0.0432621	0.113451
0.793681	0.880705	0.600515	0.607638
0.712682	0.750616	0.0178661	0.413061
0.933183	0.303319	0.240309	0.114106
0.651445	0.429204	0.0273774	0.0017969
0.991293	0.744868	0.664508	0.130671
0.916464	0.111585	0.0150587	0.294962
0.70386	0.0730944	0.0333842	0.0223626
0.936409	0.985951	0.0674696	0.224196
0.92233	0.290323	0.597743	0.214502
0.659496	0.242434	0.136159	0.419518
0.962839	0.742218	0.38074	0.0792133
0.617556	0.190823	0.12267	0.164571
0.674639	0.536015	0.00397378	0.356944
0.831823	0.627543	0.231303	0.63123
0.756689	0.139462	0.0116016	0.0128503
0.845219	0.819154	0.264678	0.100856
0.68074	0.846822	0.0759557	0.0183426
0.878615	0.635301	0.224082	0.28194
0.894228	0.782913	0.254195	0.475012
0.944882	0.885865	0.517606	0.704658
0.793175	0.840657	0.412871	0.204869
0.971509	0.902952	0.0391256	0.174103
0.644705	0.774102	0.319522	0.209244
0.950464	0.674594	0.0802891	0.870796
0.941334	0.907804	0.135093	0.364638
0.785536	0.894195	0.34591	0.254436
0.915572	0.860121	0.105555	0.073609
0.483695	0.291251	0.153587	0.056845
0.959947	0.916276	0.194156	0.919069
0.651634	0.446334	0.160054	0.0953871
0.868423	0.834667	0.0488137	0.128065
0.93446	0.551046	0.193167	0.150191
0.878964	0.773915	0.0519265	0.476564
0.869405	0.050194	0.0783061	0.450753
0.735147	0.982424	0.128674	0.104023
0.529306	0.696432	0.0782773	0.0245105
0.865433	0.416364	0.1494	0.513666
0.877183	0.114545	0.0309984	0.0979866
0.85043	0.867311	0.0295846	0.00837045
0.872045	0.264838	0.348438	0.0726839
0.908693	0.881158	0.0599206	0.162705
0.874831	0.730898	0.325813	0.277928
0.907515	0.943085	0.179935	0.286047
0.929426	0.786134	0.0544447	0.190104
0.931429	0.931883	0.311668	0.164397
0.965116	0.49629	0.076747	0.0483361
0.877742	0.785959	0.0821564	0.0287832
0.88571	0.856691	0.22285	0.330459
0.488886	0.119901	0.0540794	0.390412
0.846885	0.824809	0.0793568	0.0687991
0.873546	0.0915466	0.0147276	0.00265756
0.955974	0.218468	0.0593349	0.147997
0.822052	0.974095	0.23182	0.381028
0.938581	0.227345	0.0488725	0.560893
0.745728	0.968933	0.0757304	0.27749
0.84077	0.20118	0.0125328	0.0153385
0.482011	0.602251	0.0104701	0.00775446
0.728752	0.516513	0.186116	0.915231
0.884986	0.966092	0.190892	0.459843
0.91638	0.774872	0.0792846	0.0205851
0.936642	0.728379	0.330496	0.0407672
0.956503	0.529605	0.0345041	0.245769
0.778103	0.0954573	0.0890763	0.147181
0.918844	0.903563	0.0681462	0.51455
0.789356	0.311421	0.0324293	0.106761
0.840521	0.949855	0.0793615	0.0289081
0.906557	0.166191	0.044052	0.0074277
0.729738	0.881549	0.0168357	0.222224
0.879688	0.307937	0.582617	0.517143
0.552634	0.790391	0.0242317	0.211048
0.659728	0.163065	0.0685305	0.00101207
0.955685	0.641579	0.269197	0.352352
0.851735	0.0959654	0.00674756	0.00584408
0.68569	0.628378	0.397513	0.176411
0.922053	0.635726	0.191774	0.0387444
0.867899	0.240066	0.0734034	0.00808207
0.905961	0.134412	0.273943	0.282564
0.49536	0.0565778	0.10263	0.018853
0.864404	0.862817	0.0449947	0.0224873
0.923498	0.420063	0.0252056	0.0910495
0.559532	0.431884	0.151742	0.0715758
0.858776	0.69626	0.0675151	0.0856534
0.92479	0.245088	0.250161	0.0264744
0.913986	0.898405	0.345419	0.0145593
0.887292	0.944142	0.141536	0.0800091
0.885373	0.0543441	0.0376506	0.0240618
0.969562	0.836774	0.103352	0.185288
0.809377	0.367112	0.0565732	0.0225306
0.951867	0.917429	0.17348	0.0723352
0.833579	0.188111	0.00692241	0.0773982
0.190404	0.0262731	0.0666456	0.0460368
0.737378	0.759245	0.322073	0.149843
0.934906	0.763256	0.133576	0.0604373
0.910838	0.711733	0.0165951	0.00410291
0.708218	0.216111	0.0391669	0.0296236
0.879751	0.559945	0.174177	0.0345913
0.901106	0.0237491	0.0200145	0.135891
0.869844	0.0418176	0.105399	0.0221019
0.823719	0.939083	0.190206	0.145686
0.950576	0.600457	0.0450902	0.0659813
0.966437	0.6369	0.200223	0.294313
0.863425	0.406384	0.0484973	0.27876
0.908154	0.186998	0.00915443	0.00107858
0.878773	0.611747	0.0448275	0.412801
0.884132	0.772046	0.00991262	0.00754776
0.924557	0.451979	0.132617	0.273917
0.42352	0.835285	0.2109	0.0803211
0.782352	0.507355	0.049197	0.145638
0.905506	0.0967551	0.063833	0.0266976
0.712389	0.203455	0.160743	0.018697
0.794181	0.0789002	0.0733564	0.0130878
0.93701	0.817297	0.024449	0.220684
0.7078	0.886722	0.0303535	0.0317417
0.725226	0.747165	0.142831	0.0345222
0.465212	0.13111	0.058856	0.385915
0.954223	0.505932	0.353213	0.246034
0.730082	0.392574	0.0739277	0.0445504
0.871265	0.293226	0.0303816	0.0650043
0.877126	0.921401	0.11963	0.252712
0.537143	0.0359851	0.00580732	0.00538868
0.885421	0.659681	0.11467	0.0486022
0.731626	0.395507	0.116525	0.023015
0.890693	0.588393	0.0215002	0.180878
0.740226	0.66699	0.0842799	0.114111
0.789011	0.714344	0.0553889	0.166849
0.933091	0.20745	0.0528364	0.526775
0.881136	0.628966	0.421359	0.246091
0.936466	0.288983	0.215493	0.279013
0.663778	0.382444	0.035078	0.0571671
0.896653	0.201479	0.0295473	0.205543
0.895426	0.853021	0.123086	0.0680591
0.895392	0.827468	0.137881	0.283933
0.958159	0.109685	0.0489448	0.101567
0.65743	0.379353	0.0927344	0.193302
0.776263	0.954852	0.254034	0.667278
0.474909	0.640455	0.141814	0.208347
0.697862	0.724169	0.0428767	0.054841
0.891872	0.943831	0.0720977	0.0621145
0.925956	0.173202	0.0980652	0.358942
0.948954	0.881489	0.162623	0.708215
0.700305	0.0598405	0.0477424	0.107325
0.902555	0.256679	0.0161904	0.0311776
0.897355	0.11636	0.185522	0.184085
0.751036	0.694028	0.356817	0.10693
0.904133	0.837702	0.135019	0.447988
0.812795	0.826019	0.0322325	0.0943465
0.764596	0.573211	0.0158411	0.529596
0.614466	0.320384	0.0402194	0.153402
0.955368	0.8502	0.0104097	0.146323
0.82612	0.946161	0.184938	0.56274
0.945981	0.357328	0.480288	0.876802
0.877169	0.8125	0.765924	0.962546
0.871698	0.80656	0.0460987	0.0851775
0.913085	0.320434	0.0658048	0.012543
0.565085	0.926843	0.168955	0.335009
0.905735	0.618171	0.659186	0.133667
0.808228	0.907463	0.104232	0.285463
0.943118	0.0790734	0.257623	0.550096
0.808106	0.0289512	0.00673186	0.216651
0.904794	0.320197	0.219854	0.0154559
0.802849	0.691083	0.0933074	0.0883396
0.787018	0.304814	0.184785	0.611397
0.880238	0.67916	0.448524	0.716214
0.460614	0.521078	0.13105	0.459561
0.602149	0.383078	0.0505147	0.636383
0.954649	0.762476	0.159936	0.276229
0.968371	0.94486	0.694388	0.777608
0.825145	0.396071	0.0311315	0.0108732
0.961813	0.740221	0.52868	0.136594
0.920097	0.329006	0.335113	0.303205
0.954241	0.0537089	0.293995	0.351314
0.807194	0.732559	0.070353	0.125286
0.549021	0.078889	0.124541	0.0045888
0.594496	0.558568	0.00542429	0.0377853
0.930931	0.92465	0.340827	0.301432
0.874977	0.858144	0.911352	0.558861
0.630197	0.530261	0.0451412	0.105466
0.683862	0.8404	0.134796	0.174342
0.981338	0.917866	0.497311	0.235167
0.774668	0.694255	0.322631	0.333303
0.871115	0.745984	0.0127194	0.0469875
0.923618	0.892384	0.200194	0.27894
0.970772	0.817258	0.267232	0.0879979
0.882576	0.553062	0.0624116	0.0838402
0.949364	0.602091	0.414301	0.283499
0.856677	0.14477	0.112955	0.621704
0.734377	0.110324	0.0305346	0.24715
0.951499	0.783048	0.0572043	0.0148811
0.818092	0.903451	0.0906007	0.419819
0.741777	0.662409	0.1481	0.0222198
0.904268	0.365955	0.0612836	0.0591668
0.972418	0.814167	0.176184	0.0998595
0.892817	0.604237	0.0627325	0.252192
0.627314	0.970085	0.110451	0.152501
0.770459	0.884672	0.0275312	0.188885
0.952768	0.166032	0.0506564	0.0211841
0.924862	0.185066	0.0433537	0.2042
0.960781	0.953762	0.0586889	0.115705
0.846806	0.877052	0.0723603	0.270961
0.89433	0.455556	0.0189466	0.0801724
0.936265	0.0241556	0.0477737	0.657602
0.883464	0.12115	0.177321	0.514972
0.744954	0.880501	0.517408	0.37479
0.638929	0.00212147	0.00798343	0.00752973
0.842976	0.681582	0.367583	0.205119
0.623117	0.895637	0.131808	0.0550178
0.94776	0.53953	0.16245	0.0379577
0.952678	0.48897	0.124234	0.024227
0.796427	0.468429	0.0644716	0.489592
0.948824	0.555342	0.15513	0.0884474
0.871768	0.967625	0.201809	0.0410888
0.902565	0.808544	0.317703	0.0323204
0.627161	0.963679	0.0174824	0.136148
0.956316	0.744246	0.215568	0.13247
0.803072	0.956746	0.344823	0.568583
0.638705	0.14413	0.170713	0.513997
0.942864	0.825689	0.0572848	0.0774239
0.727019	0.72426	0.136413	0.260394
0.868369	0.095678	0.293196	0.74086
0.725031	0.373981	0.272644	0.0977706
0.671642	0.640783	0.0564822	0.611712
0.946599	0.788529	0.508458	0.575759
0.82052	0.128108	0.0417044	0.0258402
0.915217	0.479396	0.0243832	0.0186032
0.822021	0.135365	0.229187	0.0704924
0.982492	0.449876	0.296345	0.105199
0.923418	0.0685226	0.0171745	0.0386198
0.889673	0.904631	0.170502	0.147739
0.851024	0.182626	0.108049	0.224154
0.927916	0.387827	0.139084	0.0356398
0.810431	0.716854	0.0427038	0.242008
0.969691	0.092333	0.14168	0.200704
0.906122	0.0423418	0.0357986	0.0119281
0.954726	0.643255	0.191412	0.640934
0.824074	0.847099	0.0328571	0.0595708
0.955952	0.980294	0.102964	0.208959
0.866475	0.322461	0.0176824	0.0332314
0.745723	0.446852	0.0393716	0.106314
0.773536	0.695064	0.250043	0.0229688
0.974189	0.637256	0.205375	0.0849118
0.942986	0.80374	0.17465	0.103441
0.909694	0.650543	0.147966	0.229372
0.86099	0.707484	0.253355	0.468898
0.77787	0.973421	0.125148	0.365876
0.724936	0.280655	0.0433386	0.355161
0.722568	0.844817	0.0927735	0.298968
0.984651	0.783151	0.367216	0.178025
0.84999	0.23192	0.0394368	0.0754403
0.850491	0.527495	0.0855537	0.0901151
0.863417	0.843845	0.507827	0.633535
0.806025	0.859525	0.0288395	0.0452902
0.88321	0.00254268	0.0631445	0.00269746
0.805676	0.916578	0.0811841	0.170468
0.902497	0.262469	0.0652916	0.286037
0.81976	0.368069	0.0795926	0.0407107
0.708723	0.266985	0.0147977	0.0196643
0.778862	0.651738	0.0727882	0.166095
0.93122	0.0135153	0.0444357	0.0200449
0.713239	0.923168	0.0408576	0.0430661
0.790111	0.471486	0.220213	0.775682
0.846696	0.883999	0.0733298	0.0123661
0.92952	0.290036	0.0612696	0.00223307
0.956317	0.343838	0.106242	0.0285051
0.938117	0.2629	0.079833	0.244711
0.956728	0.0543529	0.0146733	0.00095604
0.934956	0.686551	0.246563	0.0558947
0.616613	0.652096	0.209331	0.0154085
0.923596	0.938507	0.511987	0.166431
0.801767	0.754554	0.118564	0.643921
0.907048	0.840652	0.227564	0.215922
0.957273	0.851641	0.113614	0.038727
0.699743	0.701989	0.0449487	0.198181
0.954529	0.575289	0.0950694	0.124847
0.876647	0.216381	0.0362307	0.206745
0.8898	0.305139	0.448972	0.28418
0.725544	0.129377	0.293426	0.298123
0.841312	0.599211	0.0122099	0.0278257
0.672852	0.74063	0.0448187	0.237966
0.939031	0.657602	0.0243259	0.244321
0.731617	0.756331	0.0531608	0.764189
0.806682	0.28617	0.115071	0.18018
0.86585	0.529256	0.0957482	0.00819276
0.880162	0.389423	0.141681	0.0266096
0.777627	0.226422	0.0154979	0.187745
0.930243	0.528292	0.966444	0.866263
0.92803	0.150046	0.274567	0.334672
0.860955	0.611696	0.784313	0.773124
0.751256	0.95346	0.0635111	0.092164
0.681122	0.899584	0.363343	0.645808
0.732854	0.886527	0.0812985	0.224236
0.877109	0.877838	0.0761412	0.724912
0.634225	0.849004	0.152484	0.230336
0.871717	0.869602	0.485761	0.126911
0.900675	0.539928	0.070377	0.0908238
0.919193	0.0653287	0.0063278	0.0242051
0.643691	0.743592	0.00573239	0.144087
0.892416	0.901137	0.92622	0.225564
0.989434	0.844549	0.176328	0.2115
0.793256	0.17788	0.181723	0.141431
0.881832	0.741326	0.0310503	0.217589
0.859514	0.407878	0.142711	0.431133
0.856595	0.549318	0.0670169	0.0377718
0.753186	0.723401	0.0327779	0.0262742
0.918759	0.224924	0.0269903	0.41891
0.93016	0.754816	0.209349	0.342297
0.639669	0.601381	0.0380707	0.0507521
0.76057	0.472432	0.969552	0.636078
0.942036	0.22479	0.0574465	0.0486703
0.977909	0.620866	0.0430379	0.0441535
0.813918	0.112356	0.00249483	0.00297402
0.928254	0.833647	0.379133	0.021833
0.906676	0.900669	0.0983854	0.386248
0.875772	0.34583	0.131405	0.0344793
0.867554	0.436219	0.0928287	0.0928876
0.831091	0.380422	0.408285	0.0190069
0.830023	0.743949	0.258074	0.127389
0.95607	0.599151	0.400153	0.19811
0.920896	0.42805	0.0449002	0.418504
0.91339	0.22077	0.0874584	0.027655
0.640666	0.180626	0.0088999	0.0440339
0.837055	0.338629	0.057351	0.0181083
0.810392	0.624229	0.533263	0.403583
0.553903	0.454269	0.122564	0.158011
0.838447	0.827602	0.228906	0.160167
0.773309	0.912543	0.0899034	0.556943
0.777316	0.536234	0.143186	0.323913
0.641504	0.738285	0.0145927	0.0477677
0.863312	0.507934	0.0912754	0.367203
0.740752	0.749437	0.0305521	0.317313
0.540152	0.306344	0.096186	0.0214257
0.904496	0.40124	0.0804182	0.0359276
0.806311	0.838744	0.0315918	0.0240306
0.873722	0.877779	0.430149	0.213777
0.885998	0.864504	0.451894	0.116579
0.944522	0.910164	0.18876	0.202966
0.806384	0.560587	0.0251198	0.00076612
0.810528	0.80724	0.182145	0.587582
0.574349	0.611647	0.0429324	0.057131
0.949611	0.160352	0.19641	0.00797077
0.8591	0.679578	0.175264	0.0672547
0.770335	0.416685	0.0918207	0.0768742
0.88449	0.2248	0.0409002	0.0109327
0.865846	0.894685	0.0358609	0.402593
0.932365	0.185662	0.0382466	0.128822
0.820125	0.990457	0.19181	0.386955
0.900506	0.386975	0.286285	0.511984
0.810238	0.849878	0.023873	0.714793
0.815325	0.944415	0.0529086	0.247778
0.941552	0.906621	0.103643	0.543075
0.873545	0.612959	0.0288714	0.181375
0.85483	0.708871	0.233644	0.570367
0.609302	0.909847	0.142362	0.431713
0.85782	0.965464	0.0732907	0.0520723
0.759021	0.667164	0.155559	0.225801
0.941075	0.858685	0.0750545	0.024389
0.915057	0.273676	0.0191239	0.475589
0.684245	0.898069	0.127307	0.160693
0.505887	0.04556	0.167264	0.0116871
0.479932	0.580437	0.0199348	0.0911401
0.619983	0.732199	0.153501	0.412315
0.931988	0.707809	0.0308536	0.362146
0.72159	0.697531	0.214502	0.43981
0.881822	0.142889	0.0462453	0.0641305
0.928539	0.7979	0.266464	0.0863805
0.931562	0.665538	0.250278	0.204592
0.90407	0.359549	0.334408	0.163837
0.949724	0.177856	0.0239339	0.096025

## Sheet: Day 50
E8.25	E9.25	E10.5	E13.5
0.770921	0.936712	0.21883	0.609916
0.967314	0.985145	0.109521	0.199929
0.784922	0.0131725	0.00453125	0.00082399
0.72239	0.689575	0.00398612	0.052997
0.93476	0.96253	0.0877685	0.319836
0.976938	0.636793	0.480026	0.747801
0.931498	0.708197	0.905918	0.742396
0.946449	0.652915	0.121288	0.126493
0.949956	0.256736	0.0515993	0.091008
0.971011	0.605654	0.0805806	0.163127
0.913937	0.707005	0.903979	0.861615
0.748984	0.963523	0.957331	0.977142
0.955241	0.957503	0.910961	0.914283
0.949663	0.947531	0.456518	0.876152
0.939853	0.45524	0.469925	0.733256
0.84219	0.704073	0.245605	0.545745
0.985194	0.216036	0.167548	0.0542491
0.966573	0.557937	0.0654176	0.0365598
0.876151	0.738699	0.170408	0.283691
0.867318	0.966004	0.91985	0.972888
0.980708	0.932757	0.955809	0.959551
0.979005	0.89345	0.173724	0.0761731
0.927145	0.618099	0.0338844	0.076963
0.908285	0.74142	0.0753947	0.125305
0.848656	0.971088	0.98548	0.932385
0.871865	0.950398	0.228382	0.800691
0.930245	0.980512	0.667335	0.866422
0.889946	0.780982	0.0258651	0.00245327
0.952637	0.62529	0.0900634	0.00168418
0.957535	0.97774	0.555166	0.830624
0.974883	0.982235	0.100569	0.0805089
0.928193	0.219188	0.0439595	0.168133
0.894996	0.969861	0.21872	0.876308
0.947935	0.987515	0.91883	0.989553
0.893354	0.939725	0.189717	0.0489079
0.941735	0.694404	0.757765	0.806299
0.97532	0.930931	0.604747	0.341177
0.931763	0.9235	0.159886	0.10208
0.946249	0.937941	0.943541	0.899555
0.95291	0.851339	0.17903	0.41864
0.957062	0.901527	0.0999399	0.00353931
0.940991	0.97903	0.899789	0.787292
0.884183	0.96713	0.809717	0.859026
0.935937	0.945171	0.971353	0.755302
0.955155	0.985069	0.862753	0.80139
0.76213	0.247349	0.00508914	0.00410441
0.991077	0.980268	0.983757	0.910252
0.956541	0.852519	0.709798	0.6729
0.957649	0.795723	0.180315	0.699756
0.966015	0.921046	0.177682	0.257291
0.924916	0.0340975	0.00698421	0.0550019
0.928831	0.877203	0.0586325	0.0580114
0.947242	0.977129	0.534455	0.651314
0.955555	0.969496	0.179462	0.061252
0.972645	0.834916	0.766099	0.914001
0.950803	0.924149	0.0162725	0.0865688
0.930642	0.21762	0.015849	0.00617531
0.939914	0.613464	0.417198	0.710033
0.958384	0.912242	0.231194	0.0475362
0.969	0.981314	0.95297	0.804363
0.986675	0.908725	0.226978	0.710516
0.943612	0.368382	0.0291331	0.161654
0.950806	0.925628	0.650987	0.948466
0.947592	0.88507	0.169265	0.170482
0.924646	0.155096	0.0151954	0.0233331
0.897122	0.980988	0.97169	0.892448
0.892335	0.983729	0.946361	0.955618
0.97849	0.652281	0.217004	0.152331
0.896008	0.721336	0.928575	0.932772
0.953368	0.890245	0.263292	0.566938
0.896502	0.746829	0.108205	0.253885
0.964022	0.663736	0.0279085	0.0671667
0.962813	0.905842	0.886631	0.789114
0.86265	0.98557	0.856069	0.912243
0.951024	0.744831	0.978207	0.967306
0.952052	0.980864	0.612994	0.887038
0.908851	0.954971	0.118972	0.099609
0.990186	0.991684	0.879389	0.992862
0.771256	0.419131	0.0259682	0.123982
0.919527	0.839145	0.0259527	0.0854637
0.896076	0.967851	0.978191	0.956175
0.793117	0.426644	0.917456	0.874445
0.966581	0.346981	0.0356464	0.396775
0.883799	0.980112	0.957439	0.570836
0.971766	0.866628	0.711084	0.402123
0.974806	0.60941	0.124321	0.0903158
0.962907	0.956292	0.901275	0.909784
0.859299	0.816269	0.885275	0.901197
0.807159	0.933387	0.102345	0.597395
0.944936	0.442219	0.0967375	0.262479
0.953349	0.593293	0.783994	0.964247
0.962813	0.969257	0.967467	0.77725
0.923036	0.774165	0.885514	0.893594
0.943034	0.48519	0.108223	0.131812
0.946142	0.961764	0.062989	0.371985
0.932405	0.0496675	0.00372682	0.0295942
0.832925	0.769252	0.694038	0.978944
0.90062	0.97545	0.973995	0.823124
0.85147	0.797227	0.905749	0.79955
0.950146	0.880114	0.0268382	0.0152794
0.949223	0.562991	0.101387	0.0994117
0.934496	0.646074	0.781756	0.821223
0.886857	0.901733	0.958136	0.919823
0.950916	0.877131	0.730924	0.700596
0.941023	0.849178	0.952087	0.657377
0.925574	0.967863	0.986445	0.962502
0.961246	0.833268	0.817103	0.878024
0.98179	0.947075	0.576456	0.770185
0.924804	0.692808	0.904738	0.670117
0.889349	0.0422596	0.0133803	0.254179
0.976539	0.981012	0.783364	0.869822
0.935529	0.0989765	0.042125	0.0316875
0.881319	0.795234	0.0625789	0.0397387
0.958564	0.940188	0.70417	0.590428
0.920793	0.868788	0.950363	0.530724
0.732871	0.862194	0.0476371	0.195085
0.884607	0.892708	0.0756271	0.0385236
0.946331	0.94784	0.887667	0.753115
0.947471	0.960628	0.959328	0.936487
0.695908	0.672415	0.0392058	0.0753272
0.967692	0.840291	0.100974	0.0825803
0.906824	0.992959	0.934284	0.69838
0.943288	0.962493	0.962596	0.757321
0.84222	0.375597	0.150406	0.550134
0.967932	0.604312	0.179002	0.262603
0.97783	0.485741	0.79517	0.454896
0.852	0.240251	0.0138564	0.131244
0.93882	0.811564	0.947435	0.932449
0.633004	0.593726	0.0398552	0.155522
0.963445	0.843103	0.664915	0.934575
0.933866	0.96772	0.456263	0.770045
0.870538	0.792383	0.303419	0.0827587
0.839311	0.616244	0.0203941	0.00562268
0.963301	0.180635	0.0189321	0.00363468
0.934178	0.949485	0.391524	0.627129
0.989541	0.854194	0.736893	0.474923
0.95674	0.809444	0.779333	0.815594
0.954582	0.83471	0.961673	0.859516
0.915429	0.84586	0.151636	0.0915274
0.964993	0.950513	0.0320216	0.33452
0.889279	0.809334	0.0887464	0.00164111
0.946925	0.991325	0.973004	0.921465
0.977003	0.768664	0.676436	0.909187
0.92844	0.941076	0.919795	0.844209
0.913105	0.522552	0.243343	0.732151
0.912589	0.973107	0.0975756	0.164949
0.983844	0.925447	0.393163	0.800936
0.929771	0.817548	0.892118	0.874523
0.935768	0.750153	0.502287	0.748018
0.917821	0.980998	0.803838	0.942753
0.955706	0.876738	0.0973867	0.229422
0.876841	0.0723579	0.00690731	0.16386
0.811805	0.800274	0.120893	0.0589761
0.972207	0.831838	0.0820686	0.125296
0.78843	0.820727	0.051992	0.0949972
0.944413	0.343047	0.0652255	0.0910144
0.654907	0.30463	0.797091	0.530907
0.973389	0.891261	0.849237	0.700352
0.950424	0.972359	0.8672	0.836732
0.939005	0.938905	0.949777	0.881441
0.921579	0.749185	0.717754	0.923194
0.853012	0.421222	0.205192	0.174615
0.656605	0.95137	0.02382	0.0918082
0.865847	0.903674	0.475806	0.362424
0.975233	0.806949	0.118653	0.545423
0.886112	0.951537	0.947786	0.849283
0.975189	0.939872	0.95436	0.639839
0.748249	0.909973	0.837087	0.226886
0.845998	0.00866458	0.00706155	0.00127845
0.976332	0.953879	0.87809	0.379334
0.962267	0.982542	0.0783265	0.384072
0.9279	0.947496	0.296868	0.143028
0.954107	0.551714	0.103425	0.386054
0.455578	0.801531	0.312254	0.143494
0.921121	0.843255	0.234336	0.554602
0.60665	0.975073	0.0386274	0.214259
0.844511	0.916405	0.797466	0.930215
0.706319	0.611497	0.0244774	0.0064789
0.951483	0.184383	0.148368	0.20253
0.938786	0.957643	0.929127	0.879979
0.960962	0.933413	0.907946	0.956603
0.946039	0.901605	0.0119739	0.0305877
0.873173	0.081255	0.0201448	0.0104109
0.797284	0.932896	0.17141	0.217272
0.954364	0.872936	0.916634	0.91898
0.683875	0.815991	0.732874	0.531588
0.924277	0.769371	0.88626	0.915441
0.963394	0.986505	0.483128	0.927232
0.945927	0.979032	0.856979	0.896413
0.945493	0.960394	0.977982	0.965719
0.963686	0.815484	0.865892	0.961426
0.57525	0.333094	0.0215903	0.0209008
0.95036	0.752664	0.0857205	0.238395
0.989172	0.983317	0.761933	0.918699
0.92559	0.958595	0.0786343	0.930209
0.956931	0.846972	0.357589	0.258247
0.938042	0.808926	0.10234	0.302814
0.724995	0.968019	0.926727	0.701381
0.901375	0.48532	0.494604	0.187656
0.967736	0.842099	0.17976	0.267945
0.980746	0.776485	0.963821	0.761902
0.954413	0.976024	0.702577	0.986554
0.898703	0.966306	0.929385	0.971159
0.935763	0.828951	0.398351	0.169286
0.877099	0.355035	0.835326	0.632016
0.879805	0.867667	0.733749	0.316273
0.892874	0.981647	0.973897	0.92106
0.968394	0.916536	0.316966	0.185873
0.968823	0.977288	0.70492	0.932152
0.965909	0.990945	0.350097	0.243996
0.946393	0.789356	0.143646	0.0902632
0.96783	0.769882	0.841602	0.957674
0.925036	0.95197	0.261075	0.221802
0.948347	0.889979	0.930207	0.986412
0.902576	0.447116	0.121174	0.415304
0.966231	0.97362	0.414705	0.704131
0.951262	0.241887	0.645618	0.787412
0.931076	0.79079	0.821079	0.0431447
0.93671	0.608664	0.550634	0.77368
0.913859	0.972875	0.47219	0.233114
0.941395	0.878829	0.851995	0.727548
0.959433	0.921428	0.0966682	0.0536179
0.905631	0.908173	0.0170915	0.181082
0.937947	0.967164	0.944759	0.96542
0.897651	0.309028	0.0263287	0.00313721
0.968119	0.921629	0.221273	0.222884
0.919348	0.941125	0.854921	0.851181
0.920795	0.835409	0.768011	0.288707
0.918255	0.807052	0.980775	0.909598
0.906134	0.967973	0.585636	0.971616
0.907405	0.925821	0.155155	0.0801411
0.912636	0.941594	0.0628847	0.0423632
0.984011	0.939808	0.0378259	0.144123
0.936449	0.310065	0.0141579	0.00624234
0.963929	0.837407	0.406719	0.629037
0.908004	0.944312	0.33231	0.199884
0.973626	0.0851729	0.0158458	0.00123869
0.972571	0.965169	0.75802	0.318423
0.946044	0.972548	0.832775	0.819984
0.960638	0.0730136	0.0264416	0.116861
0.933037	0.611131	0.960989	0.64389
0.976604	0.873971	0.764138	0.916524
0.977035	0.837485	0.12626	0.441313
0.705397	0.0429913	0.00381534	0.0114871
0.924086	0.949586	0.796201	0.792739
0.869603	0.830314	0.322348	0.48286
0.987188	0.923977	0.970287	0.675114
0.907035	0.785671	0.0535666	0.384732
0.986569	0.679524	0.184386	0.210219
0.949648	0.933713	0.454831	0.712481
0.986685	0.885174	0.414343	0.671886
0.970313	0.981328	0.888192	0.583265
0.945488	0.983971	0.610324	0.987448
0.964267	0.927915	0.929479	0.988018
0.944347	0.92256	0.826219	0.82986
0.867215	0.994973	0.892163	0.256526
0.894934	0.907235	0.279892	0.266731
0.971958	0.93624	0.257117	0.0619277
0.98263	0.504564	0.624428	0.87649
0.918956	0.981728	0.899689	0.89015
0.884194	0.0343887	0.00314072	0.00066682
0.882938	0.7443	0.369365	0.645885
0.971651	0.520728	0.0179784	0.0467415
0.917539	0.761852	0.157776	0.400183
0.910113	0.388101	0.494472	0.0361288
0.817331	0.466492	0.070174	0.222397
0.887689	0.987283	0.145872	0.0315456
0.863558	0.876135	0.949073	0.933621
0.908703	0.594503	0.26888	0.486166
0.878883	0.944263	0.117603	0.691906
0.963445	0.900157	0.0510631	0.0502016
0.955062	0.90656	0.769238	0.86848
0.959108	0.922472	0.987785	0.965909
0.889513	0.837917	0.266618	0.354662
0.962648	0.981993	0.102201	0.29301
0.898613	0.932191	0.104194	0.280369
0.951656	0.924095	0.368771	0.17977
0.893335	0.944474	0.220772	0.42266
0.926733	0.872559	0.739748	0.854301
0.942596	0.615182	0.400891	0.648917
0.928887	0.734775	0.7473	0.33522
0.972748	0.816788	0.0583656	0.257406
0.966987	0.162289	0.0132475	0.0522917
0.896397	0.987023	0.819107	0.834103
0.970349	0.943412	0.966019	0.979126
0.246824	0.235954	0.0126663	0.0474168
0.879981	0.933421	0.94748	0.997983
0.856504	0.83732	0.900501	0.555823
0.960905	0.654604	0.325627	0.820738
0.937391	0.948975	0.0872837	0.108532
0.805143	0.0536466	0.00513023	0.00388343
0.90265	0.766187	0.907022	0.791076
0.964087	0.990677	0.705718	0.902046
0.951405	0.908154	0.734669	0.897054
0.982367	0.969861	0.941881	0.936919
0.83335	0.523476	0.0755037	0.142253
0.753132	0.566005	0.332091	0.113206
0.954255	0.941447	0.937875	0.800126
0.910392	0.26695	0.307745	0.61944
0.964283	0.925142	0.927749	0.90628
0.953593	0.981854	0.919957	0.979311
0.952678	0.81529	0.507621	0.188996
0.920056	0.0931996	0.0261339	0.0985408
0.972481	0.930217	0.934644	0.951131
0.940039	0.959411	0.721267	0.978646
0.94703	0.949631	0.905184	0.966639
0.996165	0.923943	0.0779168	0.0582881
0.819538	0.638706	0.286729	0.0507123
0.974402	0.922605	0.738528	0.559852
0.938496	0.265653	0.385363	0.526586
0.894925	0.110535	0.274375	0.0965984
0.871937	0.700538	0.0489969	0.488826
0.958312	0.957172	0.92392	0.881584
0.890685	0.436824	0.0397036	0.0860134
0.949339	0.499538	0.950221	0.739354
0.964283	0.785202	0.493106	0.547347
0.714366	0.937196	0.622728	0.462417
0.864574	0.478859	0.0234203	0.0274449
0.991155	0.957122	0.149689	0.737881
0.950738	0.569954	0.848613	0.907932
0.976401	0.920858	0.924243	0.925051
0.965468	0.866612	0.25887	0.407203
0.965474	0.923572	0.786114	0.729905
0.980631	0.992129	0.947352	0.892829
0.930874	0.519038	0.188327	0.148914
0.878664	0.71106	0.878342	0.928475
0.955144	0.919822	0.735522	0.756441
0.758036	0.885249	0.589742	0.916736
0.990953	0.981663	0.627838	0.850695
0.955191	0.98672	0.725743	0.830436
0.905493	0.656864	0.0188098	0.135754
0.885609	0.803113	0.91993	0.765826
0.911765	0.172826	0.181753	0.0614887
0.875168	0.960933	0.0511901	0.706471
0.841394	0.971708	0.985579	0.955758
0.907538	0.981245	0.096598	0.111335
0.924388	0.645425	0.645608	0.855627
0.900482	0.791051	0.096615	0.0298776
0.954421	0.82078	0.824898	0.516537
0.918991	0.062591	0.00969711	0.188882
0.855309	0.562138	0.209779	0.086538
0.944339	0.698918	0.929437	0.972391
0.95461	0.811451	0.404898	0.322733
0.962435	0.233385	0.159171	0.224182
0.846362	0.919413	0.11086	0.0135234
0.887786	0.0158046	0.0118798	0.00127561
0.958893	0.932776	0.440086	0.486342
0.940429	0.889151	0.852723	0.619013
0.883576	0.930731	0.167311	0.0862939
0.982322	0.417673	0.068925	0.480492
0.973668	0.913605	0.963097	0.936604
0.981504	0.824845	0.952169	0.905066
0.886522	0.696032	0.214158	0.0555365
0.948929	0.863455	0.693491	0.83915
0.925184	0.868293	0.0437679	0.14765
0.764224	0.78531	0.0434561	0.135841
0.983506	0.777332	0.0747413	0.206151
0.97814	0.33543	0.25474	0.443047
0.836454	0.73644	0.337844	0.498621
0.885125	0.865771	0.177271	0.00781228
0.940107	0.956462	0.145864	0.536129
0.879593	0.526552	0.00716158	0.00173376
0.825524	0.219712	0.0134353	0.0766562
0.961222	0.665106	0.906857	0.900189
0.841455	0.964659	0.159485	0.311079
0.946494	0.909329	0.919237	0.641952
0.982529	0.948702	0.78856	0.611029
0.972597	0.746276	0.92411	0.963849
0.885053	0.975435	0.871537	0.938938
0.934956	0.818435	0.574226	0.824832
0.954895	0.947601	0.767326	0.936056
0.922759	0.461891	0.035562	0.0129212
0.969602	0.683912	0.0709859	0.318224
0.976118	0.943627	0.0964076	0.754454
0.985216	0.929584	0.953362	0.728954
0.980827	0.849871	0.434178	0.555018
0.933044	0.821312	0.046549	0.232209
0.836398	0.409188	0.13822	0.134434
0.843645	0.925276	0.988474	0.954294
0.953853	0.954322	0.926649	0.893332
0.753122	0.937458	0.0639719	0.404819
0.889157	0.0363097	0.00494256	0.0071531
0.770899	0.800574	0.0297985	0.192047
0.983566	0.867519	0.919327	0.888533
0.906231	0.979147	0.934598	0.869503
0.979148	0.870074	0.738785	0.971436
0.938531	0.976757	0.917203	0.86614
0.946799	0.843	0.0337378	0.0509403
0.989797	0.855357	0.438931	0.832551
0.914218	0.216326	0.0228727	0.77122
0.842475	0.962026	0.186239	0.523066
0.971502	0.97738	0.807256	0.906737
0.985774	0.606294	0.0525401	0.356096
0.789739	0.963891	0.303799	0.369012
0.755285	0.254117	0.0240662	0.0083164
0.86217	0.897963	0.93666	0.848484
0.973198	0.919587	0.715694	0.128832
0.984956	0.842552	0.0855695	0.0915117
0.972785	0.761855	0.828455	0.794076
0.957386	0.952655	0.114285	0.133624
0.951814	0.958223	0.903427	0.797623
0.962003	0.961084	0.966719	0.949721
0.911724	0.828386	0.623509	0.89547
0.967925	0.848066	0.134367	0.285558
0.727222	0.474058	0.629685	0.986669
0.989055	0.953997	0.204207	0.719034
0.92803	0.323739	0.00148944	0.0478722
0.936967	0.817216	0.716184	0.337466
0.949828	0.976784	0.948275	0.913448
0.887786	0.887444	0.875671	0.885729
0.962899	0.868703	0.0678035	0.107999
0.985387	0.558623	0.321369	0.411523
0.904539	0.76946	0.0681972	0.0251889
0.923756	0.930065	0.277119	0.39351
0.802168	0.395483	0.00592716	0.00759599
0.970404	0.83594	0.937491	0.908324
0.936345	0.961228	0.695596	0.934475
0.913721	0.747332	0.842252	0.804511
0.965257	0.975877	0.922482	0.801429
0.978964	0.85884	0.301348	0.42877
0.879157	0.644475	0.93044	0.762174
0.840335	0.977468	0.158129	0.0687323
0.969739	0.930159	0.928986	0.822643
0.865581	0.966739	0.025929	0.81972
0.94453	0.471196	0.843298	0.877138
0.977701	0.95269	0.155899	0.129597
0.956014	0.966323	0.8347	0.74902
0.673449	0.373479	0.016218	0.0351399
0.914721	0.833229	0.554758	0.869243
0.949878	0.960959	0.80215	0.487761
0.901575	0.247133	0.0527982	0.0509993
0.895258	0.257854	0.00886604	0.0269259
0.617704	0.228651	0.0533582	0.154246
0.920098	0.927234	0.600842	0.129178
0.873233	0.946235	0.492109	0.124558
0.915931	0.978387	0.13213	0.0942954
0.62568	0.759313	0.0736173	0.634463
0.948905	0.915014	0.17654	0.264642
0.95856	0.836831	0.029879	0.00201732
0.972148	0.96554	0.879212	0.697633
0.965619	0.977208	0.946888	0.81352
0.942481	0.400269	0.0326519	0.00800635
0.698963	0.272766	0.715009	0.558894
0.936892	0.345579	0.982792	0.874528
0.976549	0.971439	0.129459	0.671472
0.942578	0.872056	0.196805	0.193384
0.947687	0.948103	0.636168	0.883903
0.939767	0.909845	0.916337	0.578375
0.931471	0.966229	0.866555	0.890305
0.928197	0.726602	0.0758345	0.0758
0.835918	0.914745	0.755581	0.69419
0.610574	0.014803	0.00368255	0.00013838
0.915722	0.813916	0.143963	0.516866
0.968515	0.929046	0.854726	0.958552
0.963812	0.988896	0.951963	0.807982
0.839874	0.982995	0.986491	0.560109
0.960865	0.982483	0.853159	0.934341
0.916586	0.866807	0.129446	0.0874935
0.974152	0.977455	0.0816369	0.35158
0.844004	0.938404	0.101753	0.24946
0.980034	0.714353	0.887926	0.974343
0.949614	0.952324	0.276353	0.16893
0.938768	0.863694	0.158859	0.430307
0.924669	0.846759	0.0505283	0.764842
0.930967	0.791752	0.038367	0.00481841
0.928928	0.766394	0.147341	0.446616
0.912399	0.943304	0.0570987	0.0347138
0.987787	0.929736	0.914469	0.965893
0.961792	0.947975	0.660053	0.833646
0.867922	0.878479	0.246175	0.0785315
0.880717	0.882917	0.0260481	0.0445037
0.943975	0.94602	0.471656	0.734746
0.656093	0.424732	0.013548	0.00425261
0.966535	0.66021	0.0587152	0.0515938
0.887557	0.940042	0.203774	0.0772915
0.902815	0.562551	0.00723249	0.00582281
0.885718	0.405851	0.0168119	0.00282577
0.716639	0.952082	0.0258523	0.0264543
0.974275	0.863505	0.849406	0.678717
0.962397	0.971058	0.821178	0.835457
0.901249	0.986803	0.0655765	0.195286
0.970398	0.923943	0.529994	0.263423
0.94238	0.990397	0.908071	0.789545
0.96868	0.895518	0.882445	0.607157
0.971751	0.880865	0.967306	0.944129
0.951335	0.866945	0.718418	0.932659
0.919572	0.293793	0.761244	0.966763
0.824961	0.894886	0.353462	0.253922
0.971225	0.630915	0.607489	0.665108
0.979891	0.904237	0.794472	0.803263
0.967811	0.15568	0.289624	0.374708
0.780747	0.963811	0.511243	0.201241
0.881288	0.67861	0.0170704	0.170305
0.89332	0.692485	0.751461	0.847447
0.9625	0.369478	0.0138401	0.100458
0.948398	0.511996	0.841289	0.852466
0.987836	0.944958	0.901662	0.900097
0.915444	0.832307	0.945099	0.942734
0.967156	0.768488	0.537075	0.157488
0.883817	0.946221	0.927039	0.928877
0.952626	0.991612	0.960138	0.276187
0.979839	0.868341	0.85364	0.723839
0.965747	0.771066	0.684254	0.337554
0.954749	0.933322	0.877855	0.964316
0.940109	0.914352	0.611268	0.898817
0.980451	0.988632	0.426859	0.212212
0.893963	0.916428	0.0158982	0.0753504
0.911736	0.876182	0.0724381	0.134076
0.835435	0.865397	0.180807	0.327409
0.993998	0.955063	0.627521	0.918174
0.942625	0.771752	0.977084	0.913103
0.921617	0.777346	0.611	0.620998
0.950922	0.843999	0.905005	0.780125
0.95821	0.955175	0.164711	0.126323
0.952069	0.968847	0.788075	0.951871
0.933563	0.920716	0.132095	0.721067
0.947206	0.988873	0.736062	0.926867
0.931154	0.938162	0.93119	0.36354
0.772222	0.659315	0.109309	0.209543
0.961879	0.809616	0.791487	0.957233
0.979957	0.974369	0.97337	0.904694
0.849272	0.946618	0.0539374	0.24202
0.945295	0.798782	0.114484	0.504159
0.940198	0.966937	0.864042	0.632111
0.894947	0.99249	0.0974103	0.131174
0.89722	0.976062	0.94659	0.502488
0.915678	0.772525	0.0451247	0.0866877
0.948342	0.987108	0.312973	0.740201
0.98022	0.959866	0.870995	0.901604
0.887482	0.869989	0.922808	0.796992
0.933753	0.292915	0.00498501	0.230738
0.908533	0.324863	0.00498021	0.0285085
0.879848	0.887494	0.0913514	0.0348833
0.869489	0.964258	0.921495	0.635862
0.980594	0.524947	0.615832	0.20032
0.849332	0.924658	0.813344	0.759561
0.95581	0.999159	0.820484	0.761821
0.952473	0.694357	0.39407	0.533947
0.988263	0.958558	0.0975146	0.105103
0.798659	0.824946	0.0352347	0.41818
0.908365	0.918211	0.650139	0.474423
0.813055	0.970801	0.872464	0.582064
0.9378	0.950625	0.899376	0.889599
0.979501	0.782726	0.0563566	0.0251232
0.97619	0.0696779	0.0341767	0.0463335
0.964119	0.2133	0.0374796	0.0727596
0.917674	0.861458	0.675354	0.777467
0.941881	0.848031	0.888577	0.98647
0.960061	0.954754	0.958704	0.922484
0.91774	0.973361	0.83022	0.797341
0.828013	0.181014	0.0633544	0.158266
0.933593	0.901117	0.854458	0.83075
0.973696	0.947673	0.897648	0.935333
0.967313	0.86239	0.900101	0.914078
0.957061	0.720634	0.035517	0.179721
0.962488	0.0500003	0.00970999	0.0408696
0.91677	0.886201	0.0158198	0.0348123
0.880915	0.989311	0.102862	0.223188
0.943244	0.582579	0.988593	0.915034
0.877408	0.951375	0.371601	0.872205
0.991122	0.543885	0.470133	0.257912
0.941805	0.85087	0.912285	0.867733
0.884151	0.859256	0.976736	0.70057
0.988978	0.90886	0.195696	0.194358
0.965987	0.979373	0.43317	0.108771
0.955482	0.762816	0.0238866	0.129105
0.98798	0.905555	0.0936525	0.474224
0.952451	0.794651	0.278389	0.0456527
0.951993	0.789821	0.915763	0.664654
0.745515	0.850357	0.0455071	0.161645
0.958431	0.955215	0.916299	0.984814
0.900964	0.949369	0.0453883	0.341979
0.967061	0.942383	0.24823	0.693587
0.984585	0.986326	0.410458	0.268468
0.93641	0.911384	0.0344645	0.114473
0.725291	0.977875	0.0281136	0.0609802
0.954017	0.749949	0.134279	0.131052
0.84322	0.975571	0.771418	0.746908
0.728509	0.766247	0.00194314	0.00793031
0.832624	0.944876	0.36169	0.746631
0.948627	0.817673	0.894424	0.843464
0.854846	0.427224	0.0102371	0.0139413
0.980511	0.982816	0.707868	0.272871
0.902543	0.95316	0.0477343	0.163251
0.880918	0.98464	0.98234	0.965794
0.866002	0.608889	0.295124	0.156615
0.917315	0.904376	0.970897	0.972037
0.879413	0.918385	0.90359	0.850522
0.915175	0.786771	0.63377	0.979704
0.879711	0.939841	0.844773	0.969611
0.973792	0.796604	0.570954	0.480666
0.88763	0.825882	0.281511	0.148715
0.956403	0.942781	0.353357	0.386557
0.981014	0.836797	0.588892	0.325758
0.958398	0.978396	0.913535	0.983331
0.934269	0.984776	0.880885	0.968131
0.898805	0.950037	0.648919	0.732558
0.899146	0.869789	0.109095	0.0259843
0.959236	0.742789	0.15645	0.492242
0.926802	0.972968	0.827801	0.898635
0.933805	0.816757	0.263624	0.164376
0.974895	0.77703	0.0454754	0.0238468
0.978797	0.961126	0.871378	0.771967
0.938882	0.805192	0.139603	0.0423767
0.903077	0.698386	0.6631	0.950448
0.814055	0.549786	0.260156	0.156524
0.947814	0.951421	0.865904	0.878733
0.976975	0.937407	0.92804	0.429376
0.974946	0.441216	0.0559577	0.0383932
0.963117	0.977967	0.848266	0.753828
0.877746	0.619091	0.038135	0.0299251
0.901678	0.965349	0.926137	0.868397
0.975572	0.787328	0.868284	0.871022
0.888981	0.653049	0.008689	0.00052481
0.947855	0.877491	0.947415	0.901176
0.972431	0.245549	0.0344361	0.0264849
0.325645	0.11767	0.00071147	0.00136854
0.880548	0.271997	0.0367926	0.0257967
0.841418	0.984952	0.662925	0.789468
0.864723	0.789437	0.948873	0.944944
0.952771	0.0466354	0.218599	0.239887
0.940662	0.854533	0.132071	0.192677
0.947129	0.971557	0.0200138	0.475269
0.894027	0.291138	0.48405	0.935312
0.86575	0.882238	0.735436	0.296793
0.976936	0.93423	0.15504	0.0600434
0.971798	0.944719	0.84892	0.898121
0.918245	0.95981	0.887111	0.928352
0.936656	0.996353	0.915351	0.80754
0.918065	0.00938377	0.00090762	0.0131168
0.954887	0.92907	0.585691	0.816613
0.910505	0.935865	0.215878	0.654413
0.940871	0.906773	0.14273	0.234671
0.872515	0.950385	0.972937	0.955413
0.956263	0.895685	0.0994665	0.00387602
0.942284	0.86316	0.769317	0.788128
0.83534	0.807404	0.0517574	0.513464
0.967349	0.870644	0.211151	0.0671948
0.923436	0.973584	0.911156	0.950353
0.950128	0.788775	0.762817	0.79034
0.97188	0.674557	0.814294	0.899606
0.938698	0.367058	0.110314	0.0615206
0.955139	0.163555	0.0489905	0.0695745
0.93843	0.877972	0.897274	0.9405
0.982286	0.939996	0.778919	0.173923
0.859018	0.478983	0.00710088	0.322783
0.863892	0.867899	0.935968	0.846983
0.395501	0.902067	0.824496	0.920666
0.975384	0.780122	0.160444	0.12857
0.966033	0.792603	0.813617	0.690079
0.906636	0.957104	0.575496	0.296569
0.864488	0.704628	0.419725	0.292127
0.891052	0.494261	0.0238984	0.103542
0.956272	0.880132	0.973195	0.94452
0.988927	0.789596	0.883574	0.975946
0.690001	0.942761	0.0120769	0.0315738
0.973175	0.784778	0.414734	0.737176
0.914102	0.885202	0.982888	0.878249
0.784227	0.690718	0.0185697	0.0073942
0.887086	0.848537	0.0703715	0.151673
0.98135	0.992972	0.929385	0.953281
0.873312	0.0557254	0.0137724	0.0313094
0.977554	0.87989	0.154572	0.157232
0.841044	0.532565	0.0124514	0.0543211
0.730994	0.872856	0.314726	0.230385
0.784331	0.964173	0.034428	0.010429
0.976552	0.939846	0.795778	0.784968
0.879291	0.718928	0.021051	0.00759228
0.9453	0.941813	0.217569	0.06151
0.93061	0.779003	0.579894	0.931133
0.751531	0.98441	0.232614	0.234043
0.910463	0.644932	0.71744	0.65935
0.924384	0.983217	0.902288	0.740412
0.947464	0.930264	0.842855	0.556929
0.961939	0.670375	0.0301882	0.212157
0.976988	0.888186	0.893724	0.725718
0.938103	0.894206	0.939552	0.972446
0.916445	0.75498	0.98429	0.899909
0.968206	0.860538	0.105568	0.680397
0.926373	0.921366	0.904703	0.548011
0.930979	0.509014	0.612882	0.691823
0.916366	0.878067	0.926869	0.849351
0.97533	0.915757	0.366771	0.0992952
0.811049	0.401432	0.00247546	0.00342118
0.973192	0.978047	0.944717	0.867177
0.940587	0.963195	0.916068	0.913709
0.905275	0.62407	0.253402	0.334291
0.866365	0.286546	0.0160267	0.0444666
0.914296	0.3994	0.822884	0.322021
0.971306	0.924652	0.683407	0.220066
0.922252	0.970616	0.75756	0.827448
0.97576	0.945487	0.148877	0.235405
0.908448	0.210894	0.0331421	0.0260512
0.951687	0.87363	0.989818	0.854232
0.92668	0.011071	0.00705495	0.00144374
0.958246	0.749269	0.768835	0.924424
0.915928	0.741444	0.393054	0.398741
0.882065	0.626387	0.00830242	0.123706
0.814409	0.696414	0.882131	0.896036
0.924141	0.859165	0.611997	0.802918
0.916552	0.918051	0.0462662	0.272149
0.935088	0.728139	0.596458	0.792354
0.960583	0.824359	0.371979	0.0198017
0.787588	0.218349	0.0396155	0.0718387
0.957879	0.892601	0.152871	0.183298
0.91434	0.957689	0.927103	0.92637
