# Supplementary material for: devCellPy is a machine learning-enabled pipeline for automated annotation of complex multilayered single-cell transcriptomic data
Source: Nat Commun. 2022 Sep 7;13:5271. doi: 10.1038/s41467-022-33045-x (PMC9452519; doi:10.1038/s41467-022-33045-x)
Supplement: Supplementary file 6 — Source Data [file 41467_2022_33045_MOESM6_ESM.zip › SOURCE-DATA/SOURCE-DATA-FIGURE-4C.xlsx]

## Sheet: Root-Layer1
Accuracy	Precision	Recall	F1-Score
0.96	0.9425	0.921667	0.930833
0.97	0.948333	0.925833	0.935833
0.97	0.956667	0.933333	0.944167
0.97	0.949167	0.930833	0.939167
0.97	0.949167	0.929167	0.939167
0.97	0.943333	0.925833	0.934167
0.97	0.95	0.921667	0.935
0.97	0.945	0.924167	0.9325
0.97	0.948333	0.9225	0.935833
0.97	0.935	0.930833	0.933333

## Sheet: CM Subtype-Layer 2 (Pooled)
Accuracy	Precision	Recall	F1-Score
0.96	0.953333	0.88	0.91
0.94	0.913333	0.906667	0.91
0.92	0.903333	0.766667	0.806667
0.95	0.92	0.873333	0.893333
0.93	0.936667	0.83	0.873333
0.91	0.91	0.776667	0.823333
0.92	0.946667	0.806667	0.856667
0.92	0.88	0.776667	0.81
0.96	0.936667	0.926667	0.933333
0.95	0.95	0.9	0.926667
0.96	0.9525	0.9	0.92
0.96	0.955	0.935	0.9425
0.94	0.9275	0.86	0.885
0.94	0.9275	0.8975	0.91
0.98	0.9825	0.96	0.97
0.96	0.98	0.9	0.9325
0.97	0.9675	0.9425	0.955
0.94	0.9375	0.8975	0.915
0.95	0.9625	0.87	0.905
0.94	0.96	0.8725	0.9075
0.97	0.9625	0.9475	0.9525
0.97	0.9575	0.955	0.9575
0.97	0.9575	0.9525	0.9525
0.97	0.9625	0.9525	0.9575
0.96	0.95	0.925	0.9375
0.97	0.9575	0.9425	0.945
0.96	0.955	0.9475	0.95
0.97	0.955	0.9425	0.9475
0.97	0.9675	0.9575	0.96
0.97	0.9575	0.9525	0.9525
0.97	0.9825	0.875	0.92
0.97	0.96	0.92	0.94
0.96	0.945	0.885	0.9125
0.97	0.9475	0.925	0.9375
0.95	0.93	0.8625	0.895
0.97	0.97	0.9125	0.94
0.97	0.9575	0.8975	0.9225
0.97	0.95	0.92	0.935
0.96	0.92	0.885	0.9025
0.95	0.9575	0.8625	0.9025
1	0.983333	0.963333	0.976667
1	1	0.983333	0.993333
1	0.983333	0.966667	0.976667
1	0.983333	0.983333	0.983333
1	0.983333	0.966667	0.976667
1	0.96	0.996667	0.976667
1	0.996667	0.953333	0.973333
1	0.996667	0.953333	0.973333
1	0.983333	0.983333	0.983333
1	0.98	0.953333	0.966667

## Sheet: VCM Subtype-Layer 3 (Pooled)
Accuracy	Precision	Recall	F1-Score
0.93	0.925	0.865	0.89
0.91	0.89	0.855	0.87
0.9	0.94	0.78	0.83
0.93	0.925	0.865	0.89
0.94	0.935	0.895	0.915
0.94	0.92	0.92	0.92
0.91	0.915	0.835	0.865
0.93	0.905	0.885	0.895
0.93	0.905	0.885	0.895
0.93	0.955	0.845	0.88
0.84	0.83	0.826667	0.826667
0.87	0.873333	0.856667	0.866667
0.89	0.886667	0.876667	0.88
0.93	0.946667	0.916667	0.933333
0.96	0.966667	0.95	0.96
0.91	0.91	0.9	0.903333
0.92	0.92	0.903333	0.913333
0.92	0.926667	0.903333	0.91
0.91	0.943333	0.89	0.913333
0.91	0.913333	0.916667	0.913333
0.95	0.95	0.94	0.943333
0.89	0.906667	0.86	0.876667
0.86	0.87	0.806667	0.83
0.87	0.85	0.86	0.853333
0.91	0.933333	0.853333	0.876667
0.91	0.91	0.89	0.9
0.94	0.963333	0.906667	0.93
0.95	0.966667	0.94	0.953333
0.96	0.976667	0.96	0.966667
0.94	0.953333	0.896667	0.913333
0.87	0.896667	0.876667	0.883333
0.91	0.926667	0.906667	0.916667
0.91	0.93	0.91	0.92
0.9	0.916667	0.893333	0.903333
0.87	0.903333	0.866667	0.886667
0.89	0.916667	0.886667	0.903333
0.89	0.923333	0.89	0.903333
0.89	0.903333	0.886667	0.896667
0.89	0.91	0.886667	0.9
0.89	0.91	0.89	0.9
0.95	0.945	0.885	0.91
0.93	0.91	0.84	0.87
0.95	0.935	0.865	0.895
0.93	0.915	0.83	0.865
0.93	0.88	0.855	0.87
0.92	0.89	0.815	0.85
0.94	0.915	0.845	0.875
0.95	0.925	0.89	0.91
0.92	0.9	0.805	0.845
0.95	0.915	0.89	0.905
