# Supplementary material for: devCellPy is a machine learning-enabled pipeline for automated annotation of complex multilayered single-cell transcriptomic data
Source: Nat Commun. 2022 Sep 7;13:5271. doi: 10.1038/s41467-022-33045-x (PMC9452519; doi:10.1038/s41467-022-33045-x)
Supplement: Supplementary file 6 — Source Data [file 41467_2022_33045_MOESM6_ESM.zip › SOURCE-DATA/SOURCE-DATA-FIGURE-8E.xlsx]

## Sheet: Sheet1
Replicate Number	P1/P2/Q5: FITC-A- , PE-TexasRed-A+ | Freq. of Parent	P1/P2/Q6: FITC-A+ , PE-TexasRed-A+ | Freq. of Parent	Tomato+	GFP+/Tomato+
SCVI-111-D35_Diff_01	1.09 %	35.0 %	0.3609	0.969798
SCVI-111-D35_Diff_02	1.47 %	37.1 %	0.3857	0.961887
SCVI-111-D35_Diff_03	2.70 %	35.6 %	0.383	0.929504
SCVI-111-D35_Diff_04	1.47 %	31.2 %	0.3267	0.955005
SCVI-111-D35_Diff_05	0.27 %	22.8 %	0.2307	0.988296
SCVI-111-D35_Diff_06	2.07 %	43.2 %	0.4527	0.954274
SCVI-111-D35_Diff_07	2.16 %	41.5 %	0.4366	0.950527
SCVI-111-D35_Diff_08	3.15 %	32.1 %	0.3525	0.910638
SCVI-111-D35_Diff_09	4.58 %	31.9 %	0.3648	0.874452
SCVI-111-D35_Diff_10	0.40 %	41.1 %	0.415	0.990361
SCVI-111-D35_Diff_11	0.67 %	10.2 %	0.1087	0.938362
SCVI-111-D35_Diff_12	4.84 %	15.0 %	0.1984	0.756048
SCVI-111-D35_Diff_13	0.63 %	12.0 %	0.1263	0.950119
SCVI-111-D35_Diff_14	0.72 %	41.7 %	0.4242	0.983027
SCVI-111-D35_Diff_15	0.85 %	30.5 %	0.3135	0.972887
SCVI-111-D35_Diff_16	0.85 %	33.9 %	0.3475	0.97554
SCVI-111-D35_Diff_17	0.88 %	35.6 %	0.3648	0.975877
Mean				0.94333
Standard Error				0.0137309
