# Supplementary material for: devCellPy is a machine learning-enabled pipeline for automated annotation of complex multilayered single-cell transcriptomic data
Source: Nat Commun. 2022 Sep 7;13:5271. doi: 10.1038/s41467-022-33045-x (PMC9452519; doi:10.1038/s41467-022-33045-x)
Supplement: Supplementary file 6 — Source Data [file 41467_2022_33045_MOESM6_ESM.zip › SOURCE-DATA/SOURCE-DATA-FIGURE-8D.xlsx]

## Sheet: Sheet0
Replicate Number	P1/P2/Q1: FITC-A- , A647-A+ | Freq. of Parent	P1/P2/Q2: FITC-A+ , A647-A+ | Freq. of Parent	TNNT2+	GFP+/TNNT2+
SCVI-111-D35_Diff_01	5.62 %	91.8 %	0.9742	0.942312
SCVI-111-D35_Diff_02	8.05 %	78.4 %	0.8645	0.906883
SCVI-111-D35_Diff_03	10.1 %	73.8 %	0.839	0.879619
SCVI-111-D35_Diff_04	8.21 %	82.3 %	0.9051	0.909292
SCVI-111-D35_Diff_05	2.74 %	91.0 %	0.9374	0.97077
SCVI-111-D35_Diff_06	8.26 %	88.0 %	0.9626	0.914191
SCVI-111-D35_Diff_07	7.78 %	88.6 %	0.9638	0.919278
SCVI-111-D35_Diff_08	15.0 %	80.2 %	0.952	0.842437
SCVI-111-D35_Diff_09	17.3 %	79.0 %	0.963	0.820353
SCVI-111-D35_Diff_10	2.17 %	93.6 %	0.9577	0.977342
SCVI-111-D35_Diff_11	4.82 %	46.5 %	0.5132	0.90608
SCVI-111-D35_Diff_12	35.7 %	50.5 %	0.862	0.585847
SCVI-111-D35_Diff_13	5.65 %	70.7 %	0.7635	0.925999
SCVI-111-D35_Diff_14	2.17 %	88.4 %	0.9057	0.976041
SCVI-111-D35_Diff_15	4.75 %	92.1 %	0.9685	0.950955
SCVI-111-D35_Diff_16	3.52 %	91.1 %	0.9462	0.962799
SCVI-111-D35_Diff_17	2.79 %	87.9 %	0.9069	0.969236
Mean				0.903496
Standard Error				0.0226768
