# Supplementary material for: devCellPy is a machine learning-enabled pipeline for automated annotation of complex multilayered single-cell transcriptomic data
Source: Nat Commun. 2022 Sep 7;13:5271. doi: 10.1038/s41467-022-33045-x (PMC9452519; doi:10.1038/s41467-022-33045-x)
Supplement: Supplementary file 6 — Source Data [file 41467_2022_33045_MOESM6_ESM.zip › SOURCE-DATA/SOURCE-DATA-SUPP-FIG-12.xlsx]

## Sheet: SOURCE-DATA-SUPP-FIG-12
Day 7	Day 11	Day 13	Day 15	Day 30	Day 50
0.241566	0.494798	0.320122	0.720448	0.973366	0.999396
0.160018	0.823143	0.9429	0.0769618	0.132357	0.985926
0.199435	0.780918	0.517192	0.880129	0.951076	0.00827626
0.387172	0.19968	0.650727	0.839471	0.923001	0.905786
0.0383499	0.498971	0.0761872	0.996762	0.987864	0.607753
0.108545	0.88999	0.265331	0.276163	0.995835	0.98547
0.483824	0.84571	0.983442	0.0947702	0.990024	0.998275
0.595602	0.995673	0.679514	0.464883	0.816294	0.912693
0.173266	0.46522	0.56209	0.0455173	0.989705	0.935667
0.566025	0.0496725	0.0893911	0.822825	0.838319	0.537542
0.709814	0.318789	0.933718	0.440935	0.816613	0.997035
0.627629	0.727021	0.151082	0.0319827	0.9951	0.998152
0.28561	0.581458	0.929964	0.821781	0.995259	0.991173
0.228197	0.89738	0.192664	0.762435	0.957981	0.99838
0.581966	0.980478	0.240346	0.62805	0.998473	0.983987
0.424839	0.387261	0.9814	0.0166214	0.290769	0.99792
0.119955	0.0258579	0.0497542	0.035824	0.916994	0.663021
0.0509746	0.532751	0.901247	0.0171294	0.720112	0.610734
0.174042	0.113881	0.269819	0.137673	0.866376	0.999567
0.467796	0.0475543	0.315479	0.124922	0.989869	0.998101
0.122528	0.890598	0.0704808	0.0166815	0.8486	0.997446
0.228346	0.608292	0.901493	0.560665	0.24182	0.983559
0.670294	0.875132	0.476495	0.782947	0.848061	0.924885
0.10746	0.151899	0.632327	0.764017	0.03288	0.916521
0.941049	0.23293	0.107736	0.970564	0.706503	0.999169
0.490851	0.263541	0.841526	0.312477	0.988432	0.998878
0.612355	0.193	0.0471307	0.373292	0.855464	0.99838
0.357142	0.595423	0.160927	0.244025	0.974831	0.512052
0.0488418	0.0567591	0.448202	0.756373	0.983911	0.104358
0.0477807	0.743336	0.157392	0.410432	0.974759	0.9939
0.149229	0.864496	0.413021	0.551096	0.508207	0.984195
0.222738	0.940972	0.013736	0.597945	0.0622038	0.99117
0.249563	0.209358	0.0602204	0.0164688	0.868331	0.982772
0.0926024	0.942753	0.0425299	0.165861	0.943083	0.999492
0.417159	0.0588762	0.968582	0.0405991	0.122163	0.974164
0.128077	0.734409	0.0115275	0.74754	0.993549	0.993455
0.315854	0.362021	0.382735	0.969578	0.883798	0.99913
0.106553	0.65125	0.859568	0.0752085	0.993562	0.962922
0.736725	0.26748	0.658973	0.0304943	0.669844	0.999336
0.645448	0.541685	0.100805	0.167355	0.601507	0.733683
0.706681	0.124654	0.125334	0.288491	0.927037	0.174058
0.217188	0.991695	0.821645	0.963235	0.859945	0.99946
0.373062	0.375299	0.657338	0.330116	0.99493	0.996638
0.396486	0.883094	0.837801	0.191737	0.97984	0.99624
0.280402	0.454323	0.387212	0.06255	0.420403	0.998452
0.132329	0.459052	0.375728	0.664057	0.727915	0.245934
0.23439	0.385708	0.806362	0.138839	0.720916	0.999434
0.530599	0.669921	0.0471303	0.0121404	0.820171	0.985741
0.573556	0.750392	0.287165	0.131314	0.994163	0.976776
0.307233	0.0135152	0.218008	0.0243298	0.0736105	0.98566
0.212545	0.78354	0.84941	0.791258	0.394206	0.987433
0.306819	0.126557	0.772616	0.350862	0.914704	0.786543
0.284689	0.606258	0.168041	0.162259	0.989063	0.993171
0.282609	0.418615	0.0564349	0.0326042	0.585268	0.974628
0.201215	0.53927	0.302735	0.937078	0.815021	0.987806
0.206793	0.0683683	0.222424	0.440076	0.900304	0.944833
0.0415544	0.260251	0.0231364	0.0528826	0.852002	0.838343
0.264876	0.633908	0.56069	0.885343	0.96619	0.999106
0.169188	0.494796	0.183046	0.197031	0.047331	0.624582
0.5749	0.826842	0.388623	0.946132	0.952157	0.999593
0.363005	0.431719	0.25385	0.761775	0.993311	0.991934
0.674181	0.653956	0.583537	0.501594	0.993213	0.931319
0.183349	0.839844	0.0787401	0.738186	0.993579	0.997021
0.466095	0.585538	0.0663572	0.190692	0.969464	0.927859
0.396249	0.116754	0.780557	0.199697	0.937574	0.895409
0.35767	0.500315	0.0239517	0.62613	0.98511	0.998089
0.337617	0.391558	0.400583	0.885806	0.993798	0.99932
0.416179	0.744682	0.225361	0.198218	0.997065	0.915322
0.185666	0.824137	0.164243	0.00753139	0.994517	0.995522
0.870899	0.673589	0.108076	0.446349	0.982451	0.960036
0.5164	0.045724	0.386412	0.8327	0.898744	0.683119
0.840567	0.0873141	0.107409	0.706367	0.988449	0.466882
0.175769	0.28376	0.101424	0.0128728	0.96798	0.993474
0.563203	0.050444	0.142116	0.68655	0.966724	0.998437
0.330512	0.390129	0.00794428	0.364236	0.905514	0.999356
0.463891	0.387648	0.320873	0.225396	0.940641	0.997207
0.936892	0.333597	0.170555	0.529739	0.626561	0.996214
0.676372	0.391498	0.786189	0.110708	0.988048	0.999182
0.539784	0.184203	0.592406	0.836875	0.747137	0.939275
0.409599	0.195563	0.782955	0.0288592	0.0294474	0.975559
0.137399	0.365736	0.579431	0.585746	0.98956	0.998586
0.770291	0.352837	0.163365	0.540126	0.99308	0.999603
0.40181	0.990599	0.945358	0.0413772	0.546154	0.908674
0.362529	0.610714	0.690177	0.15055	0.943926	0.998967
0.2611	0.0450801	0.625924	0.364107	0.956164	0.996475
0.217946	0.213233	0.985629	0.150149	0.996297	0.978974
0.368656	0.198638	0.0292569	0.912313	0.98288	0.99756
0.878345	0.053487	0.0247543	0.539389	0.996867	0.999039
0.043146	0.251998	0.0792961	0.806492	0.7739	0.999182
0.238617	0.848118	0.355302	0.967139	0.345118	0.987698
0.384454	0.0689667	0.394573	0.91654	0.113781	0.993571
0.427447	0.282728	0.352045	0.0224579	0.652069	0.999668
0.967088	0.181889	0.451134	0.211526	0.998896	0.999752
0.250719	0.739297	0.0296573	0.988845	0.415908	0.984353
0.74614	0.093105	0.768532	0.0732124	0.99261	0.999003
0.475357	0.047467	0.721501	0.332431	0.881024	0.456462
0.730532	0.312939	0.18743	0.0342626	0.00211403	0.994382
0.577994	0.11291	0.0992599	0.305846	0.994285	0.998599
0.406555	0.591915	0.118831	0.460289	0.99623	0.997211
0.0736934	0.87272	0.113262	0.0879336	0.870621	0.906742
0.51072	0.735403	0.0466958	0.564361	0.958605	0.987853
0.463543	0.495104	0.089167	0.881156	0.983606	0.942065
0.140166	0.156637	0.440674	0.406802	0.588346	0.99894
0.704013	0.71684	0.379863	0.0103233	0.88673	0.999076
0.845884	0.151186	0.543845	0.932924	0.972951	0.999112
0.96898	0.223233	0.241031	0.471808	0.961593	0.999719
0.0991361	0.0949505	0.235257	0.996455	0.930708	0.999084
0.4407	0.151852	0.0630713	0.0794547	0.613997	0.998822
0.155311	0.915753	0.252088	0.0171009	0.491141	0.999693
0.0926991	0.0104835	0.950038	0.0609821	0.983834	0.962289
0.115605	0.0316213	0.0573893	0.327418	0.997859	0.995652
0.955371	0.0554252	0.592148	0.978653	0.998413	0.518652
0.508654	0.8679	0.0419146	0.113235	0.993023	0.793256
0.8586	0.52196	0.115728	0.903827	0.984881	0.996455
0.170432	0.377495	0.461815	0.620086	0.887667	0.999181
0.625913	0.252116	0.316866	0.41765	0.997607	0.991208
0.5755	0.589143	0.695625	0.63815	0.951049	0.995916
0.523381	0.0712507	0.186379	0.331198	0.970922	0.998733
0.347983	0.453272	0.721424	0.348135	0.9926	0.974914
0.270001	0.0926636	0.897195	0.225176	0.137007	0.991083
0.0587017	0.59764	0.702732	0.327159	0.995976	0.527605
0.0738697	0.370347	0.104458	0.886473	0.989788	0.999052
0.42941	0.845977	0.0947907	0.0280893	0.96258	0.998694
0.585802	0.130319	0.0161466	0.10072	0.31977	0.970171
0.258421	0.567893	0.848356	0.110697	0.520452	0.987914
0.111417	0.243167	0.0944902	0.228317	0.987896	0.996299
0.465292	0.103411	0.173833	0.4937	0.84949	0.925091
0.767112	0.399956	0.0675916	0.832232	0.998038	0.996893
0.268717	0.908232	0.930223	0.0627857	0.947048	0.971966
0.219953	0.364069	0.373494	0.528038	0.976194	0.995477
0.591499	0.0509235	0.705296	0.751954	0.949757	0.999485
0.0370514	0.718294	0.888129	0.0659439	0.99266	0.999458
0.536298	0.0416713	0.651466	0.108927	0.850123	0.198985
0.583144	0.847779	0.0797483	0.861767	0.984185	0.0110189
0.438542	0.449638	0.665958	0.299388	0.395813	0.998236
0.378002	0.58781	0.327778	0.455879	0.97314	0.998807
0.832427	0.422098	0.0221825	0.756257	0.992301	0.998873
0.0399698	0.721021	0.0855379	0.822355	0.993179	0.998911
0.881286	0.256044	0.142347	0.242205	0.87438	0.915043
0.454754	0.792035	0.00840546	0.0511213	0.852967	0.964215
0.0455739	0.622405	0.221524	0.161274	0.199245	0.154893
0.130658	0.107839	0.18352	0.551544	0.978589	0.995618
0.157869	0.672541	0.342009	0.578271	0.989025	0.99731
0.044007	0.970065	0.245144	0.0758609	0.126354	0.996216
0.494463	0.55048	0.920031	0.702322	0.426797	0.999359
0.197592	0.571603	0.075373	0.0360186	0.709229	0.945887
0.899409	0.541881	0.717914	0.915831	0.965855	0.998464
0.724386	0.834608	0.853823	0.23931	0.986218	0.97892
0.0745291	0.45662	0.0228725	0.0292927	0.902802	0.997172
0.0778474	0.113205	0.195509	0.839643	0.996021	0.99898
0.357027		0.878814	0.851056	0.987923	0.995197
0.0629326		0.442205	0.699424	0.949338	0.53732
0.252376		0.782495	0.59802	0.687053	0.981647
0.262706		0.757348	0.0098083	0.966915	0.987306
0.210511		0.484194	0.85637	0.915246	0.663484
0.3383		0.621372	0.372688	0.738544	0.974043
0.75635		0.551359	0.634524	0.492121	0.999063
0.366605		0.136456	0.259364	0.933901	0.993217
0.514044		0.116341	0.00854416	0.311278	0.997753
0.93199		0.452297	0.718182	0.888703	0.998513
0.512635		0.168706	0.846326	0.824427	0.992968
0.283864		0.135471	0.487455	0.0334029	0.993087
0.0559299		0.352774	0.0475307	0.559993	0.951052
0.0418742		0.87228	0.0128973	0.919337	0.998637
0.368243		0.182961	0.0435905	0.169184	0.901444
0.203164		0.0827569	0.100769	0.985111	0.86422
0.0765066		0.236666	0.182324	0.986795	0.999621
0.38106		0.249461	0.267941	0.962101	0.999242
0.81909		0.677975	0.95098	0.382054	0.0450862
0.255805		0.309982	0.630291	0.985272	0.999298
0.691147		0.187771	0.0120508	0.828365	0.971611
0.210773		0.746995	0.0885464	0.996203	0.993911
0.266823		0.122625	0.0690668	0.976757	0.847276
0.551584		0.968203	0.421007	0.995998	0.999067
0.0616366		0.110421	0.943299	0.34593	0.997804
0.373895		0.5783	0.543922	0.281064	0.883707
0.401801		0.623299	0.481257	0.974156	0.999363
0.360974		0.32788	0.618648	0.0392614	0.146714
0.389173		0.122658	0.370016	0.822323	0.999537
0.888915		0.0733519	0.254101	0.848115	0.999338
0.0495181		0.868173	0.784125	0.997938	0.999596
0.442244		0.0316815	0.977994	0.485919	0.848828
0.801575		0.70648	0.0562067	0.623378	0.119489
0.643211		0.745759	0.728329	0.548873	0.995613
0.422603		0.238293	0.83029	0.984582	0.997872
0.314385		0.168507	0.292016	0.943925	0.998202
0.139643		0.0570751	0.952289	0.997367	0.998066
0.322204		0.784152	0.948489	0.860183	0.995349
0.0344144		0.575034	0.836771	0.906017	0.977767
0.396654		0.0722254	0.578434	0.981062	0.995926
0.274114		0.0436964	0.9637	0.252206	0.991726
0.203326		0.460722	0.988892	0.995297	0.652657
0.773973		0.101687	0.647106	0.0298909	0.998032
0.944663		0.556417	0.0827833	0.498488	0.997289
0.148166		0.201383	0.64633	0.99809	0.993503
0.621528		0.404131	0.909136	0.999066	0.996753
0.619023		0.123577	0.794152	0.545329	0.999138
0.0473999		0.582747	0.119382	0.996491	0.998579
0.192891		0.893752	0.771135	0.630401	0.994264
0.137099		0.0534521	0.053893	0.965672	0.984554
0.162109		0.925875	0.223625	0.995236	0.991656
0.383484		0.0647143	0.0104707	0.997103	0.995251
0.234577		0.059349	0.917044	0.20376	0.996702
0.705641		0.171865	0.629088	0.160577	0.995302
0.783609		0.900538	0.473147	0.2046	0.989222
0.909483		0.634525	0.0337037	0.960489	0.980378
0.126398		0.62243	0.947996	0.995119	0.997045
0.0368191		0.0276565	0.0631071	0.706399	0.992279
0.796222		0.0303456	0.432074	0.85742	0.967593
0.0759115		0.718333	0.568598	0.0932666	0.999405
0.174453		0.00500986	0.153124	0.441482	0.997409
0.313638		0.280398	0.97764	0.982685	0.999338
0.213961		0.070522	0.155817	0.980177	0.999283
0.289702		0.243166	0.514146	0.967252	0.999653
0.0932203		0.0353878	0.0575172	0.187797	0.996354
0.36393		0.147443	0.00680569	0.979533	0.98165
0.739582		0.534741	0.992006	0.0260408	0.998381
0.764283		0.653377	0.505469	0.422992	0.999332
0.839817		0.947755	0.66759	0.212312	0.999411
0.883912		0.57745	0.404052	0.529301	0.992761
0.246323		0.169962	0.408664	0.0196144	0.97528
0.300204		0.149404	0.0859174	0.996761	0.966741
0.0824352		0.942261	0.00122499	0.992525	0.989938
0.0912128		0.840019	0.63254	0.968387	0.998821
0.598638		0.790279	0.724323	0.392621	0.546284
0.0655242		0.332899	0.532126	0.683863	0.885073
0.177614		0.428544	0.0538613	0.815376	0.999093
0.186408		0.0972744	0.722607	0.827218	0.998674
0.258341		0.453632	0.00771366	0.990251	0.99936
0.312894		0.13187	0.422473	0.407631	0.997059
0.543029		0.338824	0.718678	0.993671	0.997234
0.432863		0.506097	0.926915	0.964988	0.232949
0.211868		0.0464052	0.741299	0.18194	0.995614
0.844811		0.0649172	0.0879085	0.0371762	0.471738
0.396506		0.249607	0.640019	0.157215	0.998757
0.20856		0.0695236	0.0418481	0.922845	0.988591
0.613912		0.590345	0.710286	0.896576	0.119478
0.387988		0.287828	0.457657	0.954213	0.999136
0.392771		0.982881	0.324738	0.0113868	0.988849
0.890168		0.301505	0.515401	0.985602	0.577848
0.234387		0.813567	0.033092	0.796014	0.987121
0.335993		0.865164	0.702858	0.880328	0.99695
0.223399		0.128334	0.45697	0.989623	0.998908
0.383913		0.756942	0.891588	0.992159	0.106554
0.812901		0.944794	0.293161	0.475331	0.996887
0.198671		0.0529448	0.0101639	0.823748	0.984617
0.309052		0.929549	0.576925	0.934955	0.997893
0.388394		0.032174	0.376986	0.7567	0.976785
0.497425		0.855806	0.821246	0.986373	0.965561
0.0918005		0.742734	0.0937276	0.0194645	0.994912
0.140064		0.0901921	0.150429	0.845824	0.983912
0.782295		0.480416	0.0382104	0.959437	0.952023
0.645227		0.833581	0.833388	0.988099	0.999673
0.27675		0.329904	0.905817	0.988597	0.996254
0.612811		0.226404	0.292918	0.998906	0.999124
0.398211		0.923809	0.367053	0.769587	0.999491
0.941056		0.474131	0.229556	0.997185	0.99222
0.119373		0.112134	0.221049	0.708239	0.980924
0.214083		0.571069	0.937586	0.99047	0.997805
0.524885		0.671574	0.97064	0.942654	0.99898
0.790699		0.367113	0.579903	0.885758	0.0160623
0.293126		0.677873	0.82601	0.215861	0.994693
0.238078		0.76044	0.858541	0.0519025	0.930471
0.620233		0.0857724	0.0806508	0.90968	0.98787
0.383447		0.625101	0.628489	0.942412	0.998893
0.0218736		0.136863	0.0388192	0.989255	0.994431
0.364869		0.0606643	0.0652405	0.00352114	0.99857
0.144013		0.309374	0.596639	0.96053	0.99922
0.53983		0.0389594	0.555878	0.0449337	0.690551
0.0578057		0.243494	0.929356	0.996922	0.9979
0.723819		0.461758	0.896824	0.919833	0.699656
0.0499012		0.528449	0.00177383	0.862179	0.99783
0.685991		0.271998	0.0546393	0.989096	0.997026
0.339312		0.195775	0.611205	0.974161	0.982742
0.0783043		0.885569	0.279239	0.75015	0.996842
0.448555		0.524819	0.0940049	0.959411	0.991953
0.0580546		0.453397	0.759867	0.735571	0.997543
0.4949		0.080055	0.154572	0.392966	0.99888
0.340752		0.26216	0.20157	0.464054	0.999401
0.425831		0.656112	0.956834	0.795383	0.998698
0.159876		0.0247369	0.558203	0.394924	0.999239
0.840571		0.117727	0.864126	0.764886	0.987029
0.148131		0.117819	0.559899	0.0114819	0.785693
0.356014		0.824419	0.98801	0.0360429	0.997637
0.50007		0.349317	0.194894	0.842206	0.999227
0.239643		0.224348	0.0634004	0.65259	0.987758
0.884785		0.659881	0.00925284	0.984186	0.999521
0.141334		0.610805	0.830007	0.979997	0.999002
0.164015		0.653393	0.182671	0.962987	0.997
0.228577		0.459799	0.449394	0.951574	0.979096
0.582765		0.0519887	0.850177	0.996529	0.594211
0.620481		0.974766	0.930634	0.986379	0.998556
0.870774		0.431816	0.706543	0.995947	0.996492
0.386035		0.291712	0.847201	0.664111	0.998026
0.0751275		0.770818	0.427331	0.766533	0.996105
0.327205		0.100063	0.942867	0.747687	0.970712
0.670809		0.363753	0.766913	0.161436	0.968308
0.723935		0.162612	0.0208483	0.992857	0.999263
0.169363		0.429354	0.0153381	0.991821	0.998015
0.138918		0.0245223	0.00271293	0.970828	0.998359
0.828259		0.0968767	0.0439855	0.956469	0.999732
0.317767		0.3006	0.265917	0.875574	0.999239
0.183595		0.19735	0.24206	0.819829	0.882401
0.0854517		0.473023	0.715977	0.783114	0.99917
0.922929		0.404232	0.201226	0.0127623	0.997171
0.47442		0.11527	0.338033	0.956317	0.993681
0.196232		0.330278	0.508023	0.107377	0.99922
0.54347		0.13866	0.747619	0.927662	0.406036
0.108358		0.782816	0.518645	0.618598	0.995969
0.245626		0.426881	0.252575	0.996646	0.997962
0.116039		0.0373305	0.89462	0.997192	0.971245
0.426936		0.478393	0.232501	0.448724	0.789305
0.0990494		0.0360795	0.785323	0.282634	0.997559
0.878327		0.347054	0.116257	0.391376	0.96465
0.426216		0.985923	0.819575	0.64845	0.998749
0.776181		0.282644	0.29067	0.92227	0.999282
0.551862		0.339246	0.943676	0.948718	0.998536
0.368085		0.00796675	0.706284	0.551315	0.958392
0.105768		0.189008	0.951653	0.992993	0.987434
0.127069		0.872369	0.564711	0.988974	0.9988
0.344177		0.172235	0.726908	0.362623	0.993929
0.224819		0.174316	0.919177	0.99031	0.928828
0.148394		0.882794	0.69101	0.946497	0.999676
0.882477		0.0798756	0.945834	0.927939	0.999371
0.285715		0.674564	0.147222	0.98828	0.996839
0.287898		0.105482	0.623152	0.323771	0.998893
0.129044		0.375639	0.257185	0.996342	0.998918
0.353547		0.596274	0.0181683	0.995107	0.998685
0.310666		0.574218	0.942884	0.326001	0.999484
0.109858		0.920028	0.184942	0.955977	0.99893
0.639335		0.0888492	0.87871	0.992548	0.993476
0.156524		0.72375	0.990257	0.897547	0.998025
0.267908		0.420437	0.460674	0.993356	0.940528
0.295523		0.0532227	0.446405	0.341293	0.854479
0.0817449		0.857577	0.47312	0.990476	0.999553
0.929584		0.139223	0.879936	0.0342465	0.730772
0.159388		0.419264	0.545478	0.80716	0.994673
0.302519		0.506236	0.877954	0.997733	0.997622
0.235152		0.202524	0.782554	0.99796	0.995188
0.29321		0.223327	0.208218	0.342233	0.987575
0.475812		0.924144	0.942713	0.0075392	0.992713
0.920108		0.100595	0.0681091	0.897034	0.986544
0.314358		0.544297	0.320583	0.992502	0.888424
0.0392654		0.845613	0.678215	0.995744	0.979943
0.234862		0.844385	0.971942	0.975301	0.190592
0.474397		0.691868	0.0186482	0.350836	0.293525
0.0495586		0.0977759	0.43109	0.0149283	0.997915
0.479578		0.085261	0.636635	0.975444	0.998377
0.86866		0.829863	0.0941184	0.997226	0.95738
0.682826		0.724663	0.516584	0.691204	0.938928
0.327165		0.579675	0.101694	0.44605	0.99943
0.222389		0.108321	0.701035	0.482297	0.996037
0.140626		0.440192	0.232347	0.991389	0.99931
0.493821		0.0549358	0.100937	0.955511	0.998761
0.0919742		0.96019	0.0471468	0.885335	0.953747
0.695831		0.214203	0.569903	0.424796	0.984669
0.127257		0.113101	0.158867	0.9212	0.983371
0.901868		0.0525093	0.0176914	0.958284	0.999097
0.572316		0.301255	0.572578	0.996504	0.991471
0.356393		0.0351704	0.628321	0.856048	0.410697
0.309342		0.919955	0.397195	0.0156233	0.998887
0.487315		0.0280567	0.215748	0.991241	0.714367
0.107481		0.660419	0.164471	0.0371828	0.825241
0.755847		0.0174598	0.756668	0.866752	0.997597
0.419568		0.729018	0.290683	0.94574	0.997655
0.247219		0.0428286	0.783907	0.056662	0.978222
0.484786		0.199562	0.0466692	0.993182	0.999816
0.670814		0.0157873	0.888828	0.762713	0.987737
0.253314		0.084265	0.102834	0.0188791	0.999145
0.301189		0.531019	0.869594	0.549881	0.991257
0.719685		0.522448	0.032708	0.95446	0.999273
0.349377		0.881153	0.0932102	0.965946	0.749482
0.276496		0.21353	0.267971	0.993329	0.985269
0.590688		0.563136	0.41483	0.994015	0.998361
0.154039		0.123696	0.00500303	0.996753	0.9957
0.535968		0.205377	0.464952	0.363137	0.99434
0.887242		0.0471102	0.654473	0.932214	0.929262
0.0567795		0.315846	0.814571	0.964185	0.791501
0.191625		0.587777	0.328249	0.992542	0.99907
0.295886		0.713158	0.824519	0.244582	0.998709
0.11684		0.931987	0.389224	0.725671	0.996058
0.191003		0.941726	0.787781	0.819445	0.0780705
0.377379		0.120816	0.330018	0.991989	0.886736
0.61376		0.118857	0.577158	0.042229	0.994418
0.0877384		0.425132	0.170524	0.890139	0.983919
0.348121		0.587928	0.635972	0.650385	0.998626
0.319359		0.423324	0.991846	0.238225	0.960739
0.119577		0.377993	0.124782	0.875059	0.984441
0.259051		0.8306	0.732572	0.667484	0.988582
0.30039		0.787801	0.0810777	0.988416	0.971242
0.14064		0.34769	0.891164	0.998384	0.942487
0.166011		0.0770376	0.174838	0.733902	0.999486
0.39547		0.093684	0.921243	0.150096	0.979197
0.894368		0.767934	0.0449728	0.889042	0.967253
0.18557		0.0891322	0.446982	0.022627	0.511501
0.429692		0.0469152	0.963048	0.68388	0.994489
0.268903		0.227923	0.0856251	0.984384	0.998628
0.316256		0.674541	0.100562	0.99596	0.994085
0.958442		0.0796894	0.934018	0.993388	0.99908
0.197605		0.828325	0.316993	0.867122	0.965166
0.0806141		0.454222	0.481307	0.93889	0.99744
0.598576		0.0392149	0.248438	0.979571	0.997279
0.389749		0.261439	0.325053	0.920599	0.997529
0.359369		0.0493891	0.101497	0.264466	0.841792
0.145567		0.886129	0.351787	0.974854	0.997835
0.258987		0.728326	0.682033	0.984493	0.995492
0.131987		0.0567835	0.431707	0.987251	0.607063
0.0733145		0.304489	0.848602	0.538729	0.998482
0.604355		0.0371962	0.961559	0.963982	0.999131
0.463979		0.0578516	0.461938	0.148624	0.999539
0.280552		0.725023	0.177916	0.676711	0.961037
0.524949		0.14212	0.329852	0.146675	0.985362
0.276308		0.706097	0.383087	0.93864	0.954098
0.222095		0.059983	0.12143	0.943594	0.996813
0.226449		0.041752	0.0753069	0.816323	0.0179209
0.140648		0.913826	0.0804945	0.914199	0.997414
0.689584		0.897912	0.951644	0.99775	0.999052
0.132238		0.96245	0.760366	0.873676	0.997656
0.897897		0.612229	0.920105	0.989877	0.997888
0.245086		0.83227	0.596667	0.647173	0.664715
0.200052		0.180334	0.177768	0.960039	0.998758
0.261243		0.547741	0.240549	0.935853	0.968139
0.619402		0.6851	0.762314	0.724938	0.996067
0.292709		0.744392	0.755483	0.840951	0.980648
0.561115		0.408514	0.0127639	0.996527	0.999523
0.245855		0.783124	0.0665163	0.932122	0.997985
0.04368		0.551785	0.860396	0.742941	0.993974
0.137889		0.233826	0.632745	0.963265	0.515253
0.299575		0.0591594	0.769213	0.495795	0.997559
0.294699		0.066355	0.763151	0.99252	0.997651
0.0968989		0.287456	0.420109	0.0900144	0.918205
0.433524		0.857078	0.0815343	0.19778	0.426272
0.361621		0.88196	0.621447	0.981983	0.928029
0.199142		0.860634	0.490139	0.990771	0.977602
0.930698		0.0613196	0.765353	0.99404	0.998301
0.32445		0.885532	0.655897	0.989974	0.971417
0.260638		0.0326485	0.752576	0.698441	0.651293
0.246481		0.0170289	0.498017	0.898972	0.992467
0.0886851		0.0216587	0.845208	0.938044	0.420652
0.361719		0.192136	0.114636	0.711596	0.997482
0.396342		0.075854	0.12889	0.996603	0.999166
0.656111		0.100521	0.938752	0.995305	0.0152857
0.271108		0.62576	0.588768	0.998334	0.98373
0.355645		0.793085	0.0250579	0.109323	0.999019
0.852752		0.740184	0.495545	0.90972	0.997605
0.75863		0.0833787	0.48818	0.967082	0.73376
0.35817		0.271966	0.597472	0.995664	0.99415
0.573137		0.0383672	0.0504681	0.986566	0.996046
0.646813		0.476518	0.587805	0.817182	0.999365
0.270675		0.47234	0.355661	0.311354	0.688663
0.73187		0.76544	0.759219	0.595716	0.997613
0.173284		0.0219527	0.415915	0.989353	0.00554566
0.340896		0.800111	0.691772	0.998201	0.987169
0.289967		0.116401	0.618138	0.854158	0.997142
0.253973		0.0699468	0.854542	0.938733	0.99959
0.299431		0.126123	0.51729	0.559066	0.995098
0.0512578		0.13597	0.382486	0.999166	0.993328
0.0900696		0.0184395	0.0123552	0.678161	0.995883
0.106247		0.994611	0.376435	0.997871	0.998503
0.496871		0.117069	0.190036	0.996001	0.986867
0.691022		0.104588	0.00646361	0.968745	0.999535
0.104227		0.14941	0.955098	0.95394	0.998671
0.621947		0.516463	0.0704241	0.209223	0.997366
0.055239		0.811295	0.0732006	0.378947	0.995735
0.279271		0.24402	0.531821	0.994452	0.207356
0.337269		0.586503	0.910192	0.998264	0.987668
0.0827546		0.313304	0.0618694	0.360188	0.930633
0.323535		0.870634	0.817212	0.991784	0.997073
0.191467		0.485559	0.552975	0.950291	0.99786
0.124671		0.120578	0.650562	0.979752	0.970819
0.368654		0.245503	0.0446871	0.763218	0.975555
0.15573		0.0220219	0.0105785	0.937192	0.993899
0.299998		0.613029	0.561453	0.990452	0.207566
0.173976		0.125689	0.0801484	0.112165	0.995976
0.3342			0.928702	0.842547	0.938924
0.179604			0.887244	0.767619	0.179537
0.179589			0.931683	0.930163	0.859355
0.233449			0.948154	0.594162	0.456155
0.0573839			0.489586	0.986256	0.997734
0.385513			0.965935	0.561383	0.99591
0.0632682			0.870655	0.992282	0.753608
0.410832			0.260261	0.998614	0.998322
0.107763			0.0666871	0.983626	0.999468
0.0753661			0.132259	0.945829	0.999819
0.549068			0.136859	0.949817	0.999811
0.325248			0.827147	0.00393538	0.994763
0.0916337			0.70433	0.920347	0.991771
0.145123			0.0598452	0.98684	0.998975
0.687017				0.997007	0.999169
0.672385				0.943691	0.998493
0.18434				0.0591073	0.983754
0.424536				0.969175	0.983604
0.294987				0.999635	0.972839
0.176456				0.011688	0.999097
0.109961				0.986628	0.463117
0.459046				0.925262	0.999343
0.664839				0.964068	0.998217
0.787715				0.984475	0.991657
0.319083				0.975144	0.999031
0.251081				0.693665	0.997601
0.763336				0.672643	0.999507
0.1923				0.83565	0.916186
0.446425				0.917081	0.998691
0.400487				0.898324	0.998601
0.0523312				0.986857	0.996657
0.721488				0.985897	0.990599
0.333271				0.998897	0.880942
0.13863				0.873742	0.97442
0.517009				0.95197	0.85178
0.609409				0.580654	0.997772
0.722904				0.931535	0.999163
0.266607				0.483508	0.99906
0.708399				0.967014	0.996471
0.249502				0.0228436	0.998098
0.706233				0.545769	0.998453
0.337486				0.968814	0.927911
0.377803				0.249805	0.998596
				0.993361	0.988099
				0.826138	0.961606
				0.962143	0.998765
				0.646711	0.9985
				0.717262	0.996488
				0.256213	0.976944
				0.995581	0.999388
				0.979532	0.997754
				0.995485	0.999446
				0.815504	0.98121
				0.977477	0.999737
				0.993903	0.99726
				0.970615	0.999357
				0.99698	0.991871
				0.98785	0.779705
				0.965724	0.987093
				0.926124	0.999317
				0.919779	0.998255
				0.935731	0.996715
				0.537078	0.991334
				0.272449	0.417953
				0.989682	0.21731
				0.785642	0.96801
				0.954339	0.998475
				0.00300892	0.998787
				0.991219	0.998842
				0.807591	0.862916
				0.494429	0.036828
				0.238634	0.88594
				0.973972	0.997256
				0.03065	0.99798
				0.984302	0.998622
				0.995133	0.999095
				0.106874	0.988654
				0.285535	0.982446
				0.880201	0.999616
				0.621428	0.998347
				0.0183339	0.871137
				0.825603	0.265295
				0.396824	0.572201
				0.957291	0.9971
				0.97767	0.994844
				0.995992	0.93221
				0.0434732	0.971087
				0.995524	0.99934
				0.992877	0.999408
				0.975633	0.996873
				0.980154	0.999129
				0.971262	0.989404
				0.265412	0.979794
				0.974311	0.997954
				0.988651	0.995497
				0.989299	0.907476
				0.11733	0.999299
				0.0918802	0.983491
				0.978436	0.988251
				0.973005	0.996694
				0.995901	0.667171
				0.977087	0.99747
				0.998612	0.993999
				0.994698	0.998843
				0.990754	0.81734
				0.991594	0.972274
				0.880841	0.999529
				0.196454	0.243184
				0.991259	0.999271
				0.994765	0.980712
				0.099197	0.982031
				0.829699	0.999672
				0.999217	0.999682
				0.968286	0.99892
				0.911541	0.998626
				0.879892	0.999405
				0.931072	0.998584
				0.826422	0.919067
				0.863664	0.99445
				0.980685	0.993856
				0.394996	0.993215
				0.496579	0.999157
				0.990762	0.999449
				0.85681	0.344282
				0.993457	0.971502
				0.47744	0.999701
				0.987905	0.99395
				0.978329	0.991349
				0.467203	0.997872
				0.997341	0.909361
				0.706291	0.990672
				0.990085	0.873738
				0.996177	0.999556
				0.923779	0.999567
				0.66439	0.977864
				0.682539	0.999458
				0.995712	0.756248
				0.9978	0.99848
				0.934957	0.998738
				0.617671	0.363252
				0.927849	0.998633
				0.980462	0.353778
				0.933601	0.0201022
				0.848147	0.975542
				0.983013	0.999184
				0.00774392	0.995375
				0.517189	0.845138
				0.980419	0.893805
				0.971911	0.943546
				0.988183	0.98372
				0.989956	0.996458
				0.133814	0.937259
				0.994787	0.999282
				0.979527	0.988651
				0.198238	0.998619
				0.977056	0.609183
				0.921777	0.999642
				0.930943	0.926494
				0.832272	0.746781
				0.673893	0.997997
				0.998183	0.997233
				0.928937	0.997097
				0.992955	0.982706
				0.966448	0.935299
				0.970554	0.999316
				0.882095	0.95741
				0.993318	0.999184
				0.980156	0.957973
				0.371107	0.0601265
				0.992411	0.993347
				0.282153	0.997671
				0.0908175	0.946879
				0.45564	0.99964
				0.0414581	0.999101
				0.982671	0.95329
				0.986575	0.995244
				0.990353	0.97166
				0.993522	0.989223
				0.326527	0.886501
				0.98958	0.999545
				0.970817	0.998917
				0.760681	0.506557
				0.974809	0.999637
					0.997825
					0.914648
					0.768968
					0.996527
					0.843956
					0.996266
					0.624783
					0.994168
					0.982051
					0.997245
					0.0105113
					0.771588
					0.994163
					0.991563
					0.998642
					0.997907
					0.999174
					0.973913
					0.999197
					0.999078
					0.999278
					0.93005
					0.999675
					0.999192
					0.999399
					0.999107
					0.0753121
					0.99881
					0.995928
					0.99531
					0.962974
					0.999382
					0.91237
					0.998928
					0.997848
					0.322406
					0.999629
					0.037173
					0.998889
					0.975648
					0.92113
					0.955323
					0.998955
					0.997328
					0.915259
					0.956262
					0.297432
					0.991397
					0.996785
